# Supplementary material for: Knockout of immunotherapy prognostic marker genes eliminates the effect of the anti-PD-1 treatment
Source: NPJ Precis Oncol. 2021 May 7;5:37. doi: 10.1038/s41698-021-00175-2 (PMC8105367; doi:10.1038/s41698-021-00175-2)
Supplement: Supplementary file 2 — Supplementary Data 1 [file 41698_2021_175_MOESM2_ESM.xlsx]

## Sheet: immunpotherapy_patient_info
bcr_patient_barcode	days_to_death	days_to_last_followup	drugs-drug-days_to_drug_therapy_end	drugs-drug-days_to_drug_therapy_start	drugs-drug-drug_name	drugs-drug-therapy_types-therapy_type	vital_status	age_at_initial_pathologic_diagnosis	times
ACC-TCGA-OU-A5PI	Not Applicable	709	239##239##239##239##694##694##694##817##817##878	69##69##55##69##605##605##605##725##725##725	Etoposide##doxorubicin##cisplatin##mitotane##carboplatin##etoposide##doxorubicin##carboplatin##streptozocin##Avastin	Chemotherapy##Chemotherapy##Chemotherapy##Chemotherapy##Chemotherapy##Chemotherapy##Chemotherapy##Chemotherapy##Chemotherapy##Immunotherapy	Alive	53	709
BLCA-TCGA-CF-A47S	Not Applicable	4	317##324	109##109	Bacillus Calmette-Guerin (BCG)##Doxobubicin	Immunotherapy##Chemotherapy	Alive	41	4
BLCA-TCGA-DK-AA77	Not Applicable	323	Not Available##Not Available	601##601	Ipilimumab##Nivolumab	Immunotherapy##Immunotherapy	Alive	61	323
BLCA-TCGA-XF-AAMZ	1348	1348	0	0	BCG	Immunotherapy	Dead	81	1348
BLCA-TCGA-XF-AAN1	941	941	0##0	0##0	BCG##BCG	Immunotherapy##Immunotherapy	Dead	75	941
BLCA-TCGA-BL-A0C8	Not Applicable	389	722	680	BCG	Immunotherapy	Alive	73	389
BLCA-TCGA-XF-A9SK	486	486	-368##304##304	Not Available##142##142	BCG, Intravesicular##Gemzar##Platinol	Immunotherapy##Chemotherapy##Chemotherapy	Dead	65	486
BLCA-TCGA-XF-A9SV	388	388	0##208##208##342	0##174##174##258	BCG##gemcitabine##Cisplatin##SAHA/Vorinostat	Immunotherapy##Chemotherapy##Chemotherapy##Chemotherapy	Dead	82	388
BRCA-TCGA-A2-A0EQ	Not Applicable	2053	146##586##146##167##796	84##229##84##167##679	Adriamycin##Herceptin##Cytoxan##Paclitaxel##AE-37	Chemotherapy##Targeted Molecular therapy##Chemotherapy##Chemotherapy##Immunotherapy	Alive	64	2053
BRCA-TCGA-AR-A2LO	Not Applicable	633	84##84##175##161##903##Not Available	44##44##98##44##199##903	Adriamycin##Cytoxan##Paclitaxel##Bevacizumab##Tamoxifen##Anastrozole	Chemotherapy##Chemotherapy##Chemotherapy##Immunotherapy##Hormone Therapy##Hormone Therapy	Alive	46	633
BRCA-TCGA-A2-A0ER	Not Applicable	1903	140##Not Available##154##140##615	98##183##154##98##327	Cytoxan##Arimidex##Docetaxel##Adriamycin##E-75	Chemotherapy##Hormone Therapy##Chemotherapy##Chemotherapy##Immunotherapy	Alive	63	1903
BRCA-TCGA-LL-A9Q3	Not Applicable	224	531##216##Not Available	118##118##273	HERCEPTIN##TAXOL##ARIMIDEX	Immunotherapy##Chemotherapy##Hormone Therapy	Alive	69	224
BRCA-TCGA-A2-A0EO	Not Applicable	2181	876##Not Available##361	158##876##244	Tamoxifen##Exemestane##E-75	Hormone Therapy##Hormone Therapy##Immunotherapy	Alive	54	2181
BRCA-TCGA-S3-A6ZF	Not Applicable	212	170##429##170##170##278##Not Available	65##65##78##65##191##278	taxotere##Trastuzumab##Neulasta##Cytoxan##LETROZOLE##ANASTROZOLE	Chemotherapy##Immunotherapy##Ancillary##Chemotherapy##Hormone Therapy##Hormone Therapy	Alive	64	212
BRCA-TCGA-A2-A25E	Not Applicable	2511	242##136##601##136##Not Available##2155##Not Available	158##67##250##67##2380##334##3055	Taxol##Adriamycin##Herceptin##Cytoxan##Goserelin##Tamoxifen##Anastrozole	Chemotherapy##Chemotherapy##Immunotherapy##Chemotherapy##Hormone Therapy##Hormone Therapy##Hormone Therapy	Alive	34	2511
BRCA-TCGA-LL-A6FR	Not Applicable	118	104##104##489##195	62##62##118##118	Adriamycin##CYTOXAN##HERCEPTIN##TAXOL	Chemotherapy##Chemotherapy##Immunotherapy##Chemotherapy	Alive	50	118
BRCA-TCGA-AC-A3TM	Not Applicable	93	213##213##213##Not Available	132##132##132##272	Cytoxan##Taxotere##Not Available##Arimidex	Chemotherapy##Chemotherapy##Immunotherapy##Hormone Therapy	Alive	50	93
BRCA-TCGA-BH-A0AZ	Not Applicable	867	209##209##293##482	126##126##209##126	Doxorubicin##Cytoxan##Taxol##Avastin	Chemotherapy##Chemotherapy##Chemotherapy##Immunotherapy	Alive	47	867
BRCA-TCGA-AO-A03P	Not Applicable	2576	2822##2839##2331##2422##2881	2451##2422##1918##2332##2853	BEVACIZUMAB##CAPECITABINE##LETROZOLE (FEMARA)##EXEMESTANE (AROMASIN)##FULVESTRANT	Immunotherapy##Chemotherapy##Hormone Therapy##Hormone Therapy##Hormone Therapy	Alive	54	2576
BRCA-TCGA-AR-A2LJ	Not Applicable	1359	84##84##175##465##Not Available	42##42##98##98##190	Adriamycin##Cytoxan##Paclitaxel##Trastuzumab##Tamoxifen	Chemotherapy##Chemotherapy##Chemotherapy##Immunotherapy##Hormone Therapy	Alive	40	1359
BRCA-TCGA-AR-A254	Not Applicable	1212	43##99##173##170##170##22##184##344##Not Available	22##50##106##106##106##22##29##232##262	Paclitaxel##Abraxane##Fluorouracil##Epirubicin##Cytoxan##Trastuzumab##Trastuzumab##Trastuzumab##Tamoxifen	Chemotherapy##Chemotherapy##Chemotherapy##Chemotherapy##Chemotherapy##Immunotherapy##Immunotherapy##Immunotherapy##Hormone Therapy	Alive	50	1212
BRCA-TCGA-AR-A24U	Not Applicable	1623	97##97##188##111##476##476	55##55##111##111##118##118	Doxorubicin##Cytoxan##Paclitaxel##Trustuzumab##Trastuzumab##Trustuzumab	Chemotherapy##Chemotherapy##Chemotherapy##Immunotherapy##Immunotherapy##Immunotherapy	Alive	47	1623
BRCA-TCGA-AQ-A7U7	Not Applicable	304	193##193##193##165##193##Not Available	123##123##123##123##123##296	Rituximab##Cyclophosphamide##Doxorubicin##Vincristine##Prednisone##Letrozole	Immunotherapy##Chemotherapy##Chemotherapy##Chemotherapy##Hormone Therapy##Hormone Therapy	Alive	55	304
BRCA-TCGA-AR-A24Q	Not Applicable	2009	50##155##155##511##50##79##155##1988	36##79##87##180##36##79##86##208	Doxorubicin##Paclitaxel##Docetaxel##Trastuzumab##Cytoxan##Trastuzumab##Trastuzumab##Anastrozole	Chemotherapy##Chemotherapy##Chemotherapy##Immunotherapy##Chemotherapy##Immunotherapy##Immunotherapy##Hormone Therapy	Alive	49	2009
BRCA-TCGA-AR-A24V	Not Applicable	1648	95##95##151##178##1027##Not Available	53##53##109##109##193##1027	Doxorubicin##Cytoxan##Paclitaxel##Bevacizumab##Tamoxifen##Anastrozole	Chemotherapy##Chemotherapy##Chemotherapy##Immunotherapy##Hormone Therapy##Hormone Therapy	Alive	52	1648
BRCA-TCGA-AR-A250	Not Applicable	1708	88##88##179##102##179##466##Not Available	45##45##102##102##109##193##194	Doxorubicin##Cytoxan##Paclitaxel##Trastuzumab##Trustuzumab##Trastuzumab##Anastrozole	Chemotherapy##Chemotherapy##Chemotherapy##Immunotherapy##Immunotherapy##Immunotherapy##Hormone Therapy	Alive	58	1708
BRCA-TCGA-AR-A0TQ	Not Applicable	1500	79##107##93##1864##226##226##79##482##1867	37##93##93##37##100##114##37##254##233	Doxorubicin##Paclitaxel##Trastuzumab##Triptorelin##Trastuzumab##Paclitaxel##Cytoxan##Trastuzumab##Exemestane	Chemotherapy##Chemotherapy##Immunotherapy##Hormone Therapy##Immunotherapy##Chemotherapy##Chemotherapy##Immunotherapy##Hormone Therapy	Alive	27	1500
BRCA-TCGA-AR-A255	Not Applicable	1059	54##419##Not Available	54##75##96	Trastuzumab##Trastuzumab##Anastrozole	Immunotherapy##Immunotherapy##Hormone Therapy	Alive	62	1059
BRCA-TCGA-AR-A1AT	1272	1272	Not Available##1272##Not Available	Not Available##174##Not Available	Not otherwise specified##Anastrozole##Trastuzumab	Chemotherapy##Hormone Therapy##Immunotherapy	Dead	62	1272
BRCA-TCGA-A2-A0CQ	Not Applicable	2393	Not Available##162##162##628	201##99##99##492	Arimidex##Adriamycin##Cytoxan##AE-37	Hormone Therapy##Chemotherapy##Chemotherapy##Immunotherapy	Alive	62	2393
BRCA-TCGA-GM-A2DA	Not Applicable	5909	147##147##147##276##276##3131##3131##3415##4307##4435##4494##4494##4720##5015##5455##5678##5797##6028##6029##6213##6536##6422##6536	74##74##74##203##203##3061##3061##3141##3434##4347##4470##4470##4515##4721##5021##5455##5684##5797##5909##6051##6051##6372##6372	fluorouracil##Adriamycin##Cytoxan##Methotrexate##Vinblastine##Tamoxifen##Aromasin##Taxotere##Letrozole##Megace##Xeloda##Yondelis##Xeloda##Aromasin##Xeloda##Abraxane##Ixabepilone##Herceptin##Tamoxifen##Xeloda##Lapatinib##Navelbine##Herceptin	Chemotherapy##Chemotherapy##Chemotherapy##Chemotherapy##Chemotherapy##Hormone Therapy##Hormone Therapy##Chemotherapy##Hormone Therapy##Hormone Therapy##Chemotherapy##Chemotherapy##Chemotherapy##Hormone Therapy##Chemotherapy##Chemotherapy##Chemotherapy##Immunotherapy##Hormone Therapy##Chemotherapy##Chemotherapy##Chemotherapy##Immunotherapy	Alive	46	5909
BRCA-TCGA-LL-A5YP	Not Applicable	99	92##92##457##Not Available	50##50##113##302	Cytoxan##Adriamycin##herceptin##arimidex	Chemotherapy##Chemotherapy##Immunotherapy##Hormone Therapy	Alive	49	99
BRCA-TCGA-AR-A1AX	Not Applicable	1103	Not Available##160##Not Available##482##295##Not Available	341##Not Available##54##117##249##54	Letrozole##Paclitaxel##Doxorubicin##Trastuzumab##Exemestane##Cytoxan	Hormone Therapy##Chemotherapy##Chemotherapy##Immunotherapy##Hormone Therapy##Chemotherapy	Alive	64	1103
COAD-TCGA-NH-A6GB	Not Applicable	170	212##212##576##576	49##49##49##49	oxaliplatin##Bevacizumab##leucovorin##fluorouracil	Chemotherapy##Immunotherapy##Ancillary##Chemotherapy	Alive	71	170
COAD-TCGA-NH-A50U	334	334	189##189##266##266##253##113##Not Available	21##21##21##21##238##98##280	leucovorin calcium##oxaliplatin##bevacizumab##fluorouracil##avastin##capecitabine##regorafenib	Ancillary##Chemotherapy##Chemotherapy##Chemotherapy##Immunotherapy##Chemotherapy##Chemotherapy	Dead	42	334
COAD-TCGA-NH-A8F7	Not Applicable	158	228##228##249##Not Available##397	74##74##74##245##334	FLUOROURACIL##OXALIPLATIN##BEVACIZUMAB##XELODA##BEVACIZUMAB	Chemotherapy##Chemotherapy##Immunotherapy##Chemotherapy##Immunotherapy	Alive	53	158
COAD-TCGA-AY-A8YK	Not Applicable	209	286##146##111	69##69##83	5FU##Oxaliplatin##Bevacizumab	Chemotherapy##Chemotherapy##Immunotherapy	Alive	44	209
COAD-TCGA-NH-A8F8	Not Applicable	167	476##181##469##Not Available##Not Available	49##49##76##292##323	fluorouracil##oxaliplatin##bevacizumab##bevacizumab##capecitabine	Chemotherapy##Chemotherapy##Immunotherapy##Immunotherapy##Chemotherapy	Alive	79	167
COAD-TCGA-NH-A6GC	Not Applicable	40	Not Available##Not Available##Not Available	186##186##186	fluorouracil##oxaliplatin##bevacizumab	Chemotherapy##Chemotherapy##Immunotherapy	Alive	66	40
DLBC-TCGA-GS-A9TT	Not Applicable	844	482##482##482##482##482##482	377##377##377##377##377##377	ciclofosfamida##prednisona##doxorubicina##vincristina##Rituximab##intrathecal methotrexate	Immunotherapy##Immunotherapy##Immunotherapy##Immunotherapy##Immunotherapy##Immunotherapy	Alive	70	844
DLBC-TCGA-GS-A9TX	Not Applicable	887	54##54##54##54##54	12##12##12##12##12	doxorubicina##prednisona##ciclofosfamida##vincristina##Rituximab	Immunotherapy##Immunotherapy##Immunotherapy##Immunotherapy##Immunotherapy	Alive	37	887
DLBC-TCGA-GS-A9U4	391	391	110##110##85##110##Not Available##85##85##85##110##85	106##106##22##106##Not Available##22##22##22##106##22	Rituximab##metilprednisona##vincristina##cisplatim##Not Available##Rituximab##ciclofosfamida##prednisona##etoposide##doxorubicina	Immunotherapy##Immunotherapy##Immunotherapy##Immunotherapy##Immunotherapy##Immunotherapy##Immunotherapy##Immunotherapy##Immunotherapy##Immunotherapy	Dead	27	391
DLBC-TCGA-GS-A9TQ	Not Applicable	576	129##129##129##129##129	24##24##24##24##24	Rituximab##ciclofosfamida##vincristina##doxorubicina##prednisona	Immunotherapy##Immunotherapy##Immunotherapy##Immunotherapy##Immunotherapy	Alive	69	576
DLBC-TCGA-GS-A9TZ	Not Applicable	415	122##122##122##122##122	17##17##17##17##17	ciclofosfamida##doxorubicina##Rituximab##vincristina##prednisona	Immunotherapy##Immunotherapy##Immunotherapy##Immunotherapy##Immunotherapy	Alive	51	415
DLBC-TCGA-GS-A9TV	Not Applicable	380	113##113##113##113##113	8##8##8##8##8	doxorubicina##vincristina##Rituximab##ciclofosfamida##prednisona	Immunotherapy##Immunotherapy##Immunotherapy##Immunotherapy##Immunotherapy	Alive	40	380
DLBC-TCGA-GS-A9U3	Not Applicable	2717	142##142##142##142##142	28##28##28##28##28	vincristina##Rituximab##doxorubicina##ciclofosfamida##prednisona	Immunotherapy##Immunotherapy##Immunotherapy##Immunotherapy##Immunotherapy	Alive	77	2717
DLBC-TCGA-GS-A9TU	Not Applicable	3414	155##155##155##155##155	0##0##0##0##0	ciclofosfamida##doxorubicina##Rituximab##prednisona##vincristina	Immunotherapy##Immunotherapy##Immunotherapy##Immunotherapy##Immunotherapy	Alive	45	3414
DLBC-TCGA-GS-A9TY	Not Applicable	2829	Not Available##Not Available##Not Available##Not Available	28##28##28##28	ciclofosfamida##Rituximab##vincristina##prednisona	Immunotherapy##Immunotherapy##Immunotherapy##Immunotherapy	Alive	82	2829
DLBC-TCGA-GS-A9TW	Not Applicable	1245	128##128##128##128##128	13##13##13##13##13	Rituximab##ciclofosfamida##prednisona##vincristina##doxorubicina	Immunotherapy##Immunotherapy##Immunotherapy##Immunotherapy##Immunotherapy	Alive	23	1245
GBM-TCGA-08-0529	560	527	84##328##353	41##106##349	Temodar##Temodar##IL-13 Pseudomonas exotoxin	Chemotherapy##Chemotherapy##Immunotherapy	Dead	56	560
GBM-TCGA-12-3648	819	784	784##452##452##731##784##731##67##784	738##83##126##508##738##508##14##738	Avastin##PEP3 KLH##Temodar##CPT 11##Vp 16##Avastin##Temodar##Temodar	Targeted Molecular therapy##Immunotherapy##Chemotherapy##Chemotherapy##Chemotherapy##Targeted Molecular therapy##Chemotherapy##Chemotherapy	Dead	61	819
GBM-TCGA-12-0670	790	790	601##378##77##516##722##288##516##770##448##601##722##378##448##203##576##576##576##601##183##516##77	578##329##43##448##601##211##448##722##407##578##601##327##407##183##516##516##516##578##148##448##43	Tamoxifen##CPT-11##MAB I131##Tamoxifen##Tamoxifen##CCNU##Temozolomide##Celebrex##CPT-11##CCNU##Celebrex##Celebrex##Celebrex##Temozolomide##Tamoxifen##Celebrex##CCNU##Celebrex##Temozolomide##Celebrex##ch81c6	Hormone Therapy##Chemotherapy##Targeted Molecular therapy##Hormone Therapy##Hormone Therapy##Chemotherapy##Chemotherapy##Immunotherapy##Chemotherapy##Chemotherapy##Immunotherapy##Immunotherapy##Immunotherapy##Chemotherapy##Hormone Therapy##Immunotherapy##Chemotherapy##Immunotherapy##Chemotherapy##Immunotherapy##Targeted Molecular therapy	Dead	60	790
GBM-TCGA-12-1094	372	346	215##336##213##336##67##269	104##286##141##286##18##231	ACT PEP3 KLH##Avastin##Temodor##Temodor##Temodor##CCNG	Immunotherapy##Targeted Molecular therapy##Chemotherapy##Chemotherapy##Chemotherapy##Chemotherapy	Dead	56	372
GBM-TCGA-08-0390	425	322	69##132##69##132	28##105##28##105	Temodar##Temodar##Tarceva##Tarceva	Chemotherapy##Chemotherapy##Immunotherapy##Immunotherapy	Dead	69	425
GBM-TCGA-12-1093	486	364	317##79##364##317##364	126##38##339##105##339	ATTAC##Temodor##Panzem##Temodor##Temozolamide	Immunotherapy##Chemotherapy##Chemotherapy##Chemotherapy##Chemotherapy	Dead	66	486
GBM-TCGA-08-0357	1143	1084	733##860##860##136##860##136##733##71##688##188##1112##985##1084##1084##688	689##736##736##93##736##93##689##29##471##184##1097##875##1007##1007##471	Gleevac##Interferon Alpha##CCNU##Thalidomide##Rapamycin##Temodar##Hyrdroxyurea##Temodar##Irinotecan##IL-13 Pseudomonas exotoxin##Cytoxan##VP-16##Sorafenib##Tarveca##Avastin	Targeted Molecular therapy##Immunotherapy##Chemotherapy##Targeted Molecular therapy##Targeted Molecular therapy##Chemotherapy##Chemotherapy##Chemotherapy##Targeted Molecular therapy##Immunotherapy##Targeted Molecular therapy##Chemotherapy##Targeted Molecular therapy##Targeted Molecular therapy##Targeted Molecular therapy	Dead	49	1143
GBM-TCGA-76-6663	Not Applicable	235	175##Not Available	93##44	ICT-107##Temodar	Immunotherapy##Chemotherapy	Alive	44	235
GBM-TCGA-06-0129	1024	989	238##120	183##14	IL-13PE##Temozolomide	Immunotherapy##Chemotherapy	Dead	30	1024
GBM-TCGA-08-0522	635	555	555##511##65##271##225	517##423##22##268##72	Carboplatin##LY317615##Temodar##IL-13-PE38QQR Cytoxin##Temodar	Chemotherapy##Targeted Molecular therapy##Chemotherapy##Immunotherapy##Chemotherapy	Dead	61	635
GBM-TCGA-08-0360	468	352	134	130	IL-13 with Pseudomonas exotoxin	Immunotherapy	Dead	76	468
GBM-TCGA-12-3649	463	351	Not Available##350##240##Not Available##350##347##245##240	Not Available##240##186##Not Available##240##240##186##186	Temodar##Temodar##Avastin##Avastin##ATTAC##Avastin##ATTAC##Temodar	Chemotherapy##Chemotherapy##Targeted Molecular therapy##Targeted Molecular therapy##Immunotherapy##Targeted Molecular therapy##Immunotherapy##Chemotherapy	Dead	76	463
GBM-TCGA-28-1751	Not Applicable	232	208##208##208##142	14##14##14##114	Temozolomide##Temozolomide##Temozolomide##Dendriticcell Vaccine	Chemotherapy##Chemotherapy##Chemotherapy##Immunotherapy	Alive	61	232
GBM-TCGA-28-2506	Not Applicable	205	135##72##Not Available	107##27##177	Tumor Vaccine##Temodar##BIBW 2992	Immunotherapy##Chemotherapy##Targeted Molecular therapy	Alive	63	205
GBM-TCGA-12-0829	626	626	599##473##571##571##473##599##64	572##115##474##474##95##572##16	CPT-11##ATTAC##Temador##Avastin##Temador##Avastin##Temador	Chemotherapy##Immunotherapy##Chemotherapy##Targeted Molecular therapy##Chemotherapy##Targeted Molecular therapy##Chemotherapy	Dead	75	626
GBM-TCGA-12-0662	1161	1161	221##876##1070##604##1028##278##1070##844##600##473##334##417##1137##1135##1135##1090##1161	120##876##1041##600##889##224##1041##627##473##417##278##340##1133##1133##1133##1073##1113	CCNU##Gliadel Wafers##Cytoxan##Temodar##CPT-11##VP-16##VP-16##Temodar##Tamoxifen##VP-16##Tamoxiten##CCNU##Temodar##06GB##06GB##Thalidomide##Celbrex	Chemotherapy##Chemotherapy##Chemotherapy##Chemotherapy##Chemotherapy##Chemotherapy##Chemotherapy##Chemotherapy##Hormone Therapy##Chemotherapy##Hormone Therapy##Chemotherapy##Chemotherapy##Targeted Molecular therapy##Targeted Molecular therapy##Immunotherapy##Immunotherapy	Dead	51	1161
GBM-TCGA-28-1752	Not Applicable	258	272##272##132##272##272	11##11##105##11##11	Temozolomide##Temozolomide##Dendriticcell Vaccine##Temozolomide##Temozolomide	Chemotherapy##Chemotherapy##Immunotherapy##Chemotherapy##Chemotherapy	Alive	42	258
GBM-TCGA-08-0386	548	478	427##76##76##106##125	95##29##29##94##113	Temodar##Tarceva##Temodar##Tarceva##HSPPC-96 Vaccine	Chemotherapy##Targeted Molecular therapy##Chemotherapy##Targeted Molecular therapy##Immunotherapy	Dead	74	548
GBM-TCGA-08-0358	678	594	264##264##548##293##467##75##75	91##91##491##288##341##33##33	Tarceva##Temodor##CCNU##IL-13 with Pseudomonas Exotoxin##HSPPC-96 Vaccine##Temodor##Tarceva	Targeted Molecular therapy##Chemotherapy##Chemotherapy##Immunotherapy##Immunotherapy##Chemotherapy##Targeted Molecular therapy	Dead	50	678
GBM-TCGA-12-3653	442	357	371##224##315##371##224##87	316##128##287##316##128##46	Avastin##Daclizumab##Angiocept##VP 16##Temodar##Temodar	Targeted Molecular therapy##Immunotherapy##Targeted Molecular therapy##Chemotherapy##Chemotherapy##Chemotherapy	Dead	34	442
HNSC-TCGA-CN-A6V1	Not Applicable	223	34	13	erbitux	Immunotherapy	Alive	59	223
HNSC-TCGA-CN-4741	Not Applicable	876	163##1778	103##1771	CISPLATIN##erbitux	Chemotherapy##Immunotherapy	Alive	75	876
HNSC-TCGA-CR-5248	Not Applicable	1663	84##84##179##179##1152##1152##1152##1208	42##42##137##137##1124##1124##1124##1194	Oxaliplatin##Alimta##Paclitaxel##Carboplatin##Bevacizumab##Docetaxel##Cisplatin##IMC-A12	Chemotherapy##Chemotherapy##Chemotherapy##Chemotherapy##Chemotherapy##Chemotherapy##Chemotherapy##Immunotherapy	Alive	53	1663
HNSC-TCGA-KU-A6H8	Not Applicable	168	174##Not Available##Not Available	122##210##210	Cetuximab##Taxol##Carboplatin	Immunotherapy##Chemotherapy##Chemotherapy	Alive	41	168
HNSC-TCGA-RS-A6TO	Not Applicable	272	41	41	Cetuximab	Immunotherapy	Alive	82	272
KICH-TCGA-UW-A7GR	Not Applicable	930	288##288	22##22	Interferon##Sorafenib	Immunotherapy##Chemotherapy	Alive	44	930
KICH-TCGA-KL-8323	1158	1158	Not Available##942	880##911	Lymphocyte Infusion##PTK-ZK	Immunotherapy##Targeted Molecular therapy	Dead	57	1158
KIRC-TCGA-CW-5580	1964	1964	57	50	IFN-Alpha (Intron)	Immunotherapy	Dead	73	1964
KIRC-TCGA-BP-4169	701	701	253##78	127##36	Axitinib##Interferon	Targeted Molecular therapy##Immunotherapy	Dead	76	701
KIRC-TCGA-CJ-4890	Not Applicable	2085	211##444##444##1636##1698##1483	70##263##263##1483##1636##480	Interferon##Sorafenib##Tipifarnib##Nexavar##Afinitor##Sutent	Immunotherapy##Targeted Molecular therapy##Targeted Molecular therapy##Targeted Molecular therapy##Targeted Molecular therapy##Targeted Molecular therapy	Alive	72	2085
KIRC-TCGA-CJ-6028	1625	1625	903##903##1625##130##1033##392	392##392##1033##41##903##336	Gemcitabine##xeloda##Sorafenib##Oncophage##Sunitinib##Interferon	Chemotherapy##Chemotherapy##Targeted Molecular therapy##Other, specify in notes##Targeted Molecular therapy##Immunotherapy	Dead	58	1625
KIRC-TCGA-B8-4143	709	709	388	133	Interleukin-2	Immunotherapy	Dead	66	709
KIRC-TCGA-BP-5201	Not Applicable	951	603	469	Interleukin-2	Immunotherapy	Alive	63	951
KIRC-TCGA-CJ-4923	572	572	379	192	proleukin (IL-2)	Immunotherapy	Dead	63	572
KIRC-TCGA-CJ-4887	932	932	124	34	Oncophage	Immunotherapy	Dead	48	932
KIRC-TCGA-B0-5701	Not Applicable	1276	727	366	Interleukin-2	Immunotherapy	Alive	65	1276
KIRC-TCGA-CW-5591	Not Applicable	2271	Not Available	78	IL-2 (high dose)	Immunotherapy	Alive	56	2271
KIRC-TCGA-CJ-5677	782	782	70##70##378	42##42##70	interferon-alpha##Xeloda##gemcitabine	Immunotherapy##Chemotherapy##Chemotherapy	Dead	54	782
KIRC-TCGA-BP-4770	329	329	Not Available	211	Interferon	Immunotherapy	Dead	73	329
KIRC-TCGA-AK-3426	885	885	522	465	Interferon	Immunotherapy	Dead	37	885
KIRC-TCGA-CJ-4641	1661	1661	321	37	Oncophage	Immunotherapy	Dead	55	1661
KIRC-TCGA-CJ-4871	Not Applicable	2423	Not Available	98	Alpha Interferon	Immunotherapy	Alive	63	2423
KIRC-TCGA-CJ-4894	841	841	240	188	Interferon	Immunotherapy	Dead	58	841
KIRC-TCGA-BP-4335	475	475	134	42	Interferon	Immunotherapy	Dead	65	475
KIRC-TCGA-CJ-5682	Not Applicable	1883	813	68	interferon alpha	Immunotherapy	Alive	60	1883
KIRC-TCGA-B0-4841	204	204	108	47	INF	Immunotherapy	Dead	63	204
KIRC-TCGA-CJ-6033	224	224	74##172##144##144##74	32##144##74##81##32	Xeloda##Interferon##Iressa##Avastin##Gemcitabine	Chemotherapy##Immunotherapy##Targeted Molecular therapy##Targeted Molecular therapy##Chemotherapy	Dead	54	224
KIRC-TCGA-A3-3317	Not Applicable	1491	886##886	605##605	Sorafenib##Interferon Alpha	Targeted Molecular therapy##Immunotherapy	Alive	67	1491
KIRC-TCGA-CJ-4868	646	646	89##365##534##282##365##288	56##296##379##135##296##114	Proleukin##Gemcitabine##Nexavar##Avastin##Capecitabin##Tarceva	Immunotherapy##Chemotherapy##Targeted Molecular therapy##Targeted Molecular therapy##Chemotherapy##Targeted Molecular therapy	Dead	42	646
KIRC-TCGA-CJ-5681	552	552	235##135##318##365	165##105##235##305	gemcitabine##IL-2##avastin##RAD001	Chemotherapy##Immunotherapy##Targeted Molecular therapy##Targeted Molecular therapy	Dead	44	552
KIRC-TCGA-CJ-4644	336	336	316##316##229##222##222	229##229##27##150##162	Tarceva##Avastin##Oncophage##Capecitabine##Intron A	Targeted Molecular therapy##Targeted Molecular therapy##Other, specify in notes##Chemotherapy##Immunotherapy	Dead	48	336
KIRC-TCGA-CJ-5680	768	768	247##616##186##629	220##275##53##466	IL-2##avastin##oncophage vaccine##Tarceva	Immunotherapy##Targeted Molecular therapy##Immunotherapy##Targeted Molecular therapy	Dead	65	768
KIRC-TCGA-CJ-5679	679	679	274##599##547##344##344	116##547##344##274##274	interferon-alpha##thalidomide##avastin##gemcitabine##Xeloda	Immunotherapy##Chemotherapy##Targeted Molecular therapy##Chemotherapy##Chemotherapy	Dead	73	679
KIRC-TCGA-B0-4837	1378	1378	Not Available	1217	Tyrosine kinase inhibitor	Immunotherapy	Dead	63	1378
KIRC-TCGA-G6-A8L6	Not Applicable	305	Not Available##211##272	276##73##252	Avastin##Sutent##Axitnib	Immunotherapy##Chemotherapy##Chemotherapy	Alive	55	305
KIRP-TCGA-G7-6789	122	122	74	60	intron a	Immunotherapy	Dead	53	122
KIRP-TCGA-AL-3466	293	293	138	33	Interferon	Immunotherapy	Dead	41	293
LGG-TCGA-E1-A7YO	2282	2282	23	23	I131-81C6	Immunotherapy	Dead	45	2282
LGG-TCGA-DU-A7TD	228	228	63##151	22##77	Temozolomide##Temozolomide	Chemotherapy##Immunotherapy	Dead	52	228
LGG-TCGA-E1-A7YL	492	492	78##289##263##249##336##325	36##103##103##103##298##298	Temodar##Avastin##Carboplatin##CPT-11##Avastin##VP-16	Chemotherapy##Immunotherapy##Chemotherapy##Chemotherapy##Immunotherapy##Chemotherapy	Dead	46	492
LGG-TCGA-E1-A7Z2	398	398	213##270##328##334##383##369	102##230##286##293##356##356	Temodar##Temodar##Temodar##Avastin##Temodar##Avastin	Chemotherapy##Chemotherapy##Chemotherapy##Immunotherapy##Chemotherapy##Immunotherapy	Dead	58	398
LGG-TCGA-E1-A7Z6	984	984	705##964##966	356##907##901	Temodar##Temodar##Avastin	Chemotherapy##Chemotherapy##Immunotherapy	Dead	41	984
LGG-TCGA-E1-A7YV	987	987	82##156##507##674##674##824##887##887##948##948	38##70##195##507##507##678##846##832##888##888	Temodar##Temodar##Avastin##Avastin##Gleevec##Gleevec##Avastin##Gleevec##Avastin##CPT-11	Chemotherapy##Chemotherapy##Immunotherapy##Immunotherapy##Chemotherapy##Chemotherapy##Immunotherapy##Chemotherapy##Immunotherapy##Chemotherapy	Dead	26	987
LGG-TCGA-E1-A7YN	727	727	90##369##484##484##553##632	35##124##429##429##491##506	Temodar##Temodar##Avastin##Temodar##Avastin##CCNU	Chemotherapy##Chemotherapy##Immunotherapy##Chemotherapy##Immunotherapy##Chemotherapy	Dead	63	727
LGG-TCGA-E1-A7YM	648	648	75##137##137##174##164##497##593##593	27##90##90##137##137##174##501##501	Temodar##Avastin##CPT-11##Avastin##VP-16##Avastin##Avastin##Carboplatin	Chemotherapy##Immunotherapy##Chemotherapy##Immunotherapy##Chemotherapy##Immunotherapy##Immunotherapy##Chemotherapy	Dead	63	648
LGG-TCGA-E1-A7Z4	4412	4412	883##952##1100##1176##1176##1249##1834##1834##3888##4124##4137##4336##4308	883##896##974##1101##1101##1182##1266##1266##3545##4081##4081##4138##4138	Gliadel##Temodar##CCNU##Thalidomide##Cyclophosphamide##Karenitecin##Temodar##Tamoxifen##Avastin##Avastin##Temodar##Avastin##Carboplatin	Chemotherapy##Chemotherapy##Chemotherapy##Not Available##Chemotherapy##Chemotherapy##Chemotherapy##Hormone Therapy##Immunotherapy##Immunotherapy##Chemotherapy##Immunotherapy##Chemotherapy	Dead	35	4412
LGG-TCGA-E1-A7YU	23	23	6	6	I 131 81C6	Immunotherapy	Dead	42	23
LGG-TCGA-E1-A7YJ	592	592	84##144##504##518##541	39##96##96##96##537	Temodar##CPT-11##Avastin##Temodar##MR1-1	Chemotherapy##Chemotherapy##Immunotherapy##Chemotherapy##Immunotherapy	Dead	55	592
LGG-TCGA-E1-A7Z3	2235	2235	1709##1921##1921##1921##2072	1709##1911##1911##1911##1995	I131-81C6##CCNU##Procarbazine##Vincristine##CPT-11	Immunotherapy##Chemotherapy##Chemotherapy##Chemotherapy##Chemotherapy	Dead	31	2235
LGG-TCGA-E1-A7YY	4445	4445	1351##2470##2590##4152##4207##4418	982##2378##2465##3501##4152##4289	Temodar##Temodar##CCNU##Temodar##VP-16##Avastin	Chemotherapy##Chemotherapy##Chemotherapy##Chemotherapy##Chemotherapy##Immunotherapy	Dead	27	4445
LGG-TCGA-E1-A7YW	1120	1120	978##1025##1025##1095##608	711##999##999##1040##418	CCNU##Avastin##CPT-11##VP-16##Temodar	Chemotherapy##Immunotherapy##Chemotherapy##Chemotherapy##Chemotherapy	Dead	28	1120
LGG-TCGA-FG-A711	Not Applicable	1329	673##774##Not Available##1195##1277##1277##1329##1329	350##733##1097##1155##1223##1223##1284##1284	Temodar##Temodar##Avastin##CCNU##Hydroxyurea##Imatinib##Carboplatin 5 AUC##Etoposide	Chemotherapy##Chemotherapy##Immunotherapy##Chemotherapy##Chemotherapy##Chemotherapy##Chemotherapy##Chemotherapy	Alive	33	1329
LUAD-TCGA-73-A9RS	Not Applicable	305	186##186##186##242##284##Not Available	130##130##130##200##242##284	carboplatin##paclitaxel##bevacizumab##pemetrexed##docetaxel##gemcitabine	Chemotherapy##Chemotherapy##Immunotherapy##Chemotherapy##Chemotherapy##Chemotherapy	Alive	41	305
LUAD-TCGA-05-4424	Not Applicable	913	Not Available	699	Erlotinib	Immunotherapy	Alive	70	913
LUAD-TCGA-05-5425	Not Applicable	90	761##761##669##Not Available	700##700##608##792	Paclitaxel##Carboplatin##Gefitinib##Erlotinib	Chemotherapy##Chemotherapy##Immunotherapy##Immunotherapy	Alive	68	90
LUAD-TCGA-05-4402	244	244	91##91##122	30##30##122	Carboplatin##Vinorelbine##Erlotinib	Chemotherapy##Chemotherapy##Immunotherapy	Dead	57	244
OV-TCGA-29-1769	Not Applicable	699	20##20##Not Available##150##150	20##20##206##42##42	Paciltaxel##Carboplatin##Abagovomab vs Placebo##Cisplatin##Paciltaxel	Chemotherapy##Chemotherapy##Immunotherapy##Chemotherapy##Chemotherapy	Alive	40	699
OV-TCGA-30-1859	1463	1463	199##199##593##199##1376##199##1379##199##1197##1103##1166##1131	31##31##369##31##1214##31##1334##31##1162##982##1135##1104	Adriamycin##Carboplatin##Trabectedin##Taxol##Taxol##Topotecan##Cytoxan##Gemcitabine##Doxil##Carboplatin##Armidex##Sargramostin	Chemotherapy##Chemotherapy##Chemotherapy##Chemotherapy##Chemotherapy##Chemotherapy##Chemotherapy##Chemotherapy##Chemotherapy##Chemotherapy##Hormone Therapy##Immunotherapy	Dead	56	1463
OV-TCGA-61-2097	Not Applicable	1844	Not Available##167##167	48##48##48	Interferon gamma##Taxol##Carboplatin	Immunotherapy##Chemotherapy##Chemotherapy	Alive	71	1844
OV-TCGA-13-0793	Not Applicable	873	159##362##159	47##200##47	Paclitaxel##Abagovomab or Placebo##Carboplatin	Chemotherapy##Immunotherapy##Chemotherapy	Alive	40	873
OV-TCGA-23-1110	Not Applicable	1658	110##375##110##235	6##333##6##179	Paclitaxel##Xeloda##Carboplatin##Ovarex/IND	Chemotherapy##Chemotherapy##Chemotherapy##Immunotherapy	Alive	42	1658
OV-TCGA-30-1892	1484	1484	419##754##1258##Not Available##1384##1449##Not Available##132##132##573##1197##1197	253##601##1197##Not Available##1265##1428##862##10##10##428##1113##1134	Doxil##Carboplatin##Taxol##Topotecan##Carboplatin##Catumaxumab##Altima##Taxol##Carboplatin##Gemcitabine##Cytoxin##Avastin	Chemotherapy##Chemotherapy##Chemotherapy##Chemotherapy##Chemotherapy##Chemotherapy##Chemotherapy##Chemotherapy##Chemotherapy##Chemotherapy##Chemotherapy##Immunotherapy	Dead	52	1484
OV-TCGA-61-2101	1688	1688	221##Not Available##Not Available##Not Available##Not Available##Not Available##Not Available##117##221##Not Available##117##Not Available	152##1129##1159##733##1220##1103##1251##2##152##1190##2##733	Carboplatin##IL 12##Hexalen##Hexalin##Doxil##Doxil##VP 16##Taxol##Taxol##Gemzar##Cisplatin##Gemcitabine	Chemotherapy##Immunotherapy##Chemotherapy##Chemotherapy##Chemotherapy##Chemotherapy##Chemotherapy##Chemotherapy##Chemotherapy##Chemotherapy##Chemotherapy##Chemotherapy	Dead	55	1688
OV-TCGA-23-2084	1516	1516	701##1302##1485##1401##1359##1401##1425##1169##155##1425##155##701##1240	631##1261##1457##1381##1324##1381##1425##1127##6##1425##6##631##1183	Cisplatin##Taxotere##Etoposide (VP16)##Carboplatin##Topotecan##Ifosfamide##Cisplatin##Rhumab/Ind##Paclitaxel##Ifosfamide##Carboplatin##Gemzar##Doxil	Chemotherapy##Chemotherapy##Chemotherapy##Chemotherapy##Chemotherapy##Chemotherapy##Chemotherapy##Immunotherapy##Chemotherapy##Chemotherapy##Chemotherapy##Chemotherapy##Chemotherapy	Dead	45	1516
OV-TCGA-04-1350	1946	1946	Not Available##Not Available##Not Available##Not Available##Not Available##Not Available##Not Available##Not Available##Not Available##Not Available##Not Available	1726##1389##1389##1389##1622##216##1726##216##363##720##1580	Fuluestrant##Avastin##Cisplatin##Gemcitibine##Aromasin##Carboplatin##Faslodex##Taxol##Cisplatin##Gemcitibine##Tamoxifen	Targeted Molecular therapy##Immunotherapy##Chemotherapy##Chemotherapy##Targeted Molecular therapy##Chemotherapy##Targeted Molecular therapy##Chemotherapy##Chemotherapy##Chemotherapy##Targeted Molecular therapy	Dead	46	1946
OV-TCGA-04-1361	Not Applicable	989	844##844##989##989##844	53##53##936##936##53	Taxol##Taxol##Doxil##Avastin##Carboplatin	Chemotherapy##Chemotherapy##Chemotherapy##Immunotherapy##Chemotherapy	Alive	57	989
OV-TCGA-09-1666	Not Applicable	1752	480##173##1757##708##708##73##Not Available##73##1598##173##Not Available	256##101##1604##616##616##27##Not Available##27##1507##101##Not Available	Oca Rex Oregovomab##Carboplatin##Femara##Gemcitabine##Carboplatin##Carboplatin##Carboplatin##Taxol##Doxil##Taxotere##Taxotere	Immunotherapy##Chemotherapy##Hormone Therapy##Chemotherapy##Chemotherapy##Chemotherapy##Chemotherapy##Chemotherapy##Chemotherapy##Chemotherapy##Chemotherapy	Alive	57	1752
OV-TCGA-04-1648	871	871	Not Available##Not Available##Not Available##149##Not Available##149##149	247##247##247##3##247##3##3	Topotecan##Taxotere##Avastin##Carboplatin##Doxil##Gemcitibine##Taxol	Chemotherapy##Chemotherapy##Immunotherapy##Chemotherapy##Chemotherapy##Chemotherapy##Chemotherapy	Dead	57	871
OV-TCGA-61-2095	1875	1875	602##447##1264##602##1389##1188##Not Available	59##210##1193##59##1360##783##1474	Carboplatin##Ovarex MA6 B43.13##Topotecan##Taxol##Oxaliplatin##Doxil##Gemzar	Chemotherapy##Immunotherapy##Chemotherapy##Chemotherapy##Chemotherapy##Chemotherapy##Chemotherapy	Dead	54	1875
OV-TCGA-10-0926	788	788	Not Available##729##143##143	232##290##8##8	Interleukin-12##Doxil##Taxol##Carboplatin	Immunotherapy##Chemotherapy##Chemotherapy##Chemotherapy	Dead	63	788
OV-TCGA-29-1771	Not Applicable	686	140##140##728##728##595##728	27##27##602##602##189##602	Paciltaxel##Carboplatin##Bevacizumab##Carboplatin##Abagovomag vs Placebo##Pacilatxel	Chemotherapy##Chemotherapy##Targeted Molecular therapy##Chemotherapy##Immunotherapy##Chemotherapy	Alive	76	686
OV-TCGA-23-1117	1013	1013	294##757##863##624##928##993##928	22##712##781##459##890##951##890	Carboplatin##Cyclophosphamide##Cisplatin##Topotecan##Docetaxel##Gemcitabine##Herceptin	Chemotherapy##Chemotherapy##Chemotherapy##Chemotherapy##Chemotherapy##Chemotherapy##Immunotherapy	Dead	42	1013
OV-TCGA-61-2110	1354	1354	770##161##161##1239##930##1089##356##1354	661##20##20##1089##774##979##244##459	Topotecan##Taxol##Carboplatin##Gemzar##Carbplatin##Doxil##IL 2##Tamoxifen	Chemotherapy##Chemotherapy##Chemotherapy##Chemotherapy##Chemotherapy##Chemotherapy##Immunotherapy##Hormone Therapy	Dead	56	1354
READ-TCGA-DC-6156	Not Applicable	212	269##334##334##334##Not Available##Not Available##Not Available##Not Available##Not Available##761	87##92##92##92##365##395##365##365##365##395	Oxaliplatin##Fluorouracil##Leucovorin##Fluorouracil##Irinotecan HCL##bevacizumab##Fluorouracil##Fluorouracil##Leucovorin##BEVACIZUmab	Chemotherapy##Chemotherapy##Other, specify in notes##Chemotherapy##Chemotherapy##Immunotherapy##Chemotherapy##Chemotherapy##Chemotherapy##Chemotherapy	Alive	62	212
SARC-TCGA-IE-A3OV	2448	2448	Not Available##Not Available##836##836##1594##1660##1918##2037##2093##2293	102##102##778##787##1411##1609##1834##1973##2073##2232	Dacarbazine (DTIC)##Adriamycin##Gemcitabine##Taxotere##ET-743##AP-23573 (ARIAD)##EZN-2968##Enoticumab##Threshold-302##Alimta	Chemotherapy##Chemotherapy##Chemotherapy##Chemotherapy##Chemotherapy##Chemotherapy##Targeted Molecular therapy##Immunotherapy##Chemotherapy##Chemotherapy	Dead	42	2448
SARC-TCGA-3B-A9I1	567	567	176##36##388##500	71##36##332##437	ADRIAMYCIN##DOCETAXEL##GEMCITABINE##Femara	Chemotherapy##Chemotherapy##Chemotherapy##Immunotherapy	Dead	56	567
SARC-TCGA-SI-A71O	Not Applicable	434	462##462##545	350##350##489	Avastin##Everolimus##Tivozanib	Immunotherapy##Chemotherapy##Chemotherapy	Alive	29	434
SKCM-TCGA-D3-A2JC	Not Applicable	2126	415	54	Interferon alfa	Immunotherapy	Alive	53	2126
SKCM-TCGA-GN-A4U4	Not Applicable	784	647##707	245##637	Axitinib##Ipilimumab	Chemotherapy##Immunotherapy	Alive	73	784
SKCM-TCGA-EE-A2GS	Not Applicable	1691	1978##2075##Not Available##2354##Not Available	1596##1979##2127##2257##2372	Dabrafenib##Ipilimumab##Not Available##Not Available##Vemurafenib	Targeted Molecular therapy##Immunotherapy##Targeted Molecular therapy##Targeted Molecular therapy##Targeted Molecular therapy	Alive	28	1691
SKCM-TCGA-FR-A7U8	Not Applicable	461	208	89	Interferon	Immunotherapy	Alive	50	461
SKCM-TCGA-DA-A1I1	Not Applicable	4830	Not Available	6607	Pembrolizumab	Immunotherapy	Alive	55	4830
SKCM-TCGA-EE-A29C	Not Applicable	1455	620##1502##1623##2413##2413	439##1114##1500##2262##2262	Paclitaxel##GSK Braf Inhibitor##Yervoy##Dabrafenib##Trametinib	Chemotherapy##Targeted Molecular therapy##Immunotherapy##Targeted Molecular therapy##Targeted Molecular therapy	Alive	20	1455
SKCM-TCGA-FS-A1ZW	Not Applicable	1505	1005	700	interferon alpha	Immunotherapy	Alive	65	1505
SKCM-TCGA-QB-AA9O	549	549	234	171	ipilimumab	Immunotherapy	Dead	73	549
SKCM-TCGA-EE-A2ML	Not Applicable	6176	6156##6339##6440	5973##6279##6355	Dacarbazine##Fotemustine##MORAb-004	Chemotherapy##Chemotherapy##Immunotherapy	Alive	35	6176
SKCM-TCGA-EB-A24C	Not Applicable	14	203##203##203##632##559##559##517	20##20##20##547##505##505##505	Dacarbazine##Laferon##Carboplatin##Temozolomide##Laferon##Dacarbazine##Cisplatin	Chemotherapy##Immunotherapy##Chemotherapy##Chemotherapy##Immunotherapy##Chemotherapy##Chemotherapy	Alive	56	14
SKCM-TCGA-YG-AA3P	Not Applicable	439	Not Available	385	Yervoy	Immunotherapy	Alive	63	439
SKCM-TCGA-W3-AA1V	1280	1280	1280	1005	Not Available	Immunotherapy	Dead	63	1280
SKCM-TCGA-W3-A824	Not Applicable	6455	2710	1491	Not Available	Immunotherapy	Alive	63	6455
SKCM-TCGA-FR-A8YD	Not Applicable	896	880	812	Ipilimumab	Immunotherapy	Alive	56	896
SKCM-TCGA-DA-A3F2	Not Applicable	287	772	475	Ipilimumab	Immunotherapy	Alive	55	287
SKCM-TCGA-D3-A2JP	Not Applicable	1372	193	73	Interferon Alpha	Immunotherapy	Alive	37	1372
SKCM-TCGA-ER-A19N	1341	1341	Not Available	55	Interferon	Immunotherapy	Dead	47	1341
SKCM-TCGA-D3-A1Q1	504	504	341##341##341	247##247##247	Cyclophosphamide##Not Available##Not Available	Chemotherapy##Immunotherapy##Vaccine	Dead	79	504
SKCM-TCGA-FS-A4F0	Not Applicable	2367	1603##568##1521##1603	1543##82##1359##1543	Treosulfan##Interferon alpha##DTIC##Gemcitabine	Chemotherapy##Immunotherapy##Chemotherapy##Chemotherapy	Alive	67	2367
SKCM-TCGA-XV-A9W5	Not Applicable	15	Not Available	264	interferon	Immunotherapy	Alive	51	15
SKCM-TCGA-FR-A7U9	Not Applicable	213	178##Not Available	115##151	Talimogene Laherparepvec (T-VEC)##Ipilimumab	Vaccine##Immunotherapy	Alive	63	213
SKCM-TCGA-W3-A828	3683	3683	2283	1887	Not Available	Immunotherapy	Dead	66	3683
SKCM-TCGA-EB-A57M	Not Applicable	8	157##157##157##157##157##157##157##157	23##23##23##23##23##23##23##23	Cisplatin##Vinblastine##Zofran##Dexamethasone##Dacarbazine##Erythropoietin##Ciclosporin##RenAmin	Chemotherapy##Chemotherapy##Ancillary##Ancillary##Chemotherapy##Ancillary##Immunotherapy##Ancillary	Alive	56	8
SKCM-TCGA-D3-A8GB	938	938	318	74	Interferon	Immunotherapy	Dead	48	938
SKCM-TCGA-FS-A1ZT	Not Applicable	1617	1053	398	interferon alpha	Immunotherapy	Alive	55	1617
SKCM-TCGA-XV-AB01	Not Applicable	19	Not Available	63	interferon	Immunotherapy	Alive	54	19
SKCM-TCGA-GN-A4U9	Not Applicable	384	249##60##Not Available##579	165##60##384##523	Ipilimumab##melphalan##Imiquimod##Axitinib	Immunotherapy##Chemotherapy##Immunotherapy##Chemotherapy	Alive	71	384
SKCM-TCGA-W3-AA1W	Not Applicable	6301	761##1765	335##1065	Interferon##Not Available	Immunotherapy##Immunotherapy	Alive	64	6301
SKCM-TCGA-ER-A2NG	Not Applicable	951	766##Not Available##609	705##889##578	IL-2##VEMURAFENIB##Ipilimumab	Immunotherapy##Chemotherapy##Immunotherapy	Alive	43	951
SKCM-TCGA-D3-A5GT	Not Applicable	179	Not Available	110	Interferon alpha	Immunotherapy	Alive	43	179
SKCM-TCGA-W3-AA21	3195	3195	Not Available##Not Available##2100	3075##3075##1065	Taxol##Temodar##Not Available	Chemotherapy##Chemotherapy##Immunotherapy	Dead	26	3195
SKCM-TCGA-D3-A1Q6	2184	2184	476	111	Interferon	Immunotherapy	Dead	55	2184
SKCM-TCGA-W3-AA1R	3379	3379	2192##2863##3349##Not Available	792##1006##2526##3105	Not Available##Not Available##Not Available##IL2	Immunotherapy##Vaccine##Immunotherapy##Immunotherapy	Dead	71	3379
SKCM-TCGA-ER-A2NF	Not Applicable	498	136##502##Not Available	120##471##471	Ipilimumab##IL-2##Aflibercept	Immunotherapy##Immunotherapy##Chemotherapy	Alive	53	498
SKCM-TCGA-ER-A1A1	Not Applicable	2433	418	84	Interferon	Immunotherapy	Alive	58	2433
SKCM-TCGA-EE-A3JI	Not Applicable	4504	4571##Not Available	4529##4608	Dacarbazine##Ipilimumab	Chemotherapy##Immunotherapy	Alive	48	4504
SKCM-TCGA-FW-A3TV	Not Applicable	5	58##Not Available	33##151	Interferon##Interferon	Immunotherapy##Immunotherapy	Alive	57	5
SKCM-TCGA-D9-A148	Not Applicable	4511	4496	4426	ipilimumab	Immunotherapy	Alive	40	4511
SKCM-TCGA-D3-A3C7	Not Applicable	1007	488	123	Interferon	Immunotherapy	Alive	57	1007
SKCM-TCGA-WE-AAA0	Not Applicable	918	917##Not Available	856##1166	ipilimumab##pembrolizumab	Immunotherapy##Immunotherapy	Alive	47	918
SKCM-TCGA-ER-A19M	1857	1857	1093	1019	Interferon	Immunotherapy	Dead	36	1857
SKCM-TCGA-EB-A5SH	Not Applicable	1065	1125##1125##1217	1091##1091##1154	Dacarbazine##Cisplatin##Interferon alpha	Chemotherapy##Chemotherapy##Immunotherapy	Alive	60	1065
SKCM-TCGA-FS-A1ZS	Not Applicable	4526	2790	2566	interferon alpha	Immunotherapy	Alive	54	4526
SKCM-TCGA-GF-A3OT	Not Applicable	301	216##216##216##249	95##95##95##249	Carboplatin##Taxol##Avastin##Yervoy	Chemotherapy##Chemotherapy##Chemotherapy##Immunotherapy	Alive	58	301
SKCM-TCGA-D3-A3MV	Not Applicable	653	639	572	Interleukin-2	Immunotherapy	Alive	38	653
SKCM-TCGA-WE-AAA4	Not Applicable	461	360##527##Not Available##Not Available	360##517##535##739	melphalan##vemurafenib##Dabrafenib##ipilimumab	Chemotherapy##Chemotherapy##Chemotherapy##Immunotherapy	Alive	56	461
SKCM-TCGA-D3-A2JN	Not Applicable	1709	123	92	Interferon-alfa	Immunotherapy	Alive	46	1709
SKCM-TCGA-WE-A8ZM	Not Applicable	2746	Not Available	2946	Diphencyprone	Immunotherapy	Alive	70	2746
SKCM-TCGA-D3-A2JH	Not Applicable	952	321	291	Interferon	Immunotherapy	Alive	68	952
SKCM-TCGA-GN-A8LN	Not Applicable	420	464##Not Available##Not Available##Not Available	464##603##603##772	ipilimumab##carboplatin##paclitaxel##Pembrolizumab	Immunotherapy##Not Available##Chemotherapy##Immunotherapy	Alive	68	420
SKCM-TCGA-GN-A4U8	Not Applicable	1410	Not Available	1186	Sylatron	Immunotherapy	Alive	51	1410
SKCM-TCGA-D3-A8GN	Not Applicable	4529	1639	1224	Not Available	Immunotherapy	Alive	27	4529
SKCM-TCGA-HR-A2OH	2004	2004	471##1753##1848	108##1729##1830	Interferon##Dacarbazine##Interleukin - 2	Immunotherapy##Chemotherapy##Immunotherapy	Dead	46	2004
SKCM-TCGA-GN-A264	3587	3587	3111	2752	Interferon alfa-2b	Immunotherapy	Dead	60	3587
SKCM-TCGA-EB-A24D	Not Applicable	42	41##645##582##645	38##38##567##525	Cisplatin##Dacarbazine##Temodal##Alferon	Chemotherapy##Chemotherapy##Chemotherapy##Immunotherapy	Alive	72	42
SKCM-TCGA-GN-A4U5	Not Applicable	707	435	211	Interferon	Immunotherapy	Alive	61	707
SKCM-TCGA-FR-A729	Not Applicable	6390	Not Available	6253	Sylatron	Immunotherapy	Alive	38	6390
SKCM-TCGA-FR-A44A	Not Applicable	4886	3134	2769	Interferon	Immunotherapy	Alive	29	4886
SKCM-TCGA-YG-AA3O	Not Applicable	1096	Not Available##1006	1081##977	Yervoy##Interferon	Immunotherapy##Immunotherapy	Alive	62	1096
SKCM-TCGA-FR-A69P	Not Applicable	149	Not Available	107	Ipilimumab	Immunotherapy	Alive	34	149
SKCM-TCGA-FR-A3YN	Not Applicable	2449	2387	2324	Ipilimumab	Immunotherapy	Alive	44	2449
SKCM-TCGA-GN-A4U3	Not Applicable	3288	2574	2299	Interleukin-2	Immunotherapy	Alive	30	3288
SKCM-TCGA-W3-AA1Q	2101	2101	Not Available##Not Available##Not Available##Not Available##Not Available##Not Available	1735##1735##1492##1735##1735##913	Tamoxifen##Herceptin##Interferon##Not Available##Gemcitabine##Not Available	Hormone Therapy##Targeted Molecular therapy##Immunotherapy##Immunotherapy##Chemotherapy##Vaccine	Dead	57	2101
SKCM-TCGA-EB-A5KH	Not Applicable	543	615##615##615##615	557##557##557##557	Cisplatin##Vinblastine##Dacarbazine##Leukine	Chemotherapy##Chemotherapy##Chemotherapy##Immunotherapy	Alive	55	543
SKCM-TCGA-ER-A19Q	1548	1548	1337##1428	1274##1394	IL-18##Dacarbazine	Immunotherapy##Chemotherapy	Dead	37	1548
SKCM-TCGA-DA-A3F5	Not Applicable	6076	6869##6814	6830##6660	Vemurafenib##Pembrolizumab	Targeted Molecular therapy##Immunotherapy	Alive	45	6076
SKCM-TCGA-ER-A195	1078	1078	911	562	interferon	Immunotherapy	Dead	46	1078
SKCM-TCGA-FW-A3R5	Not Applicable	697	993	714	Interferon	Immunotherapy	Alive	68	697
SKCM-TCGA-W3-A825	1917	1917	1767##1767##1767##1767##1767##1767	1644##1644##1644##1644##1644##1644	Cisplatin##Vinblastine##Dacarbazine##Tamoxifen##Interleukin-2##Interferon-伪2	Chemotherapy##Chemotherapy##Chemotherapy##Chemotherapy##Immunotherapy##Immunotherapy	Dead	60	1917
THYM-TCGA-4X-A9FD	Not Applicable	1200	Not Available	92	azaTHIOprine	Immunotherapy	Alive	34	1200
THYM-TCGA-4X-A9FA	Not Applicable	17	Not Available	2	azaTHIOprine	Immunotherapy	Alive	71	17
UCS-TCGA-N6-A4VG	Not Applicable	1209	166##166##649##649	62##61##530##530	Carboplatin##Paclitaxel##Taxol##Avastin	Chemotherapy##Chemotherapy##Chemotherapy##Immunotherapy	Alive	77	1209

## Sheet: non-immunpotherapy_patient_info
bcr_patient_barcode	days_to_death	days_to_last_followup	drugs-drug-days_to_drug_therapy_end	drugs-drug-days_to_drug_therapy_start	drugs-drug-drug_name	drugs-drug-therapy_types-therapy_type	vital_status	age_at_initial_pathologic_diagnosis	times	cancer_type
TCGA-PK-A5HB	Not Applicable	1293	1029	968	Sorafenib	Targeted Molecular therapy	Alive	63	1293	ACC
TCGA-OR-A5K2	994	Not Available	298##298##299##298	118##118##118##118	Adriamycin##Cisplatin##carboplatin##etoposide	Chemotherapy##Chemotherapy##Chemotherapy##Chemotherapy	Dead	32	994	ACC
TCGA-OR-A5JM	562	Not Available	439##439	378##378	sunitinib##ketoconazole	Targeted Molecular therapy##Targeted Molecular therapy	Dead	25	562	ACC
TCGA-OR-A5JY	552	Not Available	93	78	xeloda	Chemotherapy	Dead	68	552	ACC
TCGA-XF-AAN7	565	Not Available	200##200##374##9##9##442	162##162##351##0##0##399	Cisplatin##Gemcitabine##Ifosfamide##Paclitaxel##Cisplatin##Docetaxel +/- Zactima	Chemotherapy##Chemotherapy##Chemotherapy##Chemotherapy##Chemotherapy##Chemotherapy	Dead	60	565	BLCA
TCGA-FD-A62S	Not Applicable	194	292##292	243##243	Gemcitabine##Carboplatin	Chemotherapy##Chemotherapy	Alive	60	194	BLCA
TCGA-K4-A83P	Not Applicable	194	Not Available##Not Available	Not Available##Not Available	carboplatinum##gemcitabine	Chemotherapy##Chemotherapy	Alive	77	194	BLCA
TCGA-BT-A3PJ	Not Applicable	33	Not Available##Not Available	68##68	Gemcitabine##Carboplatin	Chemotherapy##Chemotherapy	Alive	76	33	BLCA
TCGA-E5-A2PC	Not Applicable	1108	139##139##139##139	Not Available##Not Available##Not Available##Not Available	Methotrexate##Vinblastine##Adriamycin##Cisplatin	Chemotherapy##Chemotherapy##Chemotherapy##Chemotherapy	Alive	61	1108	BLCA
TCGA-BT-A42E	Not Applicable	304	154##154	49##49	Carboplatin##Gemzar	Chemotherapy##Chemotherapy	Alive	74	304	BLCA
TCGA-DK-A1AB	Not Applicable	271	Not Available	Not Available	Not Available	Not Available	Alive	74	271	BLCA
TCGA-FJ-A3Z9	Not Applicable	217	122##89	32##46	Gemcitabine##Cisplatin	Chemotherapy##Chemotherapy	Alive	72	217	BLCA
TCGA-DK-A6B2	Not Applicable	477	370	283	Gemcitabine	Chemotherapy	Alive	70	477	BLCA
TCGA-XF-AAN5	Not Applicable	2293	211##211	127##127	Cisplatin##Gemcitabine	Chemotherapy##Chemotherapy	Alive	61	2293	BLCA
TCGA-FD-A3SN	Not Applicable	208	Not Available##Not Available	117##117	cisplatin##gemcitabine	Chemotherapy##Chemotherapy	Alive	79	208	BLCA
TCGA-XF-A9T4	495	Not Available	281##281##436##436##436	158##158##402##402##402	Cisplatin##Gemcitabine##Ifosfamide##Paclitaxel##Cisplatin	Chemotherapy##Chemotherapy##Chemotherapy##Chemotherapy##Chemotherapy	Dead	48	495	BLCA
TCGA-XF-A9SU	182	Not Available	137##137	137##137	Gemcitabine##Cisplatin	Chemotherapy##Chemotherapy	Dead	74	182	BLCA
TCGA-FD-A3SS	Not Applicable	60	Not Available##Not Available	87##87	gemcitabine##cisplatin	Chemotherapy##Chemotherapy	Alive	66	60	BLCA
TCGA-UY-A8OB	Not Applicable	2000	Not Available##Not Available	Not Available##Not Available	Gemcitabine##Cisplatin	Chemotherapy##Chemotherapy	Alive	63	2000	BLCA
TCGA-XF-AAMJ	1670	Not Available	143##143	82##82	Gemcitabine##platinum	Chemotherapy##Chemotherapy	Dead	70	1670	BLCA
TCGA-FD-A43S	Not Applicable	175	175##175	111##111	gemcitabine##cisplatin	Chemotherapy##Chemotherapy	Alive	71	175	BLCA
TCGA-DK-A3WW	Not Applicable	252	177##177##177	127##127##127	Gemcitabine##Cisplatin##Taxol	Chemotherapy##Chemotherapy##Chemotherapy	Alive	57	252	BLCA
TCGA-XF-AAMG	Not Applicable	3364	151##151	74##74	Cisplatin##Gemcitabine	Chemotherapy##Chemotherapy	Alive	49	3364	BLCA
TCGA-ZF-AA53	Not Applicable	1761	166##166	68##68	Gemcitabine##Cisplatin	Chemotherapy##Chemotherapy	Alive	60	1761	BLCA
TCGA-G2-AA3D	Not Applicable	1775	35##178##178##178##178	15##135##135##135##135	Tarceva##methotrexate##doxorubicin##vinblastine##cisplatin	Chemotherapy##Chemotherapy##Chemotherapy##Chemotherapy##Chemotherapy	Alive	60	1775	BLCA
TCGA-ZF-AA5H	Not Applicable	583	177##177	135##135	Gemcitabine##Cisplatin	Chemotherapy##Chemotherapy	Alive	60	583	BLCA
TCGA-BT-A2LA	Not Applicable	180	180##180	96##96	Carboplatin##Etopside	Chemotherapy##Chemotherapy	Alive	54	180	BLCA
TCGA-G2-AA3C	211	Not Available	200##200	111##111	cisplatin##gemcitabine	Chemotherapy##Chemotherapy	Dead	66	211	BLCA
TCGA-XF-A9SZ	859	Not Available	169##169	97##97	Gemcitabine##Cisplatin	Chemotherapy##Chemotherapy	Dead	79	859	BLCA
TCGA-FD-A5C1	Not Applicable	1511	1491##1491	1421##1421	Cisplatin##Gemcitabine	Chemotherapy##Chemotherapy	Alive	61	1511	BLCA
TCGA-GV-A40E	Not Applicable	195	98##98	56##56	Cisplatin##Gemzar	Chemotherapy##Chemotherapy	Alive	75	195	BLCA
TCGA-BT-A20N	795	Not Available	323##323	198##198	Gemzar##Cisplatin	Chemotherapy##Chemotherapy	Dead	72	795	BLCA
TCGA-G2-AA3F	Not Applicable	592	54##54##54##54	5##5##5##5	Methotrexate##vinblastine##doxorubicin##cisplatin	Chemotherapy##Chemotherapy##Chemotherapy##Chemotherapy	Alive	77	592	BLCA
TCGA-DK-AA6T	Not Applicable	376	110##110	75##75	Gemcitabine##Carboplatin	Chemotherapy##Chemotherapy	Alive	63	376	BLCA
TCGA-GV-A3QF	Not Applicable	232	246##261	197##197	Carboplatin##Gemcitabine	Chemotherapy##Chemotherapy	Alive	79	232	BLCA
TCGA-DK-AA6P	Not Applicable	457	99##99	27##27	Gemcitabine##Cisplatin	Not Available##Not Available	Alive	72	457	BLCA
TCGA-G2-A2EF	Not Applicable	1518	170##170##170##170	58##58##58##58	Methotrexate##Vinblastine##Adriamycin##Cisplatin	Chemotherapy##Chemotherapy##Chemotherapy##Chemotherapy	Alive	50	1518	BLCA
TCGA-XF-AAN0	1718	Not Available	53##175##175##866##1052##1052##1052##1136##1136##1318##1318##1486##1486##1598##1598##1703##1703	53##53##53##614##898##898##898##1094##1094##1265##1265##1423##1465##1598##1598##1703##1703	Cisplatin##Pacitaxol##Gemzar##Halichondrin##Ifosfamide##Taxol##Cisplatin##Adriamycin (doxorubicin)##Gemcitabine##Adriamycin (doxorubicin)##Gemcitabine##Gemcitabine##Adriamycin (doxorubicin)##Gemcitabine##Adriamycin (doxorubicin)##Temsirolimus##Vinorelbine	Chemotherapy##Chemotherapy##Chemotherapy##Chemotherapy##Chemotherapy##Chemotherapy##Chemotherapy##Chemotherapy##Chemotherapy##Chemotherapy##Chemotherapy##Chemotherapy##Chemotherapy##Chemotherapy##Chemotherapy##Chemotherapy##Chemotherapy	Dead	68	1718	BLCA
TCGA-YC-A89H	Not Applicable	315	83##83	35##35	cisplatin##Gemzar	Chemotherapy##Chemotherapy	Alive	78	315	BLCA
TCGA-XF-AAMF	329	Not Available	274##274	161##161	Gemcitabine##Carboplatin	Chemotherapy##Chemotherapy	Dead	68	329	BLCA
TCGA-DK-AA6W	Not Applicable	263	328	263	Gemcitabine	Chemotherapy	Alive	78	263	BLCA
TCGA-DK-A1A7	Not Applicable	273	246##246	133##133	Gemcitabine##Cisplatin	Chemotherapy##Chemotherapy	Alive	67	273	BLCA
TCGA-DK-A3IV	294	Not Available	87##87	17##17	Gemcitabine##Cisplatin	Chemotherapy##Chemotherapy	Dead	60	294	BLCA
TCGA-FJ-A871	272	Not Available	91##205##205##205##189	84##84##113##113##113	Gemcitabine##Cisplatin##Methotrexate##Vinblastine##Doxorubicin	Chemotherapy##Chemotherapy##Chemotherapy##Chemotherapy##Chemotherapy	Dead	49	272	BLCA
TCGA-FD-A6TA	Not Applicable	1541	92##92##92##92	55##55##55##55	Methotrexate##Vinblastine##Adriamycin##Cisplatin	Chemotherapy##Chemotherapy##Chemotherapy##Chemotherapy	Alive	58	1541	BLCA
TCGA-ZF-AA4V	Not Applicable	1806	265	202	Gemcitabine and Cisplatin	Chemotherapy	Alive	66	1806	BLCA
TCGA-DK-A6B6	Not Applicable	646	113##113	43##43	Gemcitabine##Cisplatin	Chemotherapy##Chemotherapy	Alive	57	646	BLCA
TCGA-FJ-A3ZF	Not Applicable	124	104##104	41##41	Gemcitabine##Cisplatin	Chemotherapy##Chemotherapy	Alive	73	124	BLCA
TCGA-XF-AAME	2828	Not Available	2569##2543##2543	2569##2500##2500	Carboplatin##Gemcitabine##Cisplatin	Chemotherapy##Chemotherapy##Chemotherapy	Dead	64	2828	BLCA
TCGA-ZF-AA58	Not Applicable	1434	Not Available##Not Available	166##166	Gemcitabine##Cisplatin	Chemotherapy##Chemotherapy	Alive	61	1434	BLCA
TCGA-DK-A1AF	Not Applicable	178	435	289	Gemcitabine	Chemotherapy	Alive	84	178	BLCA
TCGA-XF-A9SH	1971	Not Available	996##1680##1782##1782##1782	625##1633##1759##1759##1759	Halichondrin B##Docetaxel##Ifosfamide##Doxorubicin##Mesna	Chemotherapy##Chemotherapy##Chemotherapy##Chemotherapy##Ancillary	Dead	65	1971	BLCA
TCGA-ZF-AA51	Not Applicable	1178	148##148	69##69	Gemcitabine##Cisplatin	Chemotherapy##Chemotherapy	Alive	69	1178	BLCA
TCGA-GU-A42R	Not Applicable	98	344##344	105##105	Carboplatin##Gemcitabine	Chemotherapy##Chemotherapy	Alive	68	98	BLCA
TCGA-DK-A3WX	321	Not Available	105##105	56##56	Gemcitabine##Cisplatin	Chemotherapy##Chemotherapy	Dead	67	321	BLCA
TCGA-G2-A2EJ	Not Applicable	806	38##38##38##38	38##38##38##38	Paclitaxel##MESNA##Cisplatin##Ifosfamide	Chemotherapy##Ancillary##Chemotherapy##Chemotherapy	Alive	56	806	BLCA
TCGA-CU-A3YL	Not Applicable	247	224##224	155##155	Gemcitabine##Cisplatin	Chemotherapy##Chemotherapy	Alive	67	247	BLCA
TCGA-XF-AAMR	Not Applicable	2790	192##192	119##119	Cisplatin##Gemcitabine	Chemotherapy##Chemotherapy	Alive	48	2790	BLCA
TCGA-DK-A3WY	Not Applicable	3989	235##235	132##132	Gemcitabine##Cisplatin	Chemotherapy##Chemotherapy	Alive	67	3989	BLCA
TCGA-FD-A5C0	Not Applicable	209	307##279	160##160	Carboplatin##Taxol	Chemotherapy##Chemotherapy	Alive	61	209	BLCA
TCGA-GD-A3OS	Not Applicable	177	156##156##549	58##58##499	Cisplatin##Gemcitabine##Docetaxel	Chemotherapy##Chemotherapy##Chemotherapy	Alive	54	177	BLCA
TCGA-DK-A3IQ	Not Applicable	319	319##417	277##277	Carboplatin##Gemcitabine	Chemotherapy##Chemotherapy	Alive	74	319	BLCA
TCGA-DK-AA6R	Not Applicable	4684	204##204	125##125	Gemcitabine##Cisplatin	Chemotherapy##Chemotherapy	Alive	68	4684	BLCA
TCGA-CF-A47T	Not Applicable	2	149##149	127##127	Carboplatin##5FU	Chemotherapy##Chemotherapy	Alive	58	2	BLCA
TCGA-FD-A3B4	Not Applicable	253	157##157	115##115	gemcitabine##cisplatin	Chemotherapy##Chemotherapy	Alive	55	253	BLCA
TCGA-GV-A3JZ	Not Applicable	173	589	529	Not Available	Chemotherapy	Alive	55	173	BLCA
TCGA-GD-A2C5	Not Applicable	235	325##Not Available##Not Available##Not Available	111##327##327##327	Not Available##Gemcitabine##Cisplatin##fosaprepitant	Chemotherapy##Chemotherapy##Chemotherapy##Not Available	Alive	53	235	BLCA
TCGA-BT-A2LD	Not Applicable	111	611##611	458##458	Carboplatin##Taxol	Chemotherapy##Chemotherapy	Alive	78	111	BLCA
TCGA-G2-A2EK	Not Applicable	173	51##51##51##51	16##16##16##16	Methotrexate##Doxorubicin##Vinblastine##Cisplatin	Chemotherapy##Chemotherapy##Chemotherapy##Chemotherapy	Alive	57	173	BLCA
TCGA-BT-A20T	453	Not Available	263##263##331##331##419	161##161##263##263##419	Gemzar##Cisplatin##Docetaxel##Oxaliplatin##Cisplatin	Chemotherapy##Chemotherapy##Chemotherapy##Chemotherapy##Chemotherapy	Dead	63	453	BLCA
TCGA-FD-A3SQ	1423	Not Available	151##151	78##78	cisplatin##gemcitabine	Chemotherapy##Chemotherapy	Dead	62	1423	BLCA
TCGA-G2-A3VY	Not Applicable	26	210	210	Not Available	Chemotherapy	Alive	66	26	BLCA
TCGA-DK-AA6U	Not Applicable	319	90##90	13##13	Gemcitabine##Cisplatin	Chemotherapy##Chemotherapy	Alive	64	319	BLCA
TCGA-E5-A4TZ	467	Not Available	421##421	351##351	gemcitabine##cisplatin	Chemotherapy##Chemotherapy	Dead	64	467	BLCA
TCGA-UY-A78L	Not Applicable	1127	232##232	152##152	Gemcitabine##Cisplatnin	Chemotherapy##Chemotherapy	Alive	62	1127	BLCA
TCGA-FD-A6TC	Not Applicable	187	144##144	88##88	Gemcitabine##Carboplatin	Chemotherapy##Chemotherapy	Alive	79	187	BLCA
TCGA-K4-AAQO	Not Applicable	359	181##181	120##120	gemcitabine##cisplatin	Not Available##Not Available	Alive	56	359	BLCA
TCGA-FD-A3SO	168	Not Available	141##141	65##66	gemcitabine##cisplatin	Chemotherapy##Chemotherapy	Dead	68	168	BLCA
TCGA-DK-A3IU	Not Applicable	352	578##578	521##521	Gemcitabine##Carboplatin	Chemotherapy##Chemotherapy	Alive	58	352	BLCA
TCGA-LT-A5Z6	Not Applicable	105	166##166	29##29	Gemcitabine##Cisplatin	Chemotherapy##Chemotherapy	Alive	56	105	BLCA
TCGA-FD-A5BS	Not Applicable	1130	854##854	777##777	Gemcitabine##Cisplatin	Chemotherapy##Chemotherapy	Alive	68	1130	BLCA
TCGA-DK-AA6S	Not Applicable	4670	710##710##710	575##575##575	Ifosfamide##Cisplatin##Paclitaxel	Chemotherapy##Chemotherapy##Chemotherapy	Alive	60	4670	BLCA
TCGA-DK-AA76	Not Applicable	366	114##114	54##54	Cisplatin##Gemzar	Chemotherapy##Chemotherapy	Alive	64	366	BLCA
TCGA-DK-A6B5	Not Applicable	982	348##348##348	248##248##248	Paclitaxel##Cisplatin##Gemcitabine	Chemotherapy##Chemotherapy##Chemotherapy	Alive	45	982	BLCA
TCGA-K4-A6MB	Not Applicable	130	Not Available	Not Available	Unknown	Not Available	Alive	64	130	BLCA
TCGA-XF-A9T5	Not Applicable	2027	757##757	687##687	Gemcitabine##Cisplatin	Chemotherapy##Chemotherapy	Alive	78	2027	BLCA
TCGA-XF-AAN3	Not Applicable	2625	142##142	121##121	Cisplatin##Gemcitabine	Chemotherapy##Chemotherapy	Alive	76	2625	BLCA
TCGA-XF-A8HI	544	Not Available	544	161	Not Available	Chemotherapy	Dead	57	544	BLCA
TCGA-FJ-A3Z7	Not Applicable	462	70##70	70##70	Cisplatin##Gemcitabine	Chemotherapy##Chemotherapy	Alive	76	462	BLCA
TCGA-DK-AA6M	Not Applicable	1301	820##820	735##735	Gemcitabine##Cisplatin	Not Available##Chemotherapy	Alive	64	1301	BLCA
TCGA-GC-A3YS	Not Applicable	34	146##106##146	73##73##106	Gemzar##Cisplatin##Carboplatin	Chemotherapy##Chemotherapy##Chemotherapy	Alive	61	34	BLCA
TCGA-DK-A1AA	Not Applicable	214	153	92	Not Available	Chemotherapy	Alive	57	214	BLCA
TCGA-G2-A2EC	Not Applicable	418	75##75##75##75##75	24##24##24##24##24	Avastin##Methotrexate##Doxorubicin##Vinblastine##Cisplatin	Chemotherapy##Chemotherapy##Chemotherapy##Chemotherapy##Chemotherapy	Alive	58	418	BLCA
TCGA-HQ-A2OE	Not Applicable	1174	131##131	56##56	Cisplatin##Gemcitabine	Chemotherapy##Chemotherapy	Alive	69	1174	BLCA
TCGA-G2-A3IE	612	Not Available	68##68##68##100##100##100##100	29##29##29##81##81##81##81	Ifosfamide##Doxorubicin##Gemcitabine##Methotrexate##Doxorubicin##Vinblastine##Cisplatin	Chemotherapy##Chemotherapy##Chemotherapy##Chemotherapy##Chemotherapy##Chemotherapy##Chemotherapy	Dead	51	612	BLCA
TCGA-G2-A3IB	Not Applicable	214	145##145##145##145	143##143##143##143	methotrexate##Doxorubicin##Cisplatin##Vinblastine	Chemotherapy##Chemotherapy##Chemotherapy##Chemotherapy	Alive	66	214	BLCA
TCGA-E5-A4U1	Not Applicable	796	114##114##Not Available##1150	37##37##719##1024	gemcitabine##Cisplatin##Not Available##docetaxel	Chemotherapy##Chemotherapy##Chemotherapy##Chemotherapy	Alive	72	796	BLCA
TCGA-FD-A43U	Not Applicable	208	187##187	97##97	cisplatin##gemcitabine	Chemotherapy##Chemotherapy	Alive	70	208	BLCA
TCGA-FD-A3SP	Not Applicable	139	104##104##104##104	62##62##62##62	vinblastine##methotrexate##Adriamycin##cisplatin	Chemotherapy##Chemotherapy##Chemotherapy##Chemotherapy	Alive	60	139	BLCA
TCGA-SY-A9G5	Not Applicable	784	145##145	83##83	gemcitabine##cisplatin	Chemotherapy##Chemotherapy	Alive	66	784	BLCA
TCGA-YF-AA3L	Not Applicable	242	Not Available##Not Available	215##214	Cisplatin##Gemcitabine	Chemotherapy##Chemotherapy	Alive	47	242	BLCA
TCGA-KQ-A41P	Not Applicable	1094	331##331	189##189	Carboplatin##Gemcitabine	Chemotherapy##Chemotherapy	Alive	76	1094	BLCA
TCGA-BT-A42B	Not Applicable	469	190##190##190	121##121##121	Gemcitabine##Cisplatin##Taxol	Chemotherapy##Chemotherapy##Chemotherapy	Alive	59	469	BLCA
TCGA-GV-A3QI	Not Applicable	126	895	771	Gemcitabine	Chemotherapy	Alive	47	126	BLCA
TCGA-XF-A9SX	719	Not Available	348##348	136##136	Gemcitabine##Platinum	Chemotherapy##Chemotherapy	Dead	63	719	BLCA
TCGA-DK-A1AD	Not Applicable	3056	Not Available	Not Available	Not Available	Not Available	Alive	69	3056	BLCA
TCGA-C4-A0EZ	273	Not Available	212##212##243	123##123##243	Carboplatin##Etoposide##Doxorubicin	Chemotherapy##Chemotherapy##Chemotherapy	Dead	69	273	BLCA
TCGA-GV-A3QK	Not Applicable	203	Not Available##Not Available	126##126	Cisplatin##Gemcitabine	Chemotherapy##Chemotherapy	Alive	56	203	BLCA
TCGA-XF-A9SY	Not Applicable	640	256##256	199##199	Carboplatin##Gemcitabine	Chemotherapy##Chemotherapy	Alive	60	640	BLCA
TCGA-GV-A3JW	Not Applicable	195	321##321	291##291	Carboplatin##Gemzar	Chemotherapy##Chemotherapy	Alive	74	195	BLCA
TCGA-FD-A3SR	602	Not Available	244##244	146##146	gemcitabine##cisplatin	Chemotherapy##Chemotherapy	Dead	68	602	BLCA
TCGA-GV-A3QH	Not Applicable	237	170##170	135##135	CDDP##Gemcitabine	Chemotherapy##Chemotherapy	Alive	67	237	BLCA
TCGA-FD-A3SL	Not Applicable	334	Not Available##Not Available	302##302	gemcitabine##cisplatin	Chemotherapy##Chemotherapy	Alive	60	334	BLCA
TCGA-XF-AAMY	Not Applicable	2822	853##853	669##671	Gemzar##Carboplatin	Chemotherapy##Chemotherapy	Alive	78	2822	BLCA
TCGA-FD-A3SJ	739	Not Available	436##436##275##275##380##275	401##315##274##274##274##274	carboplatin##gemcitabine##vinblastine##Adriamycin##cisplatin##methotrexate	Chemotherapy##Chemotherapy##Chemotherapy##Chemotherapy##Chemotherapy##Chemotherapy	Dead	59	739	BLCA
TCGA-G2-A2EL	819	Not Available	147##147	84##84	Etoposide##Taxol	Chemotherapy##Chemotherapy	Dead	77	819	BLCA
TCGA-DK-A1AC	Not Applicable	3617	242##242	168##178	Gemcitabine##Cisplatin	Chemotherapy##Chemotherapy	Alive	72	3617	BLCA
TCGA-E2-A15E	Not Applicable	518	Not Available##198##Not Available##448##105##105##489	451##119##77##203##63##63##119	aromasin##paclitaxel##clodronate##tamoxifen##doxorubicin##cyclophosphamide##trastuzumab	Hormone Therapy##Chemotherapy##Other, specify in notes##Hormone Therapy##Chemotherapy##Chemotherapy##Chemotherapy	Alive	40	518	BRCA
TCGA-BH-A0GZ	Not Applicable	328	Not Available	157	ARIMIDEX	Hormone Therapy	Alive	62	328	BRCA
TCGA-E2-A15I	Not Applicable	411	Not Available	41	Tamoxifen	Hormone Therapy	Alive	44	411	BRCA
TCGA-AR-A2LE	Not Applicable	3913	1869	17	Tamoxifen	Hormone Therapy	Alive	69	3913	BRCA
TCGA-AC-A3QP	Not Applicable	286	Not Available	115	Femara	Hormone Therapy	Alive	79	286	BRCA
TCGA-C8-A135	Not Applicable	13	51##51##51##51	40##40##40##40	5-Flourouracil##Doxorubicin##Cyclophosphamide##Taxol	Chemotherapy##Chemotherapy##Chemotherapy##Chemotherapy	Alive	64	13	BRCA
TCGA-EW-A1OX	Not Applicable	562	Not Available##Not Available##198##198	227##227##120##120	Tamoxifen##Zoladex##Cytoxan##Taxotere	Hormone Therapy##Hormone Therapy##Chemotherapy##Chemotherapy	Alive	43	562	BRCA
TCGA-A7-A0CE	Not Applicable	254	105##105##161	63##63##119	Cytoxan##Adriamycin##Taxol	Chemotherapy##Chemotherapy##Chemotherapy	Alive	57	254	BRCA
TCGA-A8-A079	Not Applicable	274	183##183##183	30##30##30	5-Fluorouracil##Epirubicin##Cyclophosphamide	Chemotherapy##Chemotherapy##Chemotherapy	Alive	69	274	BRCA
TCGA-D8-A1XR	Not Applicable	168	168	105	adriamycin+cyclophosphamide	Chemotherapy	Alive	56	168	BRCA
TCGA-AO-A12A	Not Applicable	2755	830##168##1918##112##112	186##126##831##67##67	Tamoxifen##Paclitaxel##Aromasin##Doxorubicin##Cyclophosphamide	Hormone Therapy##Chemotherapy##Hormone Therapy##Chemotherapy##Chemotherapy	Alive	47	2755	BRCA
TCGA-E2-A1BD	Not Applicable	317	Not Available	170	Arimidex	Hormone Therapy	Alive	53	317	BRCA
TCGA-E9-A229	Not Applicable	0	182##182##182	24##24##24	5-Fluorouracil##Cyclophosphamide##Doxorubicin	Chemotherapy##Chemotherapy##Chemotherapy	Alive	37	0	BRCA
TCGA-AC-A2FG	Not Applicable	1125	Not Available	39	Arimidex	Hormone Therapy	Alive	79	1125	BRCA
TCGA-E2-A15S	Not Applicable	274	Not Available##78##78##Not Available	314##50##50##Not Available	Arimidex##Cyclophosphamide##Doxorubicin##Taxol	Hormone Therapy##Chemotherapy##Chemotherapy##Chemotherapy	Alive	34	274	BRCA
TCGA-AQ-A04H	Not Applicable	439	133##Not Available##133##133	29##175##29##29	Taxotere##Femara##Carboplatin##Herceptin	Chemotherapy##Hormone Therapy##Chemotherapy##Chemotherapy	Alive	61	439	BRCA
TCGA-AO-A0JM	Not Applicable	1826	498##Not Available##120##120##177	134##330##78##78##134	TRASTUZUMAB##TAMOXIFEN##CYCLOPHOSPHAMIDE##DOXORUBICIN##PACLITAXEL	Targeted Molecular therapy##Hormone Therapy##Chemotherapy##Chemotherapy##Chemotherapy	Alive	40	1826	BRCA
TCGA-A2-A25D	Not Applicable	243	90##78##Not Available	79##49##113	Exemestane##Arimidex##Tamoxifen	Hormone Therapy##Hormone Therapy##Hormone Therapy	Alive	90	243	BRCA
TCGA-AO-A1KQ	Not Applicable	1519	Not Available	49	Tamoxifen	Hormone Therapy	Alive	84	1519	BRCA
TCGA-D8-A73X	Not Applicable	368	Not Available	12	tamoxifen	Hormone Therapy	Alive	53	368	BRCA
TCGA-A7-A426	Not Applicable	229	97##97##202##Not Available	55##55##111##258	Adriamycin##Cytoxan##Taxol##Tamoxifen	Chemotherapy##Chemotherapy##Chemotherapy##Hormone Therapy	Alive	50	229	BRCA
TCGA-EW-A1P5	Not Applicable	365	Not Available	199	Anastrozole	Hormone Therapy	Alive	77	365	BRCA
TCGA-A8-A09A	Not Applicable	304	31##31##31##182##Not Available	Not Available##Not Available##Not Available##Not Available##243	5-Fluorouracil##Epirubicin##Cyclophosphamide##Docetaxel##Tamoxifen	Chemotherapy##Chemotherapy##Chemotherapy##Chemotherapy##Hormone Therapy	Alive	40	304	BRCA
TCGA-S3-A6ZG	Not Applicable	207	100##221##100##Not Available##100	52##116##52##256##52	Doxorubicin##Taxol##Cytoxan##Anastrozole##NEULASTA	Chemotherapy##Hormone Therapy##Chemotherapy##Hormone Therapy##Ancillary	Alive	71	207	BRCA
TCGA-4H-AAAK	Not Applicable	158	98##98##98	27##27##27	Cyclophosphamide##Doxorubicin##5-Fluorouracil	Chemotherapy##Chemotherapy##Chemotherapy	Alive	50	158	BRCA
TCGA-BH-A0EA	991	Not Available	363##522	84##363	Taxotere##Cytoxan	Chemotherapy##Chemotherapy	Dead	72	991	BRCA
TCGA-A2-A0ES	Not Applicable	1001	141##458##141##Not Available	77##203##77##459	Docetaxel##Anastrozole##Cytoxan##Exemestane	Chemotherapy##Hormone Therapy##Chemotherapy##Hormone Therapy	Alive	52	1001	BRCA
TCGA-A7-A26H	Not Applicable	65	486##296	311##44	Taxol##Anastrozole	Chemotherapy##Hormone Therapy	Alive	72	65	BRCA
TCGA-5L-AAT1	Not Applicable	1471	Not Available	46	Letrozol	Hormone Therapy	Alive	63	1471	BRCA
TCGA-E9-A1R3	Not Applicable	64	50##50##50##Not Available	41##41##41##45	5-Fluorouracil##Methotrexate##Cyclophosphamide##Tamoxifen	Chemotherapy##Chemotherapy##Chemotherapy##Hormone Therapy	Alive	70	64	BRCA
TCGA-D8-A27H	Not Applicable	19	141	36	doxorubicin+ cyclophosphamide	Chemotherapy	Alive	72	19	BRCA
TCGA-A7-A5ZV	Not Applicable	210	137##137##193	95##95##151	Doxorubicin##Cyclophosphamide##Paclitaxel	Chemotherapy##Chemotherapy##Chemotherapy	Alive	62	210	BRCA
TCGA-A2-A0CW	Not Applicable	1750	Not Available	156	Anastrozole	Hormone Therapy	Alive	67	1750	BRCA
TCGA-A2-A0SX	Not Applicable	1288	132##132##1359##1359##Not Available	62##62##1289##1289##1429	Adriamycin##Cytoxan##Gemcitabine##Carboplatin##Xeloda	Chemotherapy##Chemotherapy##Chemotherapy##Chemotherapy##Chemotherapy	Alive	48	1288	BRCA
TCGA-AO-A03V	Not Applicable	886	200##200##Not Available##200##735	102##102##753##102##200	Cyclophosphamide##Methotrexate##Arimidex##Fluorouracil##Tamoxifen	Chemotherapy##Chemotherapy##Hormone Therapy##Chemotherapy##Hormone Therapy	Alive	41	886	BRCA
TCGA-A2-A0D4	Not Applicable	496	Not Available##99##155##99	279##57##113##57	Tamoxifen##Adriamycin##Taxol##Cytoxan	Hormone Therapy##Chemotherapy##Chemotherapy##Chemotherapy	Alive	37	496	BRCA
TCGA-A7-A13H	Not Applicable	551	Not Available	78	Anastrozole	Hormone Therapy	Alive	61	551	BRCA
TCGA-B6-A409	573	Not Available	93##93##149	51##51##107	Cyclophosphamide##Doxorubicin##Paclitaxel	Chemotherapy##Chemotherapy##Chemotherapy	Dead	44	573	BRCA
TCGA-EW-A1PA	Not Applicable	267	206##206##206##Not Available##206	143##143##143##262##143	Cyclophosphamide##Fluorouracil##Docetaxel##Nolvadex##Epirubicin	Chemotherapy##Chemotherapy##Chemotherapy##Hormone Therapy##Chemotherapy	Alive	59	267	BRCA
TCGA-A2-A3KC	Not Applicable	363	182##182##182##1101##Not Available	77##77##77##203##1102	Cytoxan##Taxotere##Adriamycin##Tamoxifen##Arimidex	Chemotherapy##Chemotherapy##Chemotherapy##Hormone Therapy##Hormone Therapy	Alive	55	363	BRCA
TCGA-A2-A0YK	Not Applicable	334	Not Available##141##141	Not Available##78##78	Arimidex##Taxotere##Cytoxan	Hormone Therapy##Chemotherapy##Chemotherapy	Alive	61	334	BRCA
TCGA-E2-A1B4	Not Applicable	911	1004	176	arimidex	Hormone Therapy	Alive	74	911	BRCA
TCGA-E2-A576	Not Applicable	578	Not Available##151##151	252##88##88	Arimidex##Taxotere##Cytoxan	Hormone Therapy##Chemotherapy##Chemotherapy	Alive	69	578	BRCA
TCGA-A8-A095	Not Applicable	1277	120##120##120##Not Available	0##0##0##181	5-Fluorouracil##Doxorubicin##Cyclophosphamide##Tamoxifen	Chemotherapy##Chemotherapy##Chemotherapy##Hormone Therapy	Alive	45	1277	BRCA
TCGA-E9-A5UP	Not Applicable	0	Not Available	8	Tamoxifen	Hormone Therapy	Alive	63	0	BRCA
TCGA-D8-A13Z	Not Applicable	210	157##157##157	52##52##52	doxorubicine##cyclophosphamide##tamoxifen	Chemotherapy##Chemotherapy##Hormone Therapy	Alive	51	210	BRCA
TCGA-EW-A1P1	Not Applicable	920	119##178##147##119##178##119	77##157##140##77##157##77	Taxotere##Adriamycin##Taxol##Cyclophosphamide##Cyclophosphamide##Adriamycin	Chemotherapy##Chemotherapy##Chemotherapy##Chemotherapy##Chemotherapy##Chemotherapy	Alive	68	920	BRCA
TCGA-A7-A3J0	Not Applicable	76	Not Available	72	Anastrazole	Hormone Therapy	Alive	62	76	BRCA
TCGA-A2-A04P	548	Not Available	424##424##180##424##Not Available##242##303##303	424##424##69##303##424##180##242##242	NAVELBINE##Cisplatin##TAXOL##ADRIAMYCIN##Exemestane##XELODA##TAXOTERE##GEMZAR	Chemotherapy##Chemotherapy##Chemotherapy##Chemotherapy##Hormone Therapy##Chemotherapy##Chemotherapy##Chemotherapy	Dead	36	548	BRCA
TCGA-A2-A259	Not Applicable	1286	Not Available	96	Arimidex	Hormone Therapy	Alive	70	1286	BRCA
TCGA-EW-A424	Not Applicable	322	181##181##Not Available	118##118##154	Docetaxel##Cyclophosphamide##Arimidex	Chemotherapy##Chemotherapy##Hormone Therapy	Alive	51	322	BRCA
TCGA-A8-A07P	Not Applicable	334	181##181##181##181##Not Available	61##61##61##61##273	5-Fluorouracil##Doxorubicin##Cyclophosphamide##Docetaxel##Anastrozole	Chemotherapy##Chemotherapy##Chemotherapy##Chemotherapy##Hormone Therapy	Alive	68	334	BRCA
TCGA-D8-A1JM	Not Applicable	238	144	39	doxorubicine cyclophosphamide tamoxifen	Chemotherapy##Hormone Therapy	Alive	59	238	BRCA
TCGA-A7-A5ZW	Not Applicable	134	176##176##Not Available	71##71##269	Cyclophosphamide##Taxotere##Tamoxifen	Chemotherapy##Chemotherapy##Hormone Therapy	Alive	47	134	BRCA
TCGA-A2-A0YT	723	Not Available	723	286	Arimidex	Hormone Therapy	Dead	56	723	BRCA
TCGA-A2-A25C	Not Applicable	285	193##193##193##325##Not Available##475	108##108##108##292##476##325	Cytoxan##Adriamycin##Taxotere##Tamoxifen##Aromasin##Femara	Chemotherapy##Chemotherapy##Chemotherapy##Hormone Therapy##Hormone Therapy##Hormone Therapy	Alive	50	285	BRCA
TCGA-E2-A107	Not Applicable	763	151##355##333##242##Not Available##Not Available##417##333##242##151##151	109##305##165##165##459##459##397##249##165##109##109	Adriamycin, cytoxan, avastin##Arimidex##Avastin##Taxol##Tamoxifen##Tamoxifen##Aromasin##Bevacizumab##Paclitaxel##Cyclophosphamide##Doxorubicin	Chemotherapy##Hormone Therapy##Chemotherapy##Chemotherapy##Hormone Therapy##Hormone Therapy##Hormone Therapy##Chemotherapy##Chemotherapy##Chemotherapy##Chemotherapy	Alive	54	763	BRCA
TCGA-D8-A1JC	Not Applicable	178	87##87	24##24	adriamycin##cyclophosphamide	Chemotherapy##Chemotherapy	Alive	59	178	BRCA
TCGA-E2-A56Z	Not Applicable	219	Not Available	130	Arimidex	Hormone Therapy	Alive	69	219	BRCA
TCGA-A7-A4SB	Not Applicable	200	124##124##Not Available	61##61##218	Docetaxel##Cyclophosphamide##Anastrozole	Chemotherapy##Chemotherapy##Hormone Therapy	Alive	56	200	BRCA
TCGA-E2-A152	Not Applicable	588	42##Not Available##42##Not Available##217	42##42##42##231##63	Docetaxel##Trastuzumab##Cyclophosphamide##Arimidex##Paclitaxel (Protein-Bound)	Chemotherapy##Chemotherapy##Chemotherapy##Hormone Therapy##Chemotherapy	Alive	56	588	BRCA
TCGA-AR-A24S	Not Applicable	1888	1124##126	129##32	Exemestane##Anastrozole	Hormone Therapy##Hormone Therapy	Alive	61	1888	BRCA
TCGA-A7-A4SE	Not Applicable	371	91##91##154	49##49##105	Adriamycin##Cytoxan##Taxol	Chemotherapy##Chemotherapy##Chemotherapy	Alive	54	371	BRCA
TCGA-A2-A3XU	912	Not Available	155##155##155##718##902	Not Available##Not Available##Not Available##596##657	Adriamycin##Cytoxan##Taxotere##Arimidex##Xeloda	Chemotherapy##Chemotherapy##Chemotherapy##Hormone Therapy##Chemotherapy	Dead	35	912	BRCA
TCGA-A8-A091	Not Applicable	580	123##123##123##639##Not Available##Not Available##669	0##0##0##184##639##700##580	5-Fluorouracil##Epirubicin##Cyclophosphamide##Tamoxifen##Letrozole##Zoledronic acid##Pamidronate	Chemotherapy##Chemotherapy##Chemotherapy##Hormone Therapy##Hormone Therapy##Ancillary##Ancillary	Alive	61	580	BRCA
TCGA-A2-A04N	Not Applicable	3153	2121##107##107	308##42##42	Arimidex##Adriamycin##Cytoxan	Hormone Therapy##Chemotherapy##Chemotherapy	Alive	66	3153	BRCA
TCGA-D8-A4Z1	Not Applicable	223	Not Available	104	Tamoxifen	Hormone Therapy	Alive	68	223	BRCA
TCGA-A7-A26J	Not Applicable	68	Not Available	92	Tamoxifen	Hormone Therapy	Alive	49	68	BRCA
TCGA-D8-A145	Not Applicable	49	Not Available	42	Tamoxifen	Hormone Therapy	Alive	80	49	BRCA
TCGA-EW-A1OZ	Not Applicable	941	186##487##Not Available##228##291	144##144##301##144##256	Docetaxel##Trastuzumab##Aromasin##Carboplatin##Paclitaxel	Chemotherapy##Chemotherapy##Chemotherapy##Chemotherapy##Chemotherapy	Alive	56	941	BRCA
TCGA-AC-A5XS	Not Applicable	47	Not Available	97	Femara	Hormone Therapy	Alive	74	47	BRCA
TCGA-A7-A6VY	Not Applicable	125	111##111##167	68##68##126	Cyclophosphamide##Doxorubicin##Paclitaxel	Chemotherapy##Chemotherapy##Chemotherapy	Alive	48	125	BRCA
TCGA-A7-A0DC	Not Applicable	273	231##Not Available##231##231##509##Not Available	77##264##77##77##264##510	Fluorouracil##Arimidex##Methotrexate##Cyclophosphamide##Arimidex##Tamoxifen	Chemotherapy##Hormone Therapy##Chemotherapy##Chemotherapy##Hormone Therapy##Hormone Therapy	Alive	63	273	BRCA
TCGA-A7-A26I	Not Applicable	122	164##164	60##60	Taxotere##Cytoxan	Chemotherapy##Chemotherapy	Alive	65	122	BRCA
TCGA-A8-A075	Not Applicable	518	122##122##214##Not Available##Not Available	31##31##122##275##214	Epirubicoin##Cyclophosphamide##Docetaxel##Tamoxifen##Zoledronic acid	Chemotherapy##Chemotherapy##Chemotherapy##Hormone Therapy##Ancillary	Alive	42	518	BRCA
TCGA-EW-A1PF	Not Applicable	140	Not Available##188##188	217##125##125	Arimidex##Docetaxel##Cyclophosphamide	Hormone Therapy##Chemotherapy##Chemotherapy	Alive	50	140	BRCA
TCGA-B6-A402	Not Applicable	1651	93##93##191##2232	30##30##112##2176	Cyclophosphamide##Doxorubicin##Paclitaxel##Doxil	Chemotherapy##Chemotherapy##Chemotherapy##Chemotherapy	Alive	47	1651	BRCA
TCGA-AC-A23E	Not Applicable	72	Not Available	111	Tamoxifen	Hormone Therapy	Alive	50	72	BRCA
TCGA-E9-A22G	Not Applicable	0	170##136	31##14	Cyclophosphane##Doxorubicin	Chemotherapy##Chemotherapy	Alive	47	0	BRCA
TCGA-LL-A7SZ	Not Applicable	170	104##104##209##Not Available	62##62##132##237	ADRIAMYCIN##CYTOXAN##Not Available##TAMOXIFEN	Chemotherapy##Chemotherapy##Chemotherapy##Hormone Therapy	Alive	49	170	BRCA
TCGA-AR-A256	2854	Not Available	101##101	38##38	Doxorubicin##Cytoxan	Chemotherapy##Chemotherapy	Dead	45	2854	BRCA
TCGA-A1-A0SN	Not Applicable	1196	179##270##879	87##179##179	ac##taxol##herceptin	Chemotherapy##Chemotherapy##Targeted Molecular therapy	Alive	50	1196	BRCA
TCGA-AR-A24L	Not Applicable	2221	Not Available##Not Available##1414##Not Available	Not Available##Not Available##145##Not Available	Cytoxan##Paclitaxel##Tamoxifen##Doxorubicin	Chemotherapy##Chemotherapy##Hormone Therapy##Chemotherapy	Alive	26	2221	BRCA
TCGA-A2-A0CP	Not Applicable	2495	134##134##2043	70##70##206	Adriamycin##Cytoxan##Anastrozole	Chemotherapy##Chemotherapy##Hormone Therapy	Alive	60	2495	BRCA
TCGA-C8-A26Z	Not Applicable	4	Not Available	11	Tamoxifen	Hormone Therapy	Alive	59	4	BRCA
TCGA-A2-A1G4	Not Applicable	372	185##Not Available##185##185	80##207##80##80	Adriamycin##Femara##Taxotere##Cytoxan	Chemotherapy##Hormone Therapy##Chemotherapy##Chemotherapy	Alive	71	372	BRCA
TCGA-BH-A18F	Not Applicable	268	189##189	101##101	Taxotere##Cytoxan	Chemotherapy##Chemotherapy	Alive	50	268	BRCA
TCGA-LL-A5YN	Not Applicable	111	166##166##421##Not Available	55##55##55##229	Carboplatin##Docetaxel##Trastuzumab##tamoxifen citrate	Chemotherapy##Chemotherapy##Chemotherapy##Hormone Therapy	Alive	46	111	BRCA
TCGA-E2-A1IG	Not Applicable	755	94##Not Available##150##94##Not Available	52##234##108##52##1991	Cyclophosphamide##Tamoxifen##Paclitaxel##Doxorubicin##Letrozole	Chemotherapy##Hormone Therapy##Chemotherapy##Chemotherapy##Hormone Therapy	Alive	45	755	BRCA
TCGA-AC-A2B8	Not Applicable	45	Not Available##Not Available	135##Not Available	Chemo, NOS##Arimidex	Chemotherapy##Hormone Therapy	Alive	84	45	BRCA
TCGA-BH-A0BT	Not Applicable	1386	139##139	97##97	Adriamycin##Cytoxan	Chemotherapy##Chemotherapy	Alive	56	1386	BRCA
TCGA-BH-A0E0	Not Applicable	134	143##143##143	38##38##38	CYCLOPHOSPHAMIDE##DOXORUBICIN##DOCETAXEL	Chemotherapy##Chemotherapy##Chemotherapy	Alive	38	134	BRCA
TCGA-A8-A099	Not Applicable	304	Not Available	61	Exemestane	Hormone Therapy	Alive	76	304	BRCA
TCGA-AO-A125	Not Applicable	3019	2535##799	799##129	Aromasin (Exemestane)##Tamoxifen	Hormone Therapy##Hormone Therapy	Alive	72	3019	BRCA
TCGA-A8-A07E	Not Applicable	608	Not Available	0	Letrozole	Hormone Therapy	Alive	81	608	BRCA
TCGA-A2-A0EX	Not Applicable	550	222##Not Available##Not Available	172##273##165	Lupron##Zoladex##Tamoxifen	Hormone Therapy##Hormone Therapy##Hormone Therapy	Alive	46	550	BRCA
TCGA-A8-A06T	Not Applicable	1249	Not Available	0	Anastrozole	Hormone Therapy	Alive	75	1249	BRCA
TCGA-A8-A093	Not Applicable	546	Not Available	28	Tamoxifen	Hormone Therapy	Alive	61	546	BRCA
TCGA-E2-A1IE	Not Applicable	983	171##104##104##Not Available##437##1928##2187##Not Available##Not Available	118##62##62##500##252##1844##1928##2187##2187	Paclitaxel##Doxorubicin##Cyclophosphamide##Tamoxifen##Arimidex##Femara##Faslodex##Exemestane##Everolimus	Chemotherapy##Chemotherapy##Chemotherapy##Hormone Therapy##Hormone Therapy##Hormone Therapy##Hormone Therapy##Hormone Therapy##Chemotherapy	Alive	61	983	BRCA
TCGA-E2-A159	Not Applicable	515	141##91##91	113##50##50	Paclitaxel (Protein-Bound)##Doxorubicin##Cyclophosphamide	Chemotherapy##Chemotherapy##Chemotherapy	Alive	50	515	BRCA
TCGA-E2-A14W	Not Applicable	834	Not Available##321##106##106	169##43##43##43	Tamoxifen##Herceptin##Cytoxan##Docetaxel	Hormone Therapy##Chemotherapy##Chemotherapy##Chemotherapy	Alive	78	834	BRCA
TCGA-E2-A10E	Not Applicable	418	123##Not Available##123##123	60##217##60##60	Cytoxan and Taxotere##Arimidex##Docetaxel##Cyclophosphamide	Chemotherapy##Hormone Therapy##Chemotherapy##Chemotherapy	Alive	64	418	BRCA
TCGA-E2-A1L6	Not Applicable	1312	Not Available##91##91##Not Available##147##1120	49##49##49##148##105##49	Triptorelin##Cyclophosphamide##Doxorubicin##Tamoxifen##Paclitaxel##Clodronate	Other, specify in notes##Chemotherapy##Chemotherapy##Hormone Therapy##Chemotherapy##Other, specify in notes	Alive	44	1312	BRCA
TCGA-3C-AAAU	Not Applicable	3767	Not Available	1828	Zoladex	Chemotherapy	Alive	55	3767	BRCA
TCGA-A2-A25A	Not Applicable	2968	Not Available##Not Available##Not Available##Not Available	Not Available##Not Available##Not Available##Not Available	Cytoxan##Adriamycin##Femara##Taxol	Chemotherapy##Chemotherapy##Hormone Therapy##Chemotherapy	Alive	44	2968	BRCA
TCGA-E2-A1IL	Not Applicable	14	Not Available	64	Arimidex	Hormone Therapy	Alive	78	14	BRCA
TCGA-A2-A0CO	Not Applicable	3409	512##Not Available	84##513	Tamoxifen##Arimidex	Hormone Therapy##Hormone Therapy	Alive	85	3409	BRCA
TCGA-BH-A0E7	Not Applicable	1363	Not Available	26	ARIMIDEX	Hormone Therapy	Alive	79	1363	BRCA
TCGA-AO-A03L	Not Applicable	2442	140##140##140##2057##2057	36##36##36##227##363	Cyclophosphamide##Paclitaxel##Doxorubicin##Tamoxifen##Lupron	Chemotherapy##Chemotherapy##Chemotherapy##Hormone Therapy##Hormone Therapy	Alive	34	2442	BRCA
TCGA-EW-A6SC	Not Applicable	952	Not Available	114	aromatase exemestane	Hormone Therapy	Alive	60	952	BRCA
TCGA-C8-A26W	Not Applicable	7	193##193	23##23	Doxorubicin##Cyclophosphamide	Chemotherapy##Chemotherapy	Alive	58	7	BRCA
TCGA-D8-A1X7	Not Applicable	85	134	64	doxorubicine+cyclophosphamide+tamoxifen	Chemotherapy##Hormone Therapy	Alive	40	85	BRCA
TCGA-A8-A0AB	Not Applicable	518	184##184##184##Not Available	61##61##61##214	5-Fluorouracil##Doxorubicin##Cyclophosphamide##Tamoxifen	Chemotherapy##Chemotherapy##Chemotherapy##Hormone Therapy	Alive	54	518	BRCA
TCGA-A1-A0SF	Not Applicable	1463	126##918##Not Available	65##157##1010	tc##tamoxifen##arimidex	Chemotherapy##Hormone Therapy##Other, specify in notes	Alive	54	1463	BRCA
TCGA-GM-A3NW	Not Applicable	2982	2055##181##181##181	205##65##65##65	Arimidex##Fluorouracil##Cytoxan##Epirubicin	Hormone Therapy##Chemotherapy##Chemotherapy##Chemotherapy	Alive	63	2982	BRCA
TCGA-A2-A0ET	Not Applicable	807	169##169##225##Not Available	101##101##183##282	Cytoxan##Adriamycin##Taxol##Anastrozole	Chemotherapy##Chemotherapy##Chemotherapy##Hormone Therapy	Alive	58	807	BRCA
TCGA-EW-A1J5	Not Applicable	227	247##247##247##247	94##94##94##94	Adriamycin##Herceptin##Paclitaxel##Cyclophosphamide	Chemotherapy##Chemotherapy##Chemotherapy##Chemotherapy	Alive	59	227	BRCA
TCGA-BH-A0HY	Not Applicable	868	190##190##427	88##88##88	Taxotere##Carboplatin##Herceptin	Hormone Therapy##Chemotherapy##Chemotherapy	Alive	60	868	BRCA
TCGA-D8-A27R	Not Applicable	29	218	57	adriamycin+cyclophosphamide	Chemotherapy	Alive	41	29	BRCA
TCGA-A7-A13E	Not Applicable	287	Not Available##207##193##108##108##574##589	211##123##67##67##67##574##211	Arimidex##Paclitaxel##Bevacizumab##Cyclophosphamide##Doxorubicin##Taxol##Anastrozole	Hormone Therapy##Chemotherapy##Targeted Molecular therapy##Chemotherapy##Chemotherapy##Chemotherapy##Hormone Therapy	Alive	62	287	BRCA
TCGA-LL-A5YO	Not Applicable	97	160##160	56##56	TAXOTERE##CYTOXAN	Chemotherapy##Chemotherapy	Alive	50	97	BRCA
TCGA-E2-A1LE	879	Not Available	530##54##54##54	468##54##54##54	gemcitabine##cyclophosphamide##docetaxel##herceptin	Chemotherapy##Chemotherapy##Chemotherapy##Chemotherapy	Dead	71	879	BRCA
TCGA-E9-A1RA	Not Applicable	29	80##Not Available##80	10##9##10	Doxorubicin##Tamoxifen##Cyclophosphamide	Chemotherapy##Hormone Therapy##Chemotherapy	Alive	48	29	BRCA
TCGA-E2-A109	Not Applicable	1172	215##Not Available##685##209##608##807##300##734	111##857##643##111##318##734##230##699	Cytoxan##Femara##Aromasin##Adriamycin##Arimidex##Tamoxifen##Taxol##Femara	Chemotherapy##Hormone Therapy##Hormone Therapy##Chemotherapy##Hormone Therapy##Hormone Therapy##Chemotherapy##Hormone Therapy	Alive	64	1172	BRCA
TCGA-BH-A0AY	Not Applicable	777	192##Not Available	131##209	Unknown##Aromasin	Chemotherapy##Hormone Therapy	Alive	62	777	BRCA
TCGA-E9-A1R2	Not Applicable	19	144##144##144	36##36##36	Taxotere##Adriamycin##Cytoxan	Chemotherapy##Chemotherapy##Chemotherapy	Alive	51	19	BRCA
TCGA-WT-AB41	Not Applicable	1550	273##Not Available##150##150	181##273##89##89	Arimidex##Tamoxifen##Taxotere##Cytoxan	Hormone Therapy##Hormone Therapy##Chemotherapy##Chemotherapy	Alive	55	1550	BRCA
TCGA-E2-A15G	Not Applicable	316	Not Available	125	Arimidex	Hormone Therapy	Alive	76	316	BRCA
TCGA-A8-A09B	Not Applicable	365	30##30##30##122##242	30##30##30##Not Available##153	5-Fluorouracil##Epirubicin##Cyclophosphamide##Docetaxel##Anastrozole	Chemotherapy##Chemotherapy##Chemotherapy##Chemotherapy##Hormone Therapy	Alive	58	365	BRCA
TCGA-E9-A1R7	Not Applicable	34	Not Available##Not Available	25##53	Fareston##Tamoxifen	Hormone Therapy##Hormone Therapy	Alive	64	34	BRCA
TCGA-A8-A08B	Not Applicable	702	122##122##122##883##579##Not Available	31##31##31##214##214##914	5-Fluorouracil##Epirubicin##Cyclophosphamide##Tamoxifen##Trastuzumab##Letrozole	Chemotherapy##Chemotherapy##Chemotherapy##Hormone Therapy##Targeted Molecular therapy##Hormone Therapy	Alive	52	702	BRCA
TCGA-AO-A0J9	Not Applicable	1256	128##Not Available##141##128##204##Not Available##1023##1207	85##1207##141##85##161##1072##239##1072	DOXORUBICIN##TAMOXIFEN##PACLITAXEL##CYCLOPHOSPHAMIDE##DOCETAXEL##ZOLEDRONIC ACID##ARIMIDEX (ANASTROZOLE)##AROMASIN (EXEMESTANE)	Chemotherapy##Hormone Therapy##Chemotherapy##Chemotherapy##Chemotherapy##Other, specify in notes##Hormone Therapy##Hormone Therapy	Alive	61	1256	BRCA
TCGA-BH-A0HF	Not Applicable	727	Not Available	34	Arimidex	Hormone Therapy	Alive	77	727	BRCA
TCGA-AO-A129	Not Applicable	2923	162##162##162	67##67##67	Paclitaxel##Cyclophosphamide##Doxorubicin	Chemotherapy##Chemotherapy##Chemotherapy	Alive	29	2923	BRCA
TCGA-E2-A1IJ	Not Applicable	725	Not Available	48	Arimidex	Hormone Therapy	Alive	57	725	BRCA
TCGA-E2-A15K	Not Applicable	34	208##131##131	146##61##61	Taxol##Cytoxan##Adriamycin	Chemotherapy##Chemotherapy##Chemotherapy	Alive	58	34	BRCA
TCGA-BH-A0GY	Not Applicable	917	Not Available##Not Available##Not Available	351##202##202	Arimidex##Adriamycin##Cyotxan	Hormone Therapy##Chemotherapy##Chemotherapy	Alive	67	917	BRCA
TCGA-AR-A2LK	Not Applicable	1304	Not Available##Not Available##Not Available##1310	Not Available##Not Available##Not Available##263	Adriamycin##Cytoxan##Paclitaxel##Anastrozole	Chemotherapy##Chemotherapy##Chemotherapy##Hormone Therapy	Alive	62	1304	BRCA
TCGA-BH-A0BD	Not Applicable	554	Not Available##166##166	244##61##61	Tamoxifen##CYCLOPHOSPHAMIDE##Doxorubicin	Hormone Therapy##Chemotherapy##Chemotherapy	Alive	47	554	BRCA
TCGA-A8-A07I	Not Applicable	426	122##122##122##183##Not Available##334	61##61##61##122##183##183	5-Fluorouracil##Epirubicin##Cyclophosphamide##Docetaxel##Exemestane##Trastuzumab	Chemotherapy##Chemotherapy##Chemotherapy##Chemotherapy##Hormone Therapy##Targeted Molecular therapy	Alive	69	426	BRCA
TCGA-E2-A1IF	Not Applicable	956	Not Available	41	Arimidex	Hormone Therapy	Alive	74	956	BRCA
TCGA-BH-A0HN	Not Applicable	516	Not Available	82	ARIMIDEX	Hormone Therapy	Alive	67	516	BRCA
TCGA-A7-A4SC	Not Applicable	215	139##Not Available	61##169	TAMOXIFEN##TAMOXIFEN	Hormone Therapy##Hormone Therapy	Alive	62	215	BRCA
TCGA-E2-A14V	Not Applicable	748	97##Not Available##97##195##468	55##304##55##118##118	cyclophosphamide##arimidex##doxorubicin##paclitaxel##lapatinib	Chemotherapy##Hormone Therapy##Chemotherapy##Chemotherapy##Chemotherapy	Alive	53	748	BRCA
TCGA-E2-A15D	Not Applicable	316	316	111	Tamoxifen	Hormone Therapy	Alive	47	316	BRCA
TCGA-E2-A15T	Not Applicable	267	Not Available	34	Arimidex	Hormone Therapy	Alive	65	267	BRCA
TCGA-AR-A252	Not Applicable	1236	97##97##Not Available	55##55##116	Doxorubicin##Cytoxan##Tamoxifen	Chemotherapy##Chemotherapy##Hormone Therapy	Alive	50	1236	BRCA
TCGA-AC-A2FE	Not Applicable	791	173##173##Not Available##173##Not Available##Not Available	67##67##273##67##2516##2516	Adriamycin##Taxol##Arimidex##Cytoxan##Xeloda##Abraxane	Chemotherapy##Chemotherapy##Hormone Therapy##Chemotherapy##Chemotherapy##Chemotherapy	Alive	62	791	BRCA
TCGA-AR-A2LM	Not Applicable	1218	99##141##141##967	78##78##120##170	Docetaxel##Cytoxan##Abraxane##Tamoxifen	Chemotherapy##Chemotherapy##Chemotherapy##Hormone Therapy	Alive	49	1218	BRCA
TCGA-E9-A22A	Not Applicable	0	Not Available	111	Tamoxifen	Hormone Therapy	Alive	74	0	BRCA
TCGA-EW-A1P4	Not Applicable	501	144##144	73##73	Cyclophosphamide##Docetaxel	Chemotherapy##Chemotherapy	Alive	43	501	BRCA
TCGA-A2-A0D0	Not Applicable	643	125##125	62##62	Cytoxan##Docetaxel	Chemotherapy##Chemotherapy	Alive	60	643	BRCA
TCGA-E9-A22B	Not Applicable	0	Not Available	50	Tamoxifen	Hormone Therapy	Alive	71	0	BRCA
TCGA-BH-A0AW	Not Applicable	622	150##150##410##515##Not Available	53##53##53##200##543	Carboplatin##Taxotere##Herceptin##Arimidex##Aromasin	Chemotherapy##Chemotherapy##Chemotherapy##Hormone Therapy##Hormone Therapy	Alive	56	622	BRCA
TCGA-A8-A07S	Not Applicable	243	Not Available	151	Tamoxifen	Hormone Therapy	Alive	73	243	BRCA
TCGA-E2-A1LI	Not Applicable	2750	112##112	42##42	Adriamycin##Cytoxan	Chemotherapy##Chemotherapy	Alive	57	2750	BRCA
TCGA-A7-A13D	Not Applicable	267	155##155	71##71	Taxotere##Cytoxan	Chemotherapy##Chemotherapy	Alive	46	267	BRCA
TCGA-D8-A1JJ	Not Applicable	274	143##143	137##137	doxorubicine##cyclophosphamide	Chemotherapy##Chemotherapy	Alive	54	274	BRCA
TCGA-C8-A274	Not Applicable	1	Not Available	8	Tamoxifen	Hormone Therapy	Alive	63	1	BRCA
TCGA-GM-A2DO	Not Applicable	1623	2051	219	Tamoxifen	Hormone Therapy	Alive	54	1623	BRCA
TCGA-A8-A08P	Not Applicable	943	182##182##182##182##Not Available##578	60##60##60##60##244##213	5-Fluorouracil##Doxorubicin##Cyclophosphamide##Docetaxel##Exemestane##Trastuzumab	Chemotherapy##Chemotherapy##Chemotherapy##Chemotherapy##Hormone Therapy##Targeted Molecular therapy	Alive	70	943	BRCA
TCGA-AO-A124	Not Applicable	3120	126##126##238	60##60##147	Doxorubicin##Cyclophosphamide##Paclitaxel	Chemotherapy##Chemotherapy##Chemotherapy	Alive	38	3120	BRCA
TCGA-E9-A3HO	Not Applicable	19	26##26##26##Not Available##337##64	26##26##26##28##313##61	Cyclophosphamide##5-Fluorouracil##Methotrexate##Tamoxifen##Leuprorelin##Zoladex	Chemotherapy##Chemotherapy##Chemotherapy##Hormone Therapy##Hormone Therapy##Hormone Therapy	Alive	49	19	BRCA
TCGA-BH-A0H7	Not Applicable	702	Not Available##148##246##148##232	298##85##169##85##85	ARIMIDEX##CYCLOPHOSPHAMIDE##PACLITAXEL##DOXORUBICIN##BEVACIZUMAB (AVASTIN)/PLACEBO PROVIDED BY STUDY	Hormone Therapy##Chemotherapy##Chemotherapy##Chemotherapy##Chemotherapy	Alive	65	702	BRCA
TCGA-E2-A1IO	Not Applicable	498	147##147##Not Available	84##84##266	Cyclophosphamide##Docetaxel##Tamoxifen	Chemotherapy##Chemotherapy##Hormone Therapy	Alive	37	498	BRCA
TCGA-A8-A09T	Not Applicable	579	Not Available	122	Anastrozole	Hormone Therapy	Alive	68	579	BRCA
TCGA-EW-A1OV	Not Applicable	523	252##252##314##252	203##203##273##203	Epirubicin##Cyclophosphamide##Docetaxel##Fluorouracil	Chemotherapy##Chemotherapy##Chemotherapy##Chemotherapy	Alive	56	523	BRCA
TCGA-AC-A2QI	Not Applicable	28	275##275##275	100##100##100	Cytoxan##5-FU##Methotrexate	Chemotherapy##Chemotherapy##Chemotherapy	Alive	76	28	BRCA
TCGA-S3-AA11	Not Applicable	169	169##309##Not Available	53##169##309	LETROZOLE##EXEMESTANE##ANASTROZOLE	Hormone Therapy##Hormone Therapy##Hormone Therapy	Alive	67	169	BRCA
TCGA-D8-A1JS	Not Applicable	105	Not Available	14	Tamoxifen	Hormone Therapy	Alive	77	105	BRCA
TCGA-A7-A3IY	Not Applicable	151	Not Available	151	Anastrozole	Hormone Therapy	Alive	71	151	BRCA
TCGA-BH-A0B0	Not Applicable	1428	194##194	82##82	Adriamycin##Cytoxan	Chemotherapy##Chemotherapy	Alive	56	1428	BRCA
TCGA-AQ-A1H2	Not Applicable	230	182##462##Not Available	98##98##378	Taxol##Herceptin##Arimidex	Chemotherapy##Chemotherapy##Hormone Therapy	Alive	84	230	BRCA
TCGA-AR-A0TS	Not Applicable	1138	100##100##156	61##61##114	Cytoxan##Doxorubicin##Paclitaxel	Chemotherapy##Chemotherapy##Chemotherapy	Alive	46	1138	BRCA
TCGA-A2-A1FX	Not Applicable	935	Not Available##155##155	198##74##74	Arimidex##Cytoxan##Taxotere	Hormone Therapy##Chemotherapy##Chemotherapy	Alive	61	935	BRCA
TCGA-E2-A154	Not Applicable	325	Not Available	325	arimidex	Hormone Therapy	Alive	68	325	BRCA
TCGA-E2-A574	Not Applicable	605	106##106##162	64##64##120	Adriamycin##Cytoxan##Abraxane	Chemotherapy##Chemotherapy##Chemotherapy	Alive	44	605	BRCA
TCGA-D8-A1JU	Not Applicable	106	Not Available	87	Tamoxifen	Hormone Therapy	Alive	51	106	BRCA
TCGA-AR-A24W	Not Applicable	1550	Not Available##Not Available##Not Available##345##Not Available	Not Available##Not Available##Not Available##164##345	Doxorubicin##Cytoxan##Paclitaxel##Letrozole##Anastrozole	Chemotherapy##Chemotherapy##Chemotherapy##Hormone Therapy##Hormone Therapy	Alive	55	1550	BRCA
TCGA-B6-A40C	Not Applicable	1673	107##107##170	37##37##128	Cyclophosphamide##Doxorubicin##Paclitaxel	Hormone Therapy##Chemotherapy##Chemotherapy	Alive	51	1673	BRCA
TCGA-D8-A1XW	Not Applicable	118	181	76	adriamycin+cyclophosphamide	Chemotherapy	Alive	53	118	BRCA
TCGA-A2-A0SY	Not Applicable	1154	Not Available##Not Available##Not Available##Not Available##Not Available	Not Available##Not Available##Not Available##256##Not Available	Cytoxan##Taxotere##Herceptin##Arimidex##Adriamycin	Chemotherapy##Chemotherapy##Targeted Molecular therapy##Hormone Therapy##Chemotherapy	Alive	62	1154	BRCA
TCGA-LQ-A4E4	Not Applicable	484	Not Available	111	Anastrozole	Hormone Therapy	Alive	73	484	BRCA
TCGA-A8-A09Q	Not Applicable	761	Not Available	31	Anastrozole	Hormone Therapy	Alive	83	761	BRCA
TCGA-AR-A1AW	Not Applicable	1072	50##50##Not Available	50##50##157	Cytoxan##Docetaxel##Anastrozole	Chemotherapy##Chemotherapy##Hormone Therapy	Alive	65	1072	BRCA
TCGA-AR-A0U1	Not Applicable	2134	Not Available##Not Available##Not Available	Not Available##Not Available##Not Available	Cytoxan##Doxorubicin##Paclitaxel	Chemotherapy##Chemotherapy##Chemotherapy	Alive	36	2134	BRCA
TCGA-A7-A26G	Not Applicable	210	152##152	89##89	Taxotere##Cytoxan	Chemotherapy##Chemotherapy	Alive	50	210	BRCA
TCGA-A8-A082	Not Applicable	549	122##122##122##92##Not Available##914	31##31##31##92##184##852	5-Fluorouracil##Epirubicin##Cyclophosphamide##Docetaxel##Letrozole##Exemestane	Chemotherapy##Chemotherapy##Chemotherapy##Chemotherapy##Hormone Therapy##Hormone Therapy	Alive	58	549	BRCA
TCGA-E2-A1LA	Not Applicable	463	Not Available	48	Arimidex	Hormone Therapy	Alive	59	463	BRCA
TCGA-A8-A06R	Not Applicable	547	151##151##151##334	59##59##59##243	5-Fluorouracil##Doxorubicin##Cyclophosphamide##Tamoxifen	Chemotherapy##Chemotherapy##Chemotherapy##Hormone Therapy	Alive	69	547	BRCA
TCGA-D8-A1X6	Not Applicable	236	Not Available	65	tamoxifen	Hormone Therapy	Alive	80	236	BRCA
TCGA-BH-A0RX	Not Applicable	170	155##155##155	50##50##50	Methotrexate##Cyclophosphamide##Fluorouracil	Chemotherapy##Chemotherapy##Chemotherapy	Alive	59	170	BRCA
TCGA-A2-A0YL	Not Applicable	268	154##154##154##Not Available	50##50##50##177	Taxotere##Cytoxan##Adriamycin##Arimidex	Chemotherapy##Chemotherapy##Chemotherapy##Hormone Therapy	Alive	48	268	BRCA
TCGA-D8-A73W	Not Applicable	244	-620	-709	Tamoxifen	Hormone Therapy	Alive	79	244	BRCA
TCGA-AO-A0JD	Not Applicable	1813	Not Available##104##160##104	261##62##118##62	ANASTROZOLE (ARIMIDEX)##CYCLOPHOSPHAMIDE##PACLITAXEL##DOXORUBICIN	Hormone Therapy##Chemotherapy##Chemotherapy##Chemotherapy	Alive	59	1813	BRCA
TCGA-3C-AALK	Not Applicable	1217	528##829##528##528	371##507##371##371	Docetaxel##Herceptin##Carboplatin##Trastuzumab	Chemotherapy##Chemotherapy##Chemotherapy##Chemotherapy	Alive	52	1217	BRCA
TCGA-BH-A0HB	Not Applicable	806	Not Available##134##893##134	317##71##162##71	Arimidex##Cyclophosphamide##Zoledronic Acid##Docetaxel	Hormone Therapy##Chemotherapy##Other, specify in notes##Chemotherapy	Alive	55	806	BRCA
TCGA-A2-A0EP	Not Applicable	3021	141##141##195##1781##2461	92##92##169##222##1959	Cyclophosphamide##Adriamycin##Paclitaxel##Arimidex##Arimidex	Chemotherapy##Chemotherapy##Chemotherapy##Hormone Therapy##Hormone Therapy	Alive	56	3021	BRCA
TCGA-E2-A15C	Not Applicable	497	Not Available	65	arimidex	Hormone Therapy	Alive	61	497	BRCA
TCGA-E2-A14Q	Not Applicable	974	Not Available	53	Tamoxifen	Hormone Therapy	Alive	50	974	BRCA
TCGA-EW-A1P7	Not Applicable	635	Not Available##Not Available	93##93	Carboplatin##Taxol	Chemotherapy##Chemotherapy	Alive	59	635	BRCA
TCGA-E2-A14P	Not Applicable	487	396	39	Trastuzumab	Chemotherapy	Alive	79	487	BRCA
TCGA-OL-A5S0	Not Applicable	298	228##228	67##67	TAXOL##HERCEPTIN	Chemotherapy##Hormone Therapy	Alive	66	298	BRCA
TCGA-GM-A2DN	Not Applicable	2352	244##314##314##314##1063	167##251##251##251##335	Taxol##Fluorouracil##Epirubicin##Cytoxan##Arimidex	Chemotherapy##Chemotherapy##Chemotherapy##Chemotherapy##Hormone Therapy	Alive	58	2352	BRCA
TCGA-A2-A0T5	Not Applicable	321	166##Not Available##166	Not Available##Not Available##Not Available	Taxotere##Tamoxifen##Cytoxan	Chemotherapy##Hormone Therapy##Chemotherapy	Alive	39	321	BRCA
TCGA-OL-A5RU	Not Applicable	841	134##134	71##71	cyclophosphamide##docetaxel	Chemotherapy##Chemotherapy	Alive	63	841	BRCA
TCGA-BH-A0DZ	Not Applicable	495	Not Available##217##217##224	234##89##89##89	TAMOXIFEN##CARBOPLATIN##DOCETAXEL##HERCEPTIN	Hormone Therapy##Chemotherapy##Chemotherapy##Chemotherapy	Alive	43	495	BRCA
TCGA-A7-A0CJ	Not Applicable	189	124##124##Not Available	61##61##203	Taxotere##Cytoxan##Arimidex	Chemotherapy##Chemotherapy##Hormone Therapy	Alive	57	189	BRCA
TCGA-5T-A9QA	Not Applicable	12	94##Not Available##198##94	23##304##115##Discrepancy	Adriamycin##Letrozole##Taxol##Cytoxan	Not Available##Hormone Therapy##Chemotherapy##Chemotherapy	Alive	52	12	BRCA
TCGA-A8-A06O	Not Applicable	396	Not Available	62	Letrozole	Hormone Therapy	Alive	60	396	BRCA
TCGA-A2-A0CZ	Not Applicable	1339	Not Available##148##148	236##106##106	Tamoxifen##Cytoxan##Adriamycin	Hormone Therapy##Chemotherapy##Chemotherapy	Alive	46	1339	BRCA
TCGA-A2-A0D3	Not Applicable	736	173##Not Available##173##196	69##195##69##69	Docetaxel##Tamoxifen##Carboplatin##Herceptin	Chemotherapy##Hormone Therapy##Chemotherapy##Targeted Molecular therapy	Alive	42	736	BRCA
TCGA-AR-A0TU	Not Applicable	360	Not Available##Not Available##Not Available	Not Available##Not Available##Not Available	Cytoxan##Doxorubicin##Docetaxel	Chemotherapy##Chemotherapy##Chemotherapy	Alive	35	360	BRCA
TCGA-E2-A14O	Not Applicable	1173	Not Available	53	Arimidex	Hormone Therapy	Alive	76	1173	BRCA
TCGA-A2-A3XV	Not Applicable	428	175##175##428##Not Available	62##62##62##429	Carboplatin##Docetaxel##Trastuzumab##Tamoxifen	Chemotherapy##Chemotherapy##Targeted Molecular therapy##Hormone Therapy	Alive	46	428	BRCA
TCGA-A2-A0CM	754	Not Available	147##615##Not Available##147##433##601	98##391##234##98##391##391	Adriamycin##Capecetabine##Tamoxifen##Cytoxan##Zometa##Docetaxel	Chemotherapy##Chemotherapy##Hormone Therapy##Chemotherapy##Other, specify in notes##Chemotherapy	Dead	40	754	BRCA
TCGA-A2-A3XX	Not Applicable	1168	129##129##185	80##80##143	Cyclophosphamide##Adriamycin##Paclitaxel	Chemotherapy##Chemotherapy##Chemotherapy	Alive	49	1168	BRCA
TCGA-A2-A0YG	Not Applicable	404	131##173##232##131##Not Available##Not Available	68##173##152##68##152##Not Available	Cytoxan##Taxotere##Taxol##Adriamycin##Herceptin##Arimidex	Chemotherapy##Chemotherapy##Chemotherapy##Chemotherapy##Targeted Molecular therapy##Hormone Therapy	Alive	63	404	BRCA
TCGA-E9-A6HE	Not Applicable	92	174##174##307##Not Available	104##104##104##547	Adriamycin##Cyclophosphamide##Paclitaxel##Tamoxifen	Chemotherapy##Chemotherapy##Chemotherapy##Hormone Therapy	Alive	45	92	BRCA
TCGA-D8-A27T	Not Applicable	136	Not Available##220	227##115	Tamoxifen##doxorubicine+cyclophosphamide	Hormone Therapy##Chemotherapy	Alive	53	136	BRCA
TCGA-PL-A8LZ	Not Applicable	120	48	4	paclitaxel	Chemotherapy	Alive	29	120	BRCA
TCGA-E2-A1IK	Not Applicable	519	Not Available	92	Arimidex	Hormone Therapy	Alive	71	519	BRCA
TCGA-BH-A0B1	Not Applicable	1148	Not Available##311##232##232	269##251##53##53	Arimidex##Paclitaxel##Adriamycin##Cytoxan	Hormone Therapy##Chemotherapy##Chemotherapy##Chemotherapy	Alive	66	1148	BRCA
TCGA-E9-A1RI	Not Applicable	48	Not Available##78##78##425##78	28##32##32##418##32	Tamoxifen##Doxorubicin##5-Fluorouracil##Leuprolide##Cyclophosphamide	Hormone Therapy##Chemotherapy##Chemotherapy##Hormone Therapy##Chemotherapy	Alive	43	48	BRCA
TCGA-BH-A0DX	Not Applicable	1442	143##143##171##171	79##79##143##143	Taxotere##Cytoxan##Cytoxan##Methotrexate	Chemotherapy##Chemotherapy##Chemotherapy##Chemotherapy	Alive	62	1442	BRCA
TCGA-D8-A147	Not Applicable	2	135##135##135##135	21##21##21##21	doxorubicine##cyclophosphamide##paclitaxel##docetaxel	Chemotherapy##Chemotherapy##Chemotherapy##Chemotherapy	Alive	45	2	BRCA
TCGA-BH-A0AV	Not Applicable	1180	259##259	146##146	Taxotere##Cytoxan	Chemotherapy##Chemotherapy	Alive	52	1180	BRCA
TCGA-E2-A573	Not Applicable	677	167##167	104##104	Taxotere##Cytoxan	Chemotherapy##Chemotherapy	Alive	48	677	BRCA
TCGA-E2-A14Y	Not Applicable	688	1185##149##149##547##Not Available##384	212##44##44##190##548##44	Zoledronic Acid##Docetaxel##Carboplatin##Tamoxifen##Fareston##Trastuzumab	Chemotherapy##Chemotherapy##Chemotherapy##Hormone Therapy##Hormone Therapy##Chemotherapy	Alive	35	688	BRCA
TCGA-GM-A2DK	Not Applicable	1896	1893	79	Arimidex	Hormone Therapy	Alive	58	1896	BRCA
TCGA-A2-A3Y0	Not Applicable	859	137##137##247##Not Available##Not Available##Not Available	74##74##165##Not Available##Not Available##Not Available	Adriamycin##Cytoxan##Docetaxel##Arimidex##Femara##Tamoxifen	Chemotherapy##Chemotherapy##Chemotherapy##Hormone Therapy##Hormone Therapy##Hormone Therapy	Alive	57	859	BRCA
TCGA-A7-A3IZ	Not Applicable	148	134##134##Not Available	73##73##124	Taxotere##Cytoxan##Anastrozole	Chemotherapy##Chemotherapy##Hormone Therapy	Alive	62	148	BRCA
TCGA-EW-A1OY	Not Applicable	593	Not Available##161##161##308	478##109##109##180	Femara##Doxorubicin##Cyclophosphamide##Paclitaxel	Hormone Therapy##Chemotherapy##Chemotherapy##Chemotherapy	Alive	63	593	BRCA
TCGA-A2-A0D1	Not Applicable	786	79##201##428##79	79##131##79##79	Carboplatin##Abraxane##Herceptin##Taxotere	Chemotherapy##Chemotherapy##Targeted Molecular therapy##Chemotherapy	Alive	76	786	BRCA
TCGA-E2-A106	Not Applicable	1555	Not Available##Not Available	883##883	Tamoxifen##Zoladex	Hormone Therapy##Hormone Therapy	Alive	34	1555	BRCA
TCGA-AC-A2FF	Not Applicable	1686	153##153##245##Not Available	70##70##153##382	Cytoxan##Adriamycin##Taxol##Tamoxifen	Chemotherapy##Chemotherapy##Chemotherapy##Hormone Therapy	Alive	40	1686	BRCA
TCGA-EW-A1J1	Not Applicable	282	176##Not Available##497##176##176	71##513##276##71##71	Taxotere##Zoladex##Tamoxifen##Cytoxan##Adriamycin	Chemotherapy##Hormone Therapy##Hormone Therapy##Chemotherapy##Chemotherapy	Alive	38	282	BRCA
TCGA-D8-A1XT	Not Applicable	193	228	74	adriamycin+cyclophosphamide	Chemotherapy	Alive	61	193	BRCA
TCGA-MS-A51U	Not Applicable	85	178##116##116	130##57##57	Paclitaxel##Cytoxan##Adriamycin	Chemotherapy##Chemotherapy##Chemotherapy	Alive	44	85	BRCA
TCGA-AO-A1KS	Not Applicable	16	Not Available	155	Arimidex	Hormone Therapy	Alive	69	16	BRCA
TCGA-AR-A0TT	Not Applicable	1730	147##376##Not Available##91##91	105##230##385##48##48	Paclitaxel##Anastrozole##Tamoxifen##Doxorubicin##Cytoxan	Chemotherapy##Hormone Therapy##Hormone Therapy##Chemotherapy##Chemotherapy	Alive	53	1730	BRCA
TCGA-D8-A1XJ	Not Applicable	352	Not Available	85	tamoxifen	Hormone Therapy	Alive	76	352	BRCA
TCGA-A2-A0CY	Not Applicable	1288	147##357##177##507##Not Available##119##1162##119##665	133##197##133##455##1261##77##1071##77##634	Gemzar##Tamoxifen##Taxol##Anastrozole##Letrozole##Cytoxan##Exemestane##Adriamycin##Anastrozole	Chemotherapy##Hormone Therapy##Chemotherapy##Hormone Therapy##Hormone Therapy##Chemotherapy##Hormone Therapy##Chemotherapy##Hormone Therapy	Alive	63	1288	BRCA
TCGA-E9-A1NF	Not Applicable	0	63##63##63##178##178##Not Available	21##21##21##91##91##280	Doxorubicin##Cyclophosphamide##5-Fluorouracil##Vinorelbine##Mitomycin##Tamoxifen	Chemotherapy##Chemotherapy##Chemotherapy##Chemotherapy##Chemotherapy##Hormone Therapy	Alive	60	0	BRCA
TCGA-E9-A24A	Not Applicable	11	Not Available	9	Tamoxifen	Hormone Therapy	Alive	69	11	BRCA
TCGA-BH-A28O	Not Applicable	324	430##430	338##338	Cytoxan##Doxorubicin	Chemotherapy##Chemotherapy	Alive	50	324	BRCA
TCGA-AR-A0U3	Not Applicable	2317	137##69##2015##69	95##41##166##41	Paclitaxel##Doxorubicin##Anastrozole##Cytoxan	Chemotherapy##Chemotherapy##Hormone Therapy##Chemotherapy	Alive	59	2317	BRCA
TCGA-AR-A1AQ	Not Applicable	1310	74##74##88	32##32##88	Doxorubicin##Cytoxan##Paclitaxel	Chemotherapy##Chemotherapy##Chemotherapy	Alive	49	1310	BRCA
TCGA-E2-A105	Not Applicable	1163	Not Available	65	Arimidex	Hormone Therapy	Alive	79	1163	BRCA
TCGA-A1-A0SP	Not Applicable	584	173	108	Not Available	Chemotherapy	Alive	40	584	BRCA
TCGA-E9-A245	Not Applicable	26	Not Available	20	Tamoxifen	Hormone Therapy	Alive	47	26	BRCA
TCGA-E2-A15A	Not Applicable	502	Not Available##89##145##89	103##47##103##47	Zoledronic Acid##Doxorubicin##Paclitaxel##Cyclophosphamide	Chemotherapy##Chemotherapy##Chemotherapy##Chemotherapy	Alive	45	502	BRCA
TCGA-AR-A251	Not Applicable	1374	87##87##141##1969	44##44##100##175	Doxorubicin##Cytoxan##Paclitaxel##Tamoxifen	Chemotherapy##Chemotherapy##Chemotherapy##Hormone Therapy	Alive	51	1374	BRCA
TCGA-BH-A0E2	Not Applicable	376	Not Available##151##151##221	256##81##81##172	TAMOXIFEN##CYCLOPHOSPHAMIDE##DOXORUBICIN##PACLITAXEL	Hormone Therapy##Chemotherapy##Chemotherapy##Chemotherapy	Alive	49	376	BRCA
TCGA-A1-A0SO	Not Applicable	852	180	61	Not Available	Chemotherapy	Alive	67	852	BRCA
TCGA-BH-A202	Not Applicable	22	169##169	47##47	Carboplatin##Taxotere	Chemotherapy##Chemotherapy	Alive	60	22	BRCA
TCGA-E9-A2JS	Not Applicable	13	Not Available##191##191##191##846##713	21##17##17##17##524##677	Tamoxifen##Cyclophosphamide##Methotrexate##5-Fluorouracil##Pamidronic acid##Zoladex	Hormone Therapy##Chemotherapy##Chemotherapy##Chemotherapy##Ancillary##Hormone Therapy	Alive	72	13	BRCA
TCGA-B6-A408	Not Applicable	1519	163##163##163	55##58##58	Cyclophosphamide##Docetaxel##Doxorubicin	Chemotherapy##Chemotherapy##Chemotherapy	Alive	55	1519	BRCA
TCGA-E9-A1RB	Not Applicable	21	107##107##Not Available##107	11##11##15##11	5-Fluorouracil##Cyclophosphamide##Tamoxifen##Methotrexate	Chemotherapy##Chemotherapy##Hormone Therapy##Chemotherapy	Alive	40	21	BRCA
TCGA-A7-A425	Not Applicable	293	197##197##288##Not Available	127##127##211##378	Adriamycin##Cytoxan##Taxol##Arimidex	Chemotherapy##Chemotherapy##Chemotherapy##Hormone Therapy	Alive	70	293	BRCA
TCGA-E2-A2P5	Not Applicable	326	Not Available	163	Arimidex	Hormone Therapy	Alive	78	326	BRCA
TCGA-EW-A3U0	Not Applicable	229	127##127##197##197	85##85##148##148	Cisplatin##Taxotere##Doxorubicin##Cyclophosphamide	Chemotherapy##Chemotherapy##Chemotherapy##Chemotherapy	Alive	61	229	BRCA
TCGA-AO-A0J8	Not Applicable	277	224##Not Available##224##224	63##277##63##63	CYCLOPHOSPHAMIDE##ANASTROZOLE (ARIMIDEX)##Fluorouracil##METHOTREXATE	Chemotherapy##Hormone Therapy##Chemotherapy##Chemotherapy	Alive	61	277	BRCA
TCGA-D8-A1Y1	Not Applicable	116	302	58	Tamoxifen	Hormone Therapy	Alive	80	116	BRCA
TCGA-E2-A1IN	Not Applicable	392	Not Available	103	Arimidex	Hormone Therapy	Alive	60	392	BRCA
TCGA-A2-A0CU	158	Not Available	Not Available	98	Tamoxifen	Hormone Therapy	Dead	73	158	BRCA
TCGA-LL-A440	Not Applicable	20	Not Available##123##123	200##60##60	ARIMIDEX##CYTOXAN##TAXOTERE	Hormone Therapy##Chemotherapy##Chemotherapy	Alive	61	20	BRCA
TCGA-E9-A1R4	Not Applicable	29	45##45##Not Available##45	9##9##12##9	5-Fluorouracil##Methotrexate##Tamoxifen##Cyclophosphamide	Chemotherapy##Chemotherapy##Hormone Therapy##Chemotherapy	Alive	66	29	BRCA
TCGA-GM-A5PX	Not Applicable	551	236##339##Not Available	112##265##340	Arimidex##Aromasin##Tamoxifen	Hormone Therapy##Hormone Therapy##Hormone Therapy	Alive	65	551	BRCA
TCGA-A7-A4SF	Not Applicable	369	202##202##453##Not Available	89##89##89##306	Carboplatin##Docetaxel##Trastuzumab##Anastrozole	Chemotherapy##Chemotherapy##Targeted Molecular therapy##Hormone Therapy	Alive	54	369	BRCA
TCGA-OL-A66O	Not Applicable	220	192##192	129##129	Cytoxan##Taxotere	Chemotherapy##Chemotherapy	Alive	39	220	BRCA
TCGA-A2-A0YJ	Not Applicable	326	150##150	46##46	Cytoxan##Taxotere	Chemotherapy##Chemotherapy	Alive	39	326	BRCA
TCGA-GM-A3XL	Not Applicable	1717	163##163##163##248	100##100##100##191	Fluorouracil##Adriamycin##Cytoxan##Paclitaxel	Chemotherapy##Chemotherapy##Chemotherapy##Chemotherapy	Alive	49	1717	BRCA
TCGA-C8-A26X	Not Applicable	11	207##207##207	200##200##200	5-Flourouracil##Cyclophosphamide##Doxorubicin	Chemotherapy##Chemotherapy##Chemotherapy	Alive	58	11	BRCA
TCGA-AO-A03R	Not Applicable	1707	Not Available##109##165##109	192##67##123##67	LETROZOLE (FEMARA)##CYCLOPHOSPHAMIDE##PACLITAXEL##DOXORUBICIN	Hormone Therapy##Chemotherapy##Chemotherapy##Chemotherapy	Alive	57	1707	BRCA
TCGA-AR-A2LH	616	Not Available	84##84##140	42##42##98	Adriamycin##Cytoxan##Paclitaxel	Chemotherapy##Chemotherapy##Chemotherapy	Dead	55	616	BRCA
TCGA-A8-A09I	Not Applicable	1006	Not Available	31	Anastrozole	Hormone Therapy	Alive	84	1006	BRCA
TCGA-A8-A09E	Not Applicable	943	Not Available	335	Anastrozole	Hormone Therapy	Alive	73	943	BRCA
TCGA-A2-A04T	Not Applicable	1950	117##173##117	75##131##75	Adriamycin##Taxol##Cyclophosphamide	Chemotherapy##Chemotherapy##Chemotherapy	Alive	62	1950	BRCA
TCGA-E9-A1RD	Not Applicable	20	Not Available	13	Tamoxifen	Hormone Therapy	Alive	67	20	BRCA
TCGA-C8-A1HO	Not Applicable	0	-45##-45##-45	-49##-49##-49	5-Fluorouracil##Epirubicin##Cyclophosphamide	Chemotherapy##Chemotherapy##Chemotherapy	Alive	34	0	BRCA
TCGA-B6-A3ZX	Not Applicable	1132	147##147##225	91##91##148	Cyclophosphamide##Doxorubicin##Paclitaxel	Chemotherapy##Chemotherapy##Chemotherapy	Alive	50	1132	BRCA
TCGA-C8-A131	Not Applicable	14	57##57##57	34##34##34	5-Flourouracil##Doxorubicin##Cyclophosphamide	Chemotherapy##Chemotherapy##Chemotherapy	Alive	82	14	BRCA
TCGA-A8-A09M	Not Applicable	457	184##Not Available	31##276	Paclitaxel##Exemestane	Chemotherapy##Hormone Therapy	Alive	75	457	BRCA
TCGA-E9-A247	Not Applicable	13	Not Available	10	Tamoxifen	Hormone Therapy	Alive	59	13	BRCA
TCGA-BH-A0B9	Not Applicable	1572	111##111	48##48	Doxorubicin##CYCLOPHOSPHAMIDE	Chemotherapy##Chemotherapy	Alive	44	1572	BRCA
TCGA-AR-A0TY	1699	Not Available	Not Available##Not Available##Not Available##557	Not Available##Not Available##Not Available##Not Available	Paclitaxel##Doxorubicin##Cytoxan##Anastrozole	Chemotherapy##Chemotherapy##Chemotherapy##Hormone Therapy	Dead	54	1699	BRCA
TCGA-E2-A2P6	Not Applicable	168	Not Available	106	Anastrozole	Hormone Therapy	Alive	77	168	BRCA
TCGA-E2-A1AZ	Not Applicable	1965	121##121	61##61	Cytoxan##Adriamycin	Chemotherapy##Chemotherapy	Alive	63	1965	BRCA
TCGA-D8-A1Y2	Not Applicable	73	Not Available	66	Tamoxifen	Hormone Therapy	Alive	71	73	BRCA
TCGA-A8-A09V	Not Applicable	457	Not Available	123	Tamoxifen	Hormone Therapy	Alive	51	457	BRCA
TCGA-AO-A12F	Not Applicable	1471	189##189##189	63##63##63	Paclitaxel##Cyclophosphamide##Doxorubicin	Chemotherapy##Chemotherapy##Chemotherapy	Alive	36	1471	BRCA
TCGA-D8-A1XS	Not Applicable	50	548	85	adriamycin+cyclophosphamide	Chemotherapy	Alive	48	50	BRCA
TCGA-AC-A2FO	Not Applicable	1542	Not Available##Not Available	105##225	Chemo, NOS##Hormone, NOS	Chemotherapy##Hormone Therapy	Alive	65	1542	BRCA
TCGA-E9-A1RF	Not Applicable	38	194##194##Not Available##194	54##54##30##54	Doxorubicin##5-Fluorouracil##Tamoxifen##Cyclophosphamide	Chemotherapy##Chemotherapy##Hormone Therapy##Chemotherapy	Alive	68	38	BRCA
TCGA-D8-A27K	Not Applicable	119	117##Not Available	49##49	adriamycin+cyclophosphamid##Tamoxifen	Chemotherapy##Hormone Therapy	Alive	47	119	BRCA
TCGA-AR-A1AM	Not Applicable	1903	97##314##336##97	55##127##314##55	Adriamycin##Tamoxifen##Anastrozole##cytoxan	Chemotherapy##Hormone Therapy##Hormone Therapy##Chemotherapy	Alive	52	1903	BRCA
TCGA-A8-A076	Not Applicable	1642	Not Available	59	Anastrozole	Hormone Therapy	Alive	66	1642	BRCA
TCGA-C8-A26V	Not Applicable	9	613	247	Tamoxifen	Hormone Therapy	Alive	47	9	BRCA
TCGA-AO-A03M	Not Applicable	1455	161##Not Available##105##105	119##161##63##63	Paclitaxel##Tamoxifen##Cyclophosphamide##Doxorubicin	Chemotherapy##Hormone Therapy##Chemotherapy##Chemotherapy	Alive	29	1455	BRCA
TCGA-E9-A1R5	Not Applicable	42	Not Available	24	Tamoxifen	Hormone Therapy	Alive	63	42	BRCA
TCGA-EW-A1PE	Not Applicable	107	111##111##174##Not Available##111	71##71##132##269##71	Cyclophosphamide##Epirubicin##Taxotere##Exemestane##Fluorouracil	Chemotherapy##Chemotherapy##Chemotherapy##Hormone Therapy##Chemotherapy	Alive	56	107	BRCA
TCGA-AR-A5QP	Not Applicable	439	Not Available	46	Tamoxifen	Hormone Therapy	Alive	54	439	BRCA
TCGA-LL-A50Y	Not Applicable	210	608	54	ARIMIDEX	Hormone Therapy	Alive	84	210	BRCA
TCGA-A2-A0CX	Not Applicable	1303	1273##127##169##Not Available##Not Available##127##367	1184##64##148##601##686##64##162	Tamoxifen##Adriamycin##Taxol##Zoladex##Letrozole##Cytoxan##Herceptin	Hormone Therapy##Chemotherapy##Chemotherapy##Other, specify in notes##Hormone Therapy##Chemotherapy##Targeted Molecular therapy	Alive	52	1303	BRCA
TCGA-BH-A0BM	Not Applicable	1117	138##138##229	80##80##164	ADRIAMYCIN##CYTOXAN##TAXOTERE	Chemotherapy##Chemotherapy##Chemotherapy	Alive	54	1117	BRCA
TCGA-AO-A0JL	Not Applicable	1319	122##493##178##122	80##136##136##80	DOXORUBICIN##TRASTUZUMAB##PACLITAXEL##CYCLOPHOSPHAMIDE	Chemotherapy##Targeted Molecular therapy##Chemotherapy##Chemotherapy	Alive	59	1319	BRCA
TCGA-D8-A1XK	Not Applicable	326	233##128	149##65	paclitaxelum##doxorubicine+cyclophosphamide	Chemotherapy##Chemotherapy	Alive	55	326	BRCA
TCGA-AR-A5QN	Not Applicable	396	102##102##388##Not Available	39##39##128##388	Taxotere##Cytoxan##Anastrozole##Exemestane	Chemotherapy##Chemotherapy##Hormone Therapy##Hormone Therapy	Alive	68	396	BRCA
TCGA-D8-A27I	Not Applicable	186	160	76	adrimycin+cyclophosphamide	Chemotherapy	Alive	58	186	BRCA
TCGA-GM-A4E0	Not Applicable	1753	184##184##289##289##289##Not Available	121##121##226##226##226##320	Xeloda##Taxotere##5-FU##Epirubicin##Cytoxan##Arimidex	Chemotherapy##Chemotherapy##Chemotherapy##Chemotherapy##Chemotherapy##Hormone Therapy	Alive	67	1753	BRCA
TCGA-D8-A1XO	Not Applicable	242	Not Available	93	Tamoxifen	Hormone Therapy	Alive	56	242	BRCA
TCGA-EW-A1J6	Not Applicable	595	Not Available	111	Femara	Hormone Therapy	Alive	70	595	BRCA
TCGA-AR-A0U4	Not Applicable	1684	98##154##98	53##112##53	Doxorubicin##Paclitaxel##Cytoxan	Chemotherapy##Chemotherapy##Chemotherapy	Alive	54	1684	BRCA
TCGA-E2-A158	Not Applicable	450	Not Available##228##228##228	450##Not Available##Not Available##Not Available	arimidex##Taxane##cytoxan##doxorubicin	Chemotherapy##Chemotherapy##Chemotherapy##Chemotherapy	Alive	43	450	BRCA
TCGA-D8-A1JP	Not Applicable	167	Not Available	68	TAMOXIFEN	Hormone Therapy	Alive	73	167	BRCA
TCGA-LD-A7W6	Not Applicable	140	Not Available	146	Letrozole	Chemotherapy	Alive	54	140	BRCA
TCGA-A7-A2KD	Not Applicable	182	97##161##161##435	57##118##57##57	Cytoxan##Carboplatin##Taxotere##Herceptin	Chemotherapy##Chemotherapy##Chemotherapy##Targeted Molecular therapy	Alive	53	182	BRCA
TCGA-AC-A2BK	Not Applicable	1172	136##136##164##164	73##73##149##149	Cytoxan##Adriamycin##Taxol##Avastin	Chemotherapy##Chemotherapy##Chemotherapy##Chemotherapy	Alive	78	1172	BRCA
TCGA-E9-A1R0	Not Applicable	0	103##103	36##36	Doxorubicin##Cyclophosphamide	Chemotherapy##Chemotherapy	Alive	58	0	BRCA
TCGA-A8-A07G	Not Applicable	577	181##181##181##Not Available	59##59##59##243	5-Fluorouracil##Methotrexate##Cyclophosphamide##Letrozole	Chemotherapy##Chemotherapy##Chemotherapy##Hormone Therapy	Alive	65	577	BRCA
TCGA-D8-A1JH	Not Applicable	284	Not Available	66	nolvadex	Hormone Therapy	Alive	56	284	BRCA
TCGA-E9-A1ND	Not Applicable	0	78##Not Available	31##31	Tamoxifen##Aromasin	Hormone Therapy##Hormone Therapy	Alive	75	0	BRCA
TCGA-BH-A0E9	Not Applicable	1405	503##503##503	96##96##96	Taxotere##Adriamycin##Cytoxan	Chemotherapy##Chemotherapy##Chemotherapy	Alive	53	1405	BRCA
TCGA-BH-A0B5	Not Applicable	1471	Not Available##Not Available##257	63##63##Not Available	Adriamycin##Cytoxan##Taxol	Chemotherapy##Chemotherapy##Chemotherapy	Alive	40	1471	BRCA
TCGA-AR-A24M	Not Applicable	1991	Not Available##597##Not Available##Not Available##Not Available	Not Available##171##597##Not Available##Not Available	Cytoxan##Tamoxifen##Letrozole##Doxorubicin##Paclitaxel	Chemotherapy##Hormone Therapy##Hormone Therapy##Chemotherapy##Chemotherapy	Alive	38	1991	BRCA
TCGA-E9-A227	Not Applicable	24	197##Not Available	92##239	Taxotere##Tamoxifen	Chemotherapy##Hormone Therapy	Alive	42	24	BRCA
TCGA-AO-A12H	Not Applicable	863	Not Available	73	Arimidex (Anastrozole)	Hormone Therapy	Alive	69	863	BRCA
TCGA-BH-A2L8	Not Applicable	168	197	136	Cytoxan	Chemotherapy	Alive	45	168	BRCA
TCGA-BH-A0C1	Not Applicable	1339	1167##1167	119##119	Adriamycin##Cytoxan	Chemotherapy##Chemotherapy	Alive	61	1339	BRCA
TCGA-A7-A26E	Not Applicable	421	Not Available##164##164	247##101##101	Arimidex##Taxotere##Cytoxan	Hormone Therapy##Chemotherapy##Chemotherapy	Alive	71	421	BRCA
TCGA-BH-A0DQ	Not Applicable	98	204##204##309	141##141##225	CYCLOPHOSPHAMIDE##DOXORUBICIN##TAXOL	Chemotherapy##Chemotherapy##Chemotherapy	Alive	42	98	BRCA
TCGA-5L-AAT0	Not Applicable	1477	Not Available	322	Tamoxifen	Hormone Therapy	Alive	42	1477	BRCA
TCGA-AC-A3YI	Not Applicable	47	167##167##167	82##82##82	Cytoxan##Methotrexate##5-FU	Chemotherapy##Chemotherapy##Chemotherapy	Alive	74	47	BRCA
TCGA-A8-A06P	Not Applicable	396	Not Available##Not Available	Not Available##Not Available	Not Available##Tamoxifen	Chemotherapy##Hormone Therapy	Alive	63	396	BRCA
TCGA-A8-A0A4	Not Applicable	396	215##Not Available	31##215	Tamoxifen##Letrozole	Hormone Therapy##Hormone Therapy	Alive	73	396	BRCA
TCGA-BH-AB28	Not Applicable	185	Not Available##Not Available	122##122	Taxotere##Cytoxan	Chemotherapy##Chemotherapy	Alive	53	185	BRCA
TCGA-E2-A10F	Not Applicable	360	337##132##132	223##69##69	Tamoxifen##Cyclophosphamide##Docetaxel	Hormone Therapy##Chemotherapy##Chemotherapy	Alive	47	360	BRCA
TCGA-AQ-A54O	Not Applicable	665	118##118##176##Not Available	77##77##132##199	Adriamycin##Cytoxan##Taxol##Tamoxifen	Chemotherapy##Chemotherapy##Chemotherapy##Hormone Therapy	Alive	51	665	BRCA
TCGA-E2-A1IH	Not Applicable	658	Not Available	32	Aromasin	Hormone Therapy	Alive	80	658	BRCA
TCGA-BH-A0E6	Not Applicable	293	121##121	58##58	TAXOTERE##CYTOXAN	Chemotherapy##Chemotherapy	Alive	69	293	BRCA
TCGA-BH-A0HW	Not Applicable	1561	Not Available##135##135	223##72##72	Arimidex##Cyclophosphamide##Doxorubicin	Hormone Therapy##Chemotherapy##Chemotherapy	Alive	62	1561	BRCA
TCGA-C8-A273	Not Applicable	6	Not Available	13	Tamoxifen	Hormone Therapy	Alive	29	6	BRCA
TCGA-A2-A1FZ	Not Applicable	410	Not Available	Not Available	Arimidex	Hormone Therapy	Alive	63	410	BRCA
TCGA-E2-A14U	Not Applicable	838	Not Available	129	Arimidex	Hormone Therapy	Alive	74	838	BRCA
TCGA-D8-A142	Not Applicable	61	271##271##271	61##61##61	cyclophosphamid##metotreksat##fluorouracil	Chemotherapy##Chemotherapy##Chemotherapy	Alive	74	61	BRCA
TCGA-D8-A1JN	Not Applicable	217	Not Available	63	anastrozolum	Hormone Therapy	Alive	80	217	BRCA
TCGA-E9-A1N8	Not Applicable	0	107##107##107	22##22##22	5-Fluorouracil##Doxorubicin##Cyclophosphane	Chemotherapy##Chemotherapy##Chemotherapy	Alive	48	0	BRCA
TCGA-Z7-A8R6	Not Applicable	2800	153##153##153	31##31##31	Adriamycin##Cytoxan##Taxol	Not Available##Not Available##Not Available	Alive	46	2800	BRCA
TCGA-EW-A1P0	Not Applicable	1121	1245	1033	Arimidex	Hormone Therapy	Alive	55	1121	BRCA
TCGA-A2-A25F	Not Applicable	114	212##212	64##64	Taxotere##Cytoxan	Chemotherapy##Chemotherapy	Alive	66	114	BRCA
TCGA-A8-A07W	Not Applicable	304	Not Available##Not Available	212##Not Available	Exemestane##Not Available	Hormone Therapy##Chemotherapy	Alive	76	304	BRCA
TCGA-A8-A08G	Not Applicable	607	89##89##89##150##Not Available	28##28##28##89##181	5-Fluorouracil##Epirubicin##Cyclophosphamide##Docetaxel##Exemestane	Chemotherapy##Chemotherapy##Chemotherapy##Chemotherapy##Hormone Therapy	Alive	41	607	BRCA
TCGA-A8-A07C	Not Applicable	580	62##62##62##123	0##0##0##92	5-Fluorouracil##Epirubicin##Cyclophosphamide##Docetaxel	Chemotherapy##Chemotherapy##Chemotherapy##Chemotherapy	Alive	57	580	BRCA
TCGA-AO-A1KT	Not Applicable	541	209##209##Not Available##209	62##62##323##62	Fluorouracil##Methotrexate##Arimidex##Cyclophosphamide	Chemotherapy##Chemotherapy##Hormone Therapy##Chemotherapy	Alive	78	541	BRCA
TCGA-C8-A27A	Not Applicable	371	434##434##434##434	411##411##411##411	5-Flourouracil##Doxorubicin##Cyclophosphamide##Taxol	Chemotherapy##Chemotherapy##Chemotherapy##Chemotherapy	Alive	48	371	BRCA
TCGA-BH-A0DL	Not Applicable	1467	121##205	58##58	Cytoxan##Taxotere	Chemotherapy##Chemotherapy	Alive	64	1467	BRCA
TCGA-A2-A0YC	Not Applicable	644	Not Available	103	Arimidex	Hormone Therapy	Alive	59	644	BRCA
TCGA-AO-A126	Not Applicable	2850	238##1795##238##238##1639	91##320##91##91##323	Cyclophosphamide##Tamoxifen##Fluorouracil##Methotrexate##Zoladex	Chemotherapy##Hormone Therapy##Chemotherapy##Chemotherapy##Hormone Therapy	Alive	39	2850	BRCA
TCGA-BH-A0B8	Not Applicable	1569	Not Available	114	Arimidex	Hormone Therapy	Alive	64	1569	BRCA
TCGA-AC-A3YJ	Not Applicable	40	247##Not Available	62##256	Arimidex##Femara	Hormone Therapy##Hormone Therapy	Alive	66	40	BRCA
TCGA-A2-A0CV	Not Applicable	1870	176##Not Available##106##106	120##274##64##64	Taxol##Tamoxifen##Cytoxan##Adriamycin	Chemotherapy##Hormone Therapy##Chemotherapy##Chemotherapy	Alive	41	1870	BRCA
TCGA-BH-A0H5	Not Applicable	1080	Not Available##Not Available	174##174	Cytoxan##Taxotere	Chemotherapy##Chemotherapy	Alive	45	1080	BRCA
TCGA-E9-A249	Not Applicable	29	Not Available##100##100##100	28##28##28##28	Tamoxifen##Cyclophosphamide##Cyclophosphamide##Doxorubicin	Hormone Therapy##Chemotherapy##Chemotherapy##Chemotherapy	Alive	45	29	BRCA
TCGA-A7-A0CH	Not Applicable	162	Not Available	107	Arimidex	Hormone Therapy	Alive	79	162	BRCA
TCGA-D8-A1JE	Not Applicable	57	162##162	103##103	adriamicin##cyclophosphamid	Chemotherapy##Chemotherapy	Alive	62	57	BRCA
TCGA-E2-A1LS	Not Applicable	239	112##112	Not Available##Not Available	Taxotere##Cyclophosphamide	Chemotherapy##Chemotherapy	Alive	46	239	BRCA
TCGA-A8-A086	Not Applicable	396	92##92	0##0	Docetaxel##Cyclophosphamide	Chemotherapy##Chemotherapy	Alive	59	396	BRCA
TCGA-AO-A0JA	Not Applicable	346	Not Available##Not Available##242##Not Available	166##166##166##292	ZOLEDRONIC ACID##LEUPROLIDE ACETATE (LUPRON)##TAMOXIFEN##PACLITAXEL	Other, specify in notes##Hormone Therapy##Hormone Therapy##Chemotherapy	Alive	36	346	BRCA
TCGA-A8-A07U	Not Applicable	303	30##30##30##122	30##30##30##Not Available	5-Fluorouracil##Epirubicin##Cyclophosphamide##Docetaxel	Chemotherapy##Chemotherapy##Chemotherapy##Chemotherapy	Alive	66	303	BRCA
TCGA-E2-A1L7	Not Applicable	633	Not Available##83##153##Not Available##83	240##41##97##170##41	Arimidex##Cyclophosphamide##Paclitaxel##Clodronate##Doxorubicin	Hormone Therapy##Chemotherapy##Chemotherapy##Other, specify in notes##Chemotherapy	Alive	40	633	BRCA
TCGA-E2-A14N	Not Applicable	1350	148##64##148	64##64##87	Cyclophosphamide##Doxorubicin##Docetaxel	Chemotherapy##Chemotherapy##Chemotherapy	Alive	37	1350	BRCA
TCGA-GM-A2DL	Not Applicable	2763	1989##Not Available	158##1990	Tamoxifen##Arimidex	Hormone Therapy##Hormone Therapy	Alive	50	2763	BRCA
TCGA-A7-A4SA	Not Applicable	241	115##115##213##Not Available	73##73##136##217	Doxorubicin##Cyclophosphamide##Paclitaxel##Tamoxifen	Chemotherapy##Chemotherapy##Chemotherapy##Hormone Therapy	Alive	40	241	BRCA
TCGA-AR-A1AK	Not Applicable	1559	1843	33	Anastrozole	Hormone Therapy	Alive	70	1559	BRCA
TCGA-E2-A1IU	Not Applicable	127	Not Available	36	Arimidex	Hormone Therapy	Alive	60	127	BRCA
TCGA-E2-A1LH	Not Applicable	2876	104##104	41##41	Cytoxan##Adriamycin	Chemotherapy##Chemotherapy	Alive	59	2876	BRCA
TCGA-AR-A0U2	2551	Not Available	Not Available##Not Available##Not Available##Not Available##1603	Not Available##Not Available##Not Available##142##Not Available	Cytoxan##Paclitaxel##Doxorubicin##Tamoxifen##Exemestane	Chemotherapy##Chemotherapy##Chemotherapy##Hormone Therapy##Hormone Therapy	Dead	47	2551	BRCA
TCGA-OL-A66I	Not Applicable	714	312##312##312	43##43##43	ADRIAMYCIN##CYTOXAN##TAXOL	Chemotherapy##Chemotherapy##Chemotherapy	Alive	36	714	BRCA
TCGA-BH-A0HO	Not Applicable	76	182##182##287##Not Available	119##119##210##378	Cyclophosphamide##Doxorubicin##Paclitaxel##Tamoxifen	Chemotherapy##Chemotherapy##Chemotherapy##Hormone Therapy	Alive	48	76	BRCA
TCGA-E9-A248	Not Applicable	22	59##59	16##16	Cyclophosphamide##Doxorubicin	Chemotherapy##Chemotherapy	Alive	51	22	BRCA
TCGA-AR-A0TR	160	Not Available	160	25	Tamoxifen	Hormone Therapy	Dead	68	160	BRCA
TCGA-A7-A56D	Not Applicable	177	Not Available	157	Arimidex	Hormone Therapy	Alive	84	177	BRCA
TCGA-D8-A1JI	Not Applicable	21	162##162##162	41##41##41	doxorubicine##cyclophosphamide##letrozolum	Chemotherapy##Chemotherapy##Hormone Therapy	Alive	54	21	BRCA
TCGA-EW-A1J2	Not Applicable	140	Not Available##140##140	150##76##76	Arimidex##Taxotere##Cytoxan	Hormone Therapy##Chemotherapy##Chemotherapy	Alive	50	140	BRCA
TCGA-LL-A8F5	Not Applicable	189	154##154##175##259##Not Available	112##112##175##189##315	cyclophosphamide##doxorubicin HCL##paclitaxel##abraxane##ARIMIDEX	Chemotherapy##Chemotherapy##Chemotherapy##Chemotherapy##Hormone Therapy	Alive	61	189	BRCA
TCGA-AC-A3BB	Not Applicable	30	197##197##197	92##92##92	Cytoxan##Adriamycin##Taxotere	Chemotherapy##Chemotherapy##Chemotherapy	Alive	46	30	BRCA
TCGA-A8-A092	Not Applicable	487	91##153##153##Not Available	30##30##30##181	Paclitaxel##Epirubicin##Cyclophosphamide##Tamoxifen	Chemotherapy##Chemotherapy##Chemotherapy##Hormone Therapy	Alive	48	487	BRCA
TCGA-E9-A1RH	Not Applicable	14	214##214##205##214	11##11##11##11	Cyclophosphamide##Methotrexate##5-Fluorouracil##5-Fluorouracil	Chemotherapy##Chemotherapy##Chemotherapy##Chemotherapy	Alive	63	14	BRCA
TCGA-BH-A0DK	Not Applicable	423	Not Available	112	TAMOXIFEN	Hormone Therapy	Alive	49	423	BRCA
TCGA-A2-A3XT	Not Applicable	2238	83##83##161	35##35##97	Cyclophosphamide##Doxorubicin##Docetaxel	Chemotherapy##Chemotherapy##Chemotherapy	Alive	45	2238	BRCA
TCGA-AR-A1AP	Not Applicable	1216	Not Available	29	Anastrozole	Hormone Therapy	Alive	80	1216	BRCA
TCGA-E2-A14T	Not Applicable	890	Not Available##145##89##89	159##103##47##47	Arimidex##Paclitaxel##Cyclophosphamide##Doxorubicin	Hormone Therapy##Chemotherapy##Chemotherapy##Chemotherapy	Alive	52	890	BRCA
TCGA-A2-A0SV	825	Not Available	253##168##223##Not Available	65##79##170##304	Zometa##Arimidex##Fulvestrant##Xeloda	Other, specify in notes##Hormone Therapy##Hormone Therapy##Chemotherapy	Dead	63	825	BRCA
TCGA-AR-A2LR	Not Applicable	620	-1386##-1386	-1428##-1428	Adriamycin##Cytoxan	Chemotherapy##Chemotherapy	Alive	49	620	BRCA
TCGA-A2-A1FV	Not Applicable	461	133##Not Available##133	70##141##70	Docetaxel##Arimidex##Cyclophosphamide	Chemotherapy##Hormone Therapy##Chemotherapy	Alive	74	461	BRCA
TCGA-LL-A442	Not Applicable	109	Not Available	111	Arimidex	Hormone Therapy	Alive	56	109	BRCA
TCGA-EW-A2FS	Not Applicable	1173	Not Available##1166##227##227##318##332	343##140##164##164##164##248	Tamoxifen##Goserelin##Doxorubicin##Cyclophosphamide##Bevacizumab##Paclitaxel	Hormone Therapy##Hormone Therapy##Chemotherapy##Chemotherapy##Chemotherapy##Chemotherapy	Alive	41	1173	BRCA
TCGA-E9-A1N3	Not Applicable	0	68##68##68##Not Available	15##15##15##130	5-Fluorouracil##Doxorubicin##Cyclophosphamide##Tamoxifen	Chemotherapy##Chemotherapy##Chemotherapy##Hormone Therapy	Alive	70	0	BRCA
TCGA-BH-A0H9	Not Applicable	1247	Not Available	101	Arimidex	Hormone Therapy	Alive	69	1247	BRCA
TCGA-A2-A3XZ	Not Applicable	973	202##202##423	97##97##97	Carboplatin##Docetaxel##Trastuzumab	Chemotherapy##Chemotherapy##Targeted Molecular therapy	Alive	46	973	BRCA
TCGA-EW-A3E8	Not Applicable	647	Not Available	196	Anastrozole	Hormone Therapy	Alive	60	647	BRCA
TCGA-BH-A0C3	Not Applicable	1464	209##209	109##109	Adriamycin##Cytoxan	Chemotherapy##Chemotherapy	Alive	47	1464	BRCA
TCGA-A2-A1G0	Not Applicable	380	177##177##Not Available##177	72##72##Not Available##52	Adriamycin##Cytoxan##Tamoxifen##Taxotere	Chemotherapy##Chemotherapy##Hormone Therapy##Chemotherapy	Alive	49	380	BRCA
TCGA-D8-A1JD	Not Applicable	273	113##113	50##50	Adriamycin##cyclophosphamide	Chemotherapy##Chemotherapy	Alive	41	273	BRCA
TCGA-E9-A2JT	Not Applicable	23	Not Available	27	Tamoxifen	Hormone Therapy	Alive	63	23	BRCA
TCGA-A8-A08C	Not Applicable	608	151##151##151##Not Available	31##31##31##243	5-Fluorouracil##Epirubicin##Cyclophosphamide##Tamoxifen	Chemotherapy##Chemotherapy##Chemotherapy##Hormone Therapy	Alive	65	608	BRCA
TCGA-D8-A140	Not Applicable	27	181	27	doxorubicin+cyclophosphamid	Chemotherapy	Alive	62	27	BRCA
TCGA-BH-A0BL	Not Applicable	1340	142##142##240	72##72##163	Adriamycin##Cytoxan##Taxol	Chemotherapy##Chemotherapy##Chemotherapy	Alive	35	1340	BRCA
TCGA-BH-A0W7	Not Applicable	558	138##138##1233##1324	76##76##168##1171	Taxotere##Cytoxan##Tamoxifen##Arimidex	Chemotherapy##Chemotherapy##Hormone Therapy##Hormone Therapy	Alive	49	558	BRCA
TCGA-A8-A0AD	Not Applicable	1157	Not Available	61	Tamoxifen	Hormone Therapy	Alive	83	1157	BRCA
TCGA-A7-A3RF	Not Applicable	54	Not Available	137	Anastrozole	Hormone Therapy	Alive	79	54	BRCA
TCGA-E9-A244	Not Applicable	21	16##16	16##16	Cyclophosphamide##Doxorubicin	Chemotherapy##Chemotherapy	Alive	54	21	BRCA
TCGA-A2-A04X	Not Applicable	1349	122##122##383##210##490	80##80##133##133##352	CYTOXAN##ADRIAMYCIN##HERCEPTIN##TAXOL##TAMOXIFEN	Chemotherapy##Chemotherapy##Targeted Molecular therapy##Chemotherapy##Hormone Therapy	Alive	34	1349	BRCA
TCGA-AR-A1AN	Not Applicable	1330	Not Available##300##441##91##154##91	442##162##301##47##105##47	Anastrozole##Anastrozole##Tamoxifen##Cytoxan##Paclitaxel##Doxorubicin	Hormone Therapy##Hormone Therapy##Hormone Therapy##Chemotherapy##Chemotherapy##Chemotherapy	Alive	46	1330	BRCA
TCGA-A2-A04U	Not Applicable	671	120##671##197##120	78##481##134##78	Adriamycin##Zometa##Taxotere##Cytoxan	Chemotherapy##Other, specify in notes##Chemotherapy##Chemotherapy	Alive	47	671	BRCA
TCGA-PE-A5DE	Not Applicable	1855	105##105##Not Available	42##42##182	Taxotere##Cytoxan##Tamoxifen	Chemotherapy##Chemotherapy##Hormone Therapy	Alive	41	1855	BRCA
TCGA-LL-A441	Not Applicable	91	133##133	61##61	Taxotere##Cytoxan	Chemotherapy##Chemotherapy	Alive	62	91	BRCA
TCGA-AO-A03O	2483	Not Available	98##993##158##98	54##182##112##54	CYCLOPHOSPHAMIDE##ANASTROZOLE (ARIMIDEX)##PACLITAXEL##DOXORUBICIN	Chemotherapy##Hormone Therapy##Chemotherapy##Chemotherapy	Dead	69	2483	BRCA
TCGA-GM-A2D9	1812	Not Available	1265##1354##1455##1567	559##1266##1362##1470	Arimidex##Tamoxifen##Xeloda##Gemcitabine	Hormone Therapy##Hormone Therapy##Chemotherapy##Chemotherapy	Dead	69	1812	BRCA
TCGA-A2-A0YF	Not Applicable	289	Not Available	Not Available	Arimidex	Hormone Therapy	Alive	67	289	BRCA
TCGA-E2-A14R	Not Applicable	845	131##145##187##131	89##145##128##89	Doxorubicin##Paclitaxel##Paclitaxel (Protein-Bound)##Cyclophosphamide	Chemotherapy##Chemotherapy##Chemotherapy##Chemotherapy	Alive	62	845	BRCA
TCGA-EW-A1PH	Not Applicable	140	161##140##140##140##271	161##98##98##98##215	Docetaxel##Fluorouracil##Cyclophosphamide##Epirubicin##Taxol	Chemotherapy##Chemotherapy##Chemotherapy##Chemotherapy##Chemotherapy	Alive	52	140	BRCA
TCGA-LL-A73Z	Not Applicable	137	60##60##109##179	18##18##74##123	Adriamycin##Cytoxan##taxol##faslodex	Chemotherapy##Chemotherapy##Chemotherapy##Hormone Therapy	Alive	55	137	BRCA
TCGA-S3-A6ZH	Not Applicable	263	185##185##185##Not Available##Not Available	141##141##141##200##293	Adriamycin##Neulasta##Cytoxan##Taxol##TAMOXIFEN	Chemotherapy##Ancillary##Chemotherapy##Chemotherapy##Hormone Therapy	Alive	29	263	BRCA
TCGA-PE-A5DD	Not Applicable	1953	Not Available##Not Available	191##38	Femara##Not Available	Hormone Therapy##Chemotherapy	Alive	64	1953	BRCA
TCGA-GM-A2DD	Not Applicable	1309	202##202##202	90##90##90	Fluorouracil##Adriamycin##Cytoxan	Chemotherapy##Chemotherapy##Chemotherapy	Alive	53	1309	BRCA
TCGA-EW-A1PG	Not Applicable	876	Not Available##262##262##262##262	263##157##157##157##157	Aromasin##Fluorouracil##Epirubicin##CYCLOPHOSPHAMIDE##Docetaxel	Hormone Therapy##Chemotherapy##Chemotherapy##Chemotherapy##Chemotherapy	Alive	53	876	BRCA
TCGA-A2-A0EW	Not Applicable	770	812##127##127##184##903##1001##1365##1422##1562##1718##1722##1787	221##85##85##141##813##904##1002##1158##1366##1425##1618##1696	Arimidex##Cytoxan##Adriamycin##Taxol##Letrozole##Arimidex##Exemestane##Zoledronic Acid##Fulvestrant##Denosumab##Tamoxifen##Doxorubicin Liposome	Hormone Therapy##Chemotherapy##Chemotherapy##Chemotherapy##Hormone Therapy##Hormone Therapy##Hormone Therapy##Ancillary##Hormone Therapy##Ancillary##Hormone Therapy##Chemotherapy	Alive	53	770	BRCA
TCGA-BH-A0DH	Not Applicable	1156	143##Not Available##143##143	71##164##71##71	CYCLOPHOSPHAMIDE##FEMARA##TAXOTERE##DOXORUBICIN	Chemotherapy##Hormone Therapy##Chemotherapy##Chemotherapy	Alive	63	1156	BRCA
TCGA-EW-A2FR	Not Applicable	1120	76##76##76##174	34##34##34##97	Epirubicin##Fluorouracil##Cyclophosphamide##Paclitaxel	Chemotherapy##Chemotherapy##Chemotherapy##Chemotherapy	Alive	59	1120	BRCA
TCGA-AO-A0JG	Not Applicable	449	Not Available##122##185##122	197##80##136##80	ARIMIDEX##CYCLOPHOSPHAMIDE##PACLITAXEL##DOXORUBICIN	Hormone Therapy##Chemotherapy##Chemotherapy##Chemotherapy	Alive	49	449	BRCA
TCGA-A7-A0CD	Not Applicable	171	Not Available	112	Arimidex	Hormone Therapy	Alive	66	171	BRCA
TCGA-AC-A2QJ	Not Applicable	69	111##111##202##385##407##418	69##69##125##322##386##349	Cytoxan##Adriamycin##Abraxane##Gemzar##Carboplatin##Faslodex	Chemotherapy##Chemotherapy##Chemotherapy##Chemotherapy##Chemotherapy##Hormone Therapy	Alive	48	69	BRCA
TCGA-E2-A1L8	Not Applicable	1015	Not Available##Not Available##155##99##99	246##211##113##57##57	Arimidex##Clodronate##Paclitaxel##Cyclophosphamide##Doxorubicin	Hormone Therapy##Other, specify in notes##Chemotherapy##Chemotherapy##Chemotherapy	Alive	52	1015	BRCA
TCGA-A8-A08O	Not Applicable	943	121##790##397##Not Available##335##Not Available	31##790##366##943##60##60	Docetaxel##Vinorelbine##Anastrozole##Tamoxifen##Bevacizumab##Ibandronate	Chemotherapy##Chemotherapy##Hormone Therapy##Hormone Therapy##Targeted Molecular therapy##Ancillary	Alive	45	943	BRCA
TCGA-W8-A86G	Not Applicable	161	Not Available	161	Arimidex	Hormone Therapy	Alive	66	161	BRCA
TCGA-LD-A7W5	Not Applicable	124	145##Not Available	82##82	Taxotere##Cytoxan	Chemotherapy##Chemotherapy	Alive	52	124	BRCA
TCGA-E9-A22E	Not Applicable	0	226##226##226	13##13##13	Cyclophosphane##Doxorubicin##5-Fluorouracil	Chemotherapy##Chemotherapy##Chemotherapy	Alive	56	0	BRCA
TCGA-D8-A1Y3	Not Applicable	125	Not Available##125	133##62	tamoxiphene##doxorubicine+cyclophosphamide	Hormone Therapy##Chemotherapy	Alive	61	125	BRCA
TCGA-E2-A15M	Not Applicable	235	Not Available	202	Arimidex	Hormone Therapy	Alive	66	235	BRCA
TCGA-D8-A27L	Not Applicable	126	238	100	adriamycin+cuclophosphamide	Chemotherapy	Alive	49	126	BRCA
TCGA-E2-A153	Not Applicable	586	Not Available##196##98##98	229##112##42##42	tamoxifen##paclitaxel##cyclophosphamide##doxorubicin	Hormone Therapy##Chemotherapy##Chemotherapy##Chemotherapy	Alive	51	586	BRCA
TCGA-AO-A03T	Not Applicable	1187	122##122##1095##178##Not Available##Not Available	80##80##232##136##1130##1095	CYCLOPHOSPHAMIDE##DOXORUBICIN##TAMOXIFEN (NOVADEX)##PACLITAXEL##LETROZOLE (FEMARA)##LUPRON	Chemotherapy##Chemotherapy##Hormone Therapy##Chemotherapy##Hormone Therapy##Hormone Therapy	Alive	42	1187	BRCA
TCGA-A2-A0SW	1365	Not Available	479##1365	85##479	Arimidex##Tamoxifen	Hormone Therapy##Hormone Therapy	Dead	82	1365	BRCA
TCGA-EW-A1P8	239	Not Available	140##140##140	40##40##40	Fluorouracil##Epirubicin##Cyclophosphamide	Chemotherapy##Chemotherapy##Chemotherapy	Dead	58	239	BRCA
TCGA-LD-A9QF	Not Applicable	266	Not Available##Not Available	190##190	Taxol##Herceptin	Chemotherapy##Chemotherapy	Alive	73	266	BRCA
TCGA-D8-A1X5	Not Applicable	171	Not Available##Not Available	55##55	Tamoxifen##Tamoxifen	Hormone Therapy##Hormone Therapy	Alive	81	171	BRCA
TCGA-AO-A03N	Not Applicable	1645	449##Not Available##153##1007##820##153##153##Not Available##1667##1828##1762##1842##Not Available	207##1007##55##821##450##55##55##1989##1639##1814##1699##1835##1857	Arimidex##Tamoxifen##Cyclophosphamide##Aromasin##Femara##Paclitaxel##Doxorubicin##Xgeva##Fulvestrant##Paclitaxel##Tesetaxel##Gemcitabine##Vinorelbine	Hormone Therapy##Hormone Therapy##Chemotherapy##Hormone Therapy##Hormone Therapy##Chemotherapy##Chemotherapy##Other, specify in notes##Hormone Therapy##Chemotherapy##Chemotherapy##Chemotherapy##Chemotherapy	Alive	59	1645	BRCA
TCGA-A2-A0EY	Not Applicable	485	Not Available##154##154##245##Not Available##Not Available	329##105##105##183##183##183	Arimidex##Adriamycin##Cytoxan##Docetaxel##Lapatinib##Herceptin	Hormone Therapy##Chemotherapy##Chemotherapy##Chemotherapy##Targeted Molecular therapy##Targeted Molecular therapy	Alive	62	485	BRCA
TCGA-AR-A24T	Not Applicable	1620	80##80##Not Available##1864##157	38##38##1995##189##94	Cytoxan##Doxorubicin##Letrozole##Tamoxifen##Paclitaxel	Chemotherapy##Chemotherapy##Hormone Therapy##Hormone Therapy##Chemotherapy	Alive	46	1620	BRCA
TCGA-D8-A141	Not Applicable	113	113##113##113	50##50##50	doxorubicine##cyclophosphamide##tamoxifen	Chemotherapy##Chemotherapy##Hormone Therapy	Alive	40	113	BRCA
TCGA-LL-A73Y	Not Applicable	126	126##126	42##42	taxotere##cytoxan	Chemotherapy##Chemotherapy	Alive	67	126	BRCA
TCGA-A8-A08F	Not Applicable	549	92##92##92##123##Not Available	31##31##31##92##243	5-Fluorouracil##Epirubicin##Cyclophosphamide##Docetaxel##Letrozole	Chemotherapy##Chemotherapy##Chemotherapy##Chemotherapy##Hormone Therapy	Alive	59	549	BRCA
TCGA-D8-A27M	Not Applicable	145	238	84	methotrexate+5 fluorouracil+cyclophosphamide	Chemotherapy	Alive	59	145	BRCA
TCGA-E9-A1R6	Not Applicable	84	Not Available	66	Tamoxifen	Hormone Therapy	Alive	63	84	BRCA
TCGA-E2-A15R	Not Applicable	330	Not Available##134##134##197	266##92##92##148	arimidex##cyclophosphamide##doxorubicin##paclitaxel	Hormone Therapy##Chemotherapy##Chemotherapy##Chemotherapy	Alive	64	330	BRCA
TCGA-HN-A2NL	Not Applicable	79	Not Available##Not Available	59##59	Cyclophosphamide##Doxorubicin	Chemotherapy##Chemotherapy	Alive	56	79	BRCA
TCGA-AC-A5XU	Not Applicable	9	Not Available	235	Letrozole	Hormone Therapy	Alive	74	9	BRCA
TCGA-B6-A401	Not Applicable	1989	155##155##155##Not Available	50##50##50##375	Cyclophosphamide##Doxetaxel##Doxorubicin##Femara	Chemotherapy##Chemotherapy##Chemotherapy##Chemotherapy	Alive	47	1989	BRCA
TCGA-AC-A2FK	Not Applicable	1180	174##174##Not Available##174	51##51##294##51	Cytoxan##Adriamycin##Femara##Taxotere	Chemotherapy##Chemotherapy##Hormone Therapy##Chemotherapy	Alive	45	1180	BRCA
TCGA-E2-A1B0	Not Applicable	1271	119##119##217##557	35##35##140##231	adriamycin##cytoxan##taxol##herceptin	Chemotherapy##Chemotherapy##Chemotherapy##Chemotherapy	Alive	50	1271	BRCA
TCGA-A8-A07R	Not Applicable	273	Not Available	181	Zoledronic acid	Ancillary	Alive	80	273	BRCA
TCGA-E9-A1NH	Not Applicable	0	Not Available	33	Tamoxifen	Hormone Therapy	Alive	71	0	BRCA
TCGA-GM-A3XN	Not Applicable	1641	211##282##282##282##1591##Not Available	134##218##218##218##416##1592	Paclitaxel##Fluorouracil##Adriamycin##Cytoxan##Tamoxifen##Arimidex	Chemotherapy##Chemotherapy##Chemotherapy##Chemotherapy##Hormone Therapy##Hormone Therapy	Alive	44	1641	BRCA
TCGA-AO-A0J4	Not Applicable	294	203##175##175	189##131##131	Paclitaxel##Cyclophasphamide##Doxorubicin	Chemotherapy##Chemotherapy##Chemotherapy	Alive	41	294	BRCA
TCGA-BH-A0HL	Not Applicable	72	135##135##237##Not Available	72##72##156##492	DOXORUBICIN##CYCLOPHOSPHAMIDE##TAXOTERE##ARIMIDEX	Chemotherapy##Chemotherapy##Chemotherapy##Hormone Therapy	Alive	56	72	BRCA
TCGA-BH-A0C7	Not Applicable	1305	113##113##113	50##50##50	Adriamycin##Cytoxan##Taxol	Chemotherapy##Chemotherapy##Chemotherapy	Alive	48	1305	BRCA
TCGA-BH-A0DV	Not Applicable	1374	176##177##177	48##48##48	Taxotere##Adriamycin##Cytoxan	Chemotherapy##Chemotherapy##Chemotherapy	Alive	54	1374	BRCA
TCGA-BH-A0EE	Not Applicable	943	173##173##173##411	47##47##47##47	Carboplatin##Docetaxel##Docetaxel##Trastuzumab	Chemotherapy##Chemotherapy##Chemotherapy##Chemotherapy	Alive	68	943	BRCA
TCGA-AR-A1AO	Not Applicable	1325	Not Available##139##118##118	160##139##76##76	Tamoxifen##Paclitaxel##Doxorubicin##Cytoxan	Hormone Therapy##Chemotherapy##Chemotherapy##Chemotherapy	Alive	47	1325	BRCA
TCGA-E9-A1NG	Not Applicable	0	Not Available##786	34##34	Letrozole##Tamoxifen	Hormone Therapy##Hormone Therapy	Alive	62	0	BRCA
TCGA-AC-A3W7	Not Applicable	192	Not Available	65	Femara	Hormone Therapy	Alive	66	192	BRCA
TCGA-A2-A3XW	Not Applicable	1209	139##139##223##Not Available	69##69##153##341	Adriamyicin##Cyclophosphamide##Taxol##Tamoxifen	Chemotherapy##Chemotherapy##Chemotherapy##Hormone Therapy	Alive	42	1209	BRCA
TCGA-AO-A12G	Not Applicable	1266	Not Available	177	Arimidex (Anastrozole)	Hormone Therapy	Alive	75	1266	BRCA
TCGA-WT-AB44	Not Applicable	791	Not Available	31	Arimidex	Hormone Therapy	Alive	77	791	BRCA
TCGA-LD-A74U	Not Applicable	203	301	52	Taxotere	Chemotherapy	Alive	79	203	BRCA
TCGA-A8-A0A2	Not Applicable	579	Not Available	92	Tamoxifen	Hormone Therapy	Alive	66	579	BRCA
TCGA-A8-A07O	Not Applicable	304	151	61	Not Available	Chemotherapy	Alive	51	304	BRCA
TCGA-A2-A0T4	Not Applicable	395	Not Available	85	Femara	Hormone Therapy	Alive	62	395	BRCA
TCGA-E2-A10B	Not Applicable	748	Not Available##301##398##398##Not Available##748	232##301##252##252##230##657	Arimidex##Bevacizumab##Carboplatin##Paclitaxel##Arimidex##Pemetrexed	Hormone Therapy##Chemotherapy##Chemotherapy##Chemotherapy##Hormone Therapy##Chemotherapy	Alive	67	748	BRCA
TCGA-A8-A07J	Not Applicable	365	92##92##92##153##Not Available	31##31##31##92##184	5-Fluorouracil##Epirubicin##Cyclophosphamide##Docetaxel##Tamoxifen	Chemotherapy##Chemotherapy##Chemotherapy##Chemotherapy##Hormone Therapy	Alive	35	365	BRCA
TCGA-HN-A2OB	Not Applicable	1849	147##147##147##210	105##105##105##168	Fluorouracil##Epirubicin##Cyclophosphamide##Docetaxel	Chemotherapy##Chemotherapy##Chemotherapy##Chemotherapy	Alive	45	1849	BRCA
TCGA-S3-AA0Z	Not Applicable	322	84##84##84##Not Available	84##84##84##113	NEULASTA##DOXORUBICIN##CYTOXAN##ANASTROZOLE	Ancillary##Chemotherapy##Chemotherapy##Hormone Therapy	Alive	63	322	BRCA
TCGA-EW-A1IY	Not Applicable	258	119	57	Taxotere/Cytoxan	Chemotherapy	Alive	38	258	BRCA
TCGA-AO-A12B	Not Applicable	2359	118##1980##118##118	45##140##45##45	Methotrexate##Arimidex##Cyclophosphamide##Fluorouracil	Chemotherapy##Hormone Therapy##Chemotherapy##Chemotherapy	Alive	63	2359	BRCA
TCGA-AO-A12C	Not Applicable	1994	221##2149##524##158##158	179##335##179##116##116	Paclitaxel##Tamoxifen##Trastuzumab##Cyclophosphamide##Doxorubicin	Chemotherapy##Hormone Therapy##Targeted Molecular therapy##Chemotherapy##Chemotherapy	Alive	42	1994	BRCA
TCGA-D8-A27W	Not Applicable	15	Not Available##162	226##56	Tamoxifen##doxorubicine+cyclophosphamide	Hormone Therapy##Chemotherapy	Alive	55	15	BRCA
TCGA-A8-A097	Not Applicable	365	153##153##Not Available	61##61##31	Docetaxel##Cyclophosphamide##Tamoxifen	Chemotherapy##Chemotherapy##Hormone Therapy	Alive	65	365	BRCA
TCGA-E2-A15J	Not Applicable	464	128##Not Available##128	65##151##65	Cyclophosphamide##Tamoxifen##Docetaxel	Chemotherapy##Hormone Therapy##Chemotherapy	Alive	51	464	BRCA
TCGA-A2-A0T2	255	Not Available	225	105	Xeloda	Chemotherapy	Dead	66	255	BRCA
TCGA-A8-A07Z	Not Applicable	853	Not Available	Not Available	Exemestane	Hormone Therapy	Alive	85	853	BRCA
TCGA-E2-A15O	Not Applicable	396	Not Available##396##104##Not Available	396##96##48##1245	femara##aromasin##arimidex##Femara	Hormone Therapy##Hormone Therapy##Hormone Therapy##Hormone Therapy	Alive	89	396	BRCA
TCGA-E2-A1II	Not Applicable	850	171##115##115	129##73##73	Paclitaxel##Cyclophosphamide##Doxorubicin	Chemotherapy##Chemotherapy##Chemotherapy	Alive	51	850	BRCA
TCGA-S3-AA17	Not Applicable	119	Not Available	99	ANASTROZOLE	Hormone Therapy	Alive	64	119	BRCA
TCGA-E9-A295	Not Applicable	22	Not Available	152	Tamoxifen	Hormone Therapy	Alive	71	22	BRCA
TCGA-A2-A0T1	Not Applicable	323	Not Available##187##187	46##46##46	Herceptin##Carboplatin##Taxotere	Targeted Molecular therapy##Chemotherapy##Chemotherapy	Alive	55	323	BRCA
TCGA-BH-A0HQ	Not Applicable	1121	Not Available	70	Arimidex	Hormone Therapy	Alive	56	1121	BRCA
TCGA-A2-A3XS	1032	Not Available	154##154##210##682##806##958##980##1022	112##112##167##281##695##895##874##986	Cytoxan##Adriamycin##Paclitaxel##Tamoxifen##Docetaxel##Avastin##Xeloda##Navelbine	Chemotherapy##Chemotherapy##Chemotherapy##Hormone Therapy##Chemotherapy##Ancillary##Chemotherapy##Chemotherapy	Dead	62	1032	BRCA
TCGA-D8-A1XF	Not Applicable	97	356	311	adriamycin+cyclophosphamide	Chemotherapy	Alive	45	97	BRCA
TCGA-BH-A0HI	Not Applicable	620	Not Available	88	Arimidex	Hormone Therapy	Alive	78	620	BRCA
TCGA-AR-A5QM	Not Applicable	1440	Not Available	36	Anastrozole	Hormone Therapy	Alive	62	1440	BRCA
TCGA-D8-A27F	Not Applicable	106	488	379	adriamycin+cyclophosphamide	Chemotherapy	Alive	40	106	BRCA
TCGA-AC-A2FB	Not Applicable	44	205##443##895	101##212##225	Taxotere##Herceptin##Arimidex	Chemotherapy##Chemotherapy##Hormone Therapy	Alive	65	44	BRCA
TCGA-AO-A1KR	Not Applicable	2141	174##118##118	132##76##76	paclitaxel##doxorubicin##cyclophosphamide	Chemotherapy##Chemotherapy##Chemotherapy	Alive	51	2141	BRCA
TCGA-S3-AA15	Not Applicable	209	125##125##125##236	82##82##82##138	ADRIAMYCIN##CYTOXAN##NEULASTA##TAXOL	Chemotherapy##Chemotherapy##Ancillary##Chemotherapy	Alive	51	209	BRCA
TCGA-A2-A3KD	Not Applicable	804	190##Not Available##190	127##282##127	Cytoxan##Tamoxifen##Taxotere	Chemotherapy##Hormone Therapy##Chemotherapy	Alive	47	804	BRCA
TCGA-E2-A1B6	Not Applicable	338	163##163##163	Not Available##Not Available##Not Available	Taxol##Adriamycin##Cytoxan	Chemotherapy##Chemotherapy##Chemotherapy	Alive	44	338	BRCA
TCGA-BH-A0C0	Not Applicable	1270	162##162##Not Available	57##57##158	DOCETAXEL##CARBOPLATIN##ARIMIDEX	Chemotherapy##Chemotherapy##Hormone Therapy	Alive	62	1270	BRCA
TCGA-C8-A8HR	Not Applicable	10	237##237##237	43##43##43	5 fluorouracil##Epirubicin##Cyclophosphamide	Chemotherapy##Chemotherapy##Chemotherapy	Alive	49	10	BRCA
TCGA-A2-A0D2	Not Applicable	761	179##123##123	137##74##74	Taxol##Adriamycin##Cytoxan	Chemotherapy##Chemotherapy##Chemotherapy	Alive	45	761	BRCA
TCGA-E9-A22D	Not Applicable	0	189##Not Available##189##189	16##193##16##16	Cyclophosphane##Tamoxifen##Doxorubicin##5-Fluorouracil	Chemotherapy##Hormone Therapy##Chemotherapy##Chemotherapy	Alive	38	0	BRCA
TCGA-BH-A0BA	Not Applicable	1132	94##171##94	63##119##63	Cytoxan##Paclitaxel##Adriamycin	Chemotherapy##Chemotherapy##Chemotherapy	Alive	51	1132	BRCA
TCGA-E9-A1RE	Not Applicable	47	Not Available##145##145##145##145##145##145	39##50##50##50##50##50##50	Tamoxifen##5-Fluorouracil##Doxorubicin##5-Fluorouracil##Doxorubicin##Doxorubicin##Cyclophosphamide	Hormone Therapy##Chemotherapy##Chemotherapy##Chemotherapy##Chemotherapy##Chemotherapy##Chemotherapy	Alive	74	47	BRCA
TCGA-OL-A6VO	Not Applicable	480	147##147	71##71	TAXOTERE##Cytoxan	Chemotherapy##Chemotherapy	Alive	43	480	BRCA
TCGA-BH-A0DD	Not Applicable	1394	217##217	105##105	Docetaxel##Carboplatin	Chemotherapy##Chemotherapy	Alive	58	1394	BRCA
TCGA-A2-A0T7	Not Applicable	397	243##145##Not Available##145	159##117##365##117	Taxol##Cytoxan##Tamoxifen##Adriamycin	Chemotherapy##Chemotherapy##Hormone Therapy##Chemotherapy	Alive	51	397	BRCA
TCGA-E2-A15F	Not Applicable	469	Not Available	87	Arimidex	Hormone Therapy	Alive	64	469	BRCA
TCGA-AC-A2QH	Not Applicable	31	208##208##208	94##94##94	Cytoxan##Adriamycin##Aloxi	Chemotherapy##Chemotherapy##Ancillary	Alive	58	31	BRCA
TCGA-BH-A0B3	Not Applicable	1203	115##213##115	52##136##52	CYCLOPHOSPHAMIDE##Paclitaxel##Doxorubicin	Chemotherapy##Chemotherapy##Chemotherapy	Alive	53	1203	BRCA
TCGA-BH-A0DT	Not Applicable	1170	287##287##287	118##118##118	Taxotere##Adriamycin##Cytoxan	Chemotherapy##Chemotherapy##Chemotherapy	Alive	41	1170	BRCA
TCGA-A2-A04Q	Not Applicable	2179	85##85	23##43	ADRIAMYCIN##CYTOXAN	Chemotherapy##Chemotherapy	Alive	48	2179	BRCA
TCGA-D8-A27N	Not Applicable	146	Not Available	68	taxol+adriamycin+cyclophosphamide+herceptin	Chemotherapy	Alive	36	146	BRCA
TCGA-AR-A1AS	Not Applicable	1150	Not Available##43##43	57##29##29	Anastrozole##Cytoxan##Doxorubicin	Hormone Therapy##Chemotherapy##Chemotherapy	Alive	54	1150	BRCA
TCGA-C8-A9FZ	Not Applicable	7	99##99##99##Not Available	29##29##29##169	Doxorubicin##5-Flourouracil##Cyclophosphamide##Tamoxifen	Chemotherapy##Chemotherapy##Chemotherapy##Hormone Therapy	Alive	49	7	BRCA
TCGA-BH-A0EB	Not Applicable	745	Not Available	55	ARIMIDEX	Hormone Therapy	Alive	69	745	BRCA
TCGA-E2-A1LL	Not Applicable	1014	49##49	49##49	Cyclophosphamide##Docetaxel	Chemotherapy##Chemotherapy	Alive	73	1014	BRCA
TCGA-EW-A1P6	Not Applicable	312	205##Not Available##233##205##303##205	162##444##233##162##254##162	Cyclophosphamide##Arimidex##Docetaxel##Epirubicin##Paclitaxel##Fluorouracil	Chemotherapy##Hormone Therapy##Chemotherapy##Chemotherapy##Chemotherapy##Chemotherapy	Alive	64	312	BRCA
TCGA-E2-A108	Not Applicable	124	187##144##Not Available##Not Available	151##102##244##95	Taxol##Adriamycin##Femara##Cytoxan	Chemotherapy##Chemotherapy##Hormone Therapy##Chemotherapy	Alive	64	124	BRCA
TCGA-GM-A2DH	Not Applicable	1286	163##233##233##233	86##170##170##170	Taxol##Fluorouracil##Adriamycin##Cytoxan	Chemotherapy##Chemotherapy##Chemotherapy##Chemotherapy	Alive	58	1286	BRCA
TCGA-D8-A3Z6	Not Applicable	185	86##185##Not Available##86	22##108##260##22	cyclophosphamidum##taxol##tamoxifen##Doxorubicinum	Chemotherapy##Chemotherapy##Hormone Therapy##Chemotherapy	Alive	56	185	BRCA
TCGA-A8-A0A6	Not Applicable	640	184##184##245##Not Available##Not Available	61##61##214##245##306	Epirubicin##Cyclophosphamide##Exemestane##Anastrozole##Zoledronic acid	Chemotherapy##Chemotherapy##Hormone Therapy##Hormone Therapy##Ancillary	Alive	64	640	BRCA
TCGA-OL-A66P	Not Applicable	58	162##162	71##71	Cytoxan##Taxotere	Chemotherapy##Chemotherapy	Alive	75	58	BRCA
TCGA-GM-A3XG	Not Applicable	982	247##324##324##324##473##843	163##261##261##261##434##813	Paclitaxel##Fluorouracil##Adriamycin##Cytoxan##Tamoxifen##Arimidex	Chemotherapy##Chemotherapy##Chemotherapy##Chemotherapy##Hormone Therapy##Hormone Therapy	Alive	46	982	BRCA
TCGA-E2-A1L9	Not Applicable	388	122##Not Available##122	56##187##55	Taxotere##Tamoxifen##Cytoxan	Chemotherapy##Hormone Therapy##Chemotherapy	Alive	40	388	BRCA
TCGA-EW-A1P3	Not Applicable	987	1175##Not Available##147##147##147##233	261##1181##105##105##105##167	Tamoxifen##Femara##Fluorouracil##Epirubicin##Cyclophosphamide##Paclitaxel	Hormone Therapy##Hormone Therapy##Chemotherapy##Chemotherapy##Chemotherapy##Chemotherapy	Alive	48	987	BRCA
TCGA-AO-A0J2	Not Applicable	585	106##106##162	64##64##120	DOXORUBICIN##CYCLOPHOSPHAMIDE##PACLITAXEL	Chemotherapy##Chemotherapy##Chemotherapy	Alive	41	585	BRCA
TCGA-AQ-A1H3	Not Applicable	162	106##162##106##Not Available	64##120##64##239	Cytoxan##Taxol##Adriamycin##Tamoxifen	Chemotherapy##Chemotherapy##Chemotherapy##Hormone Therapy	Alive	49	162	BRCA
TCGA-A8-A09D	Not Applicable	396	92##92##153##1400##Not Available	0##0##92##274##1400	Doxorubicin##Cyclophosphamide##Paclitaxel##Tamoxifen##Anastrozole	Chemotherapy##Chemotherapy##Chemotherapy##Hormone Therapy##Hormone Therapy	Alive	47	396	BRCA
TCGA-E9-A5FK	Not Applicable	12	200##200##200	21##21##21	Cyclophosphamide##Methotrexate##5-Fluorouracil	Chemotherapy##Chemotherapy##Chemotherapy	Alive	60	12	BRCA
TCGA-E9-A1N4	Not Applicable	5	194##194##194##Not Available	118##118##118##230	Doxorubicin##Cyclophosphane##5-Fluorouracil##Tamoxifen	Chemotherapy##Chemotherapy##Chemotherapy##Hormone Therapy	Alive	41	5	BRCA
TCGA-GM-A3NY	Not Applicable	743	Not Available	160	Arimidex	Hormone Therapy	Alive	72	743	BRCA
TCGA-OL-A5RW	Not Applicable	797	234##234##234	69##69##69	ADRIAMYCIN##Cytoxan##TAXOL	Chemotherapy##Chemotherapy##Chemotherapy	Alive	40	797	BRCA
TCGA-A2-A0YD	Not Applicable	550	136##136##Not Available	63##63##143	Cytoxan##Adriamycin##Arimidex	Chemotherapy##Chemotherapy##Hormone Therapy	Alive	63	550	BRCA
TCGA-AR-A1AY	Not Applicable	615	117##117	Not Available##Not Available	Doxorubicin##Cytoxan	Chemotherapy##Chemotherapy	Alive	65	615	BRCA
TCGA-A8-A07L	Not Applicable	518	122##Not Available	31##184	Not Available##Anastrozole	Chemotherapy##Hormone Therapy	Alive	58	518	BRCA
TCGA-AR-A1AH	Not Applicable	2298	Not Available##2241	Not Available##Not Available	Not Available##Tamoxifen	Chemotherapy##Hormone Therapy	Alive	51	2298	BRCA
TCGA-A2-A0CL	Not Applicable	1827	112##168##Not Available##112##504##Not Available##168	69##126##505##69##269##752##126	Adriamycin##Taxol##Arimidex##Cytoxan##Tamoxifen##Zometa##Gemcitabine	Chemotherapy##Chemotherapy##Hormone Therapy##Chemotherapy##Hormone Therapy##Other, specify in notes##Chemotherapy	Alive	37	1827	BRCA
TCGA-EW-A1PC	Not Applicable	187	Not Available	98	Tamoxifen	Hormone Therapy	Alive	66	187	BRCA
TCGA-GM-A2DC	Not Applicable	1628	119##119##208##208##208##341##383	57##57##140##140##140##294##355	Xeloda##Taxotere##Not Available##Epirubicin##Cytoxan##Letrozole##Arimidex	Chemotherapy##Chemotherapy##Chemotherapy##Chemotherapy##Chemotherapy##Hormone Therapy##Hormone Therapy	Alive	57	1628	BRCA
TCGA-BH-A0DS	Not Applicable	78	Not Available##Not Available	47##78	CYCLOPHOSPHAMIDE##TAXOTERE	Chemotherapy##Chemotherapy	Alive	71	78	BRCA
TCGA-A7-A13F	Not Applicable	196	175##91##91##210##Not Available	105##49##49##179##358	Docetaxel##Doxorubicin##Cyclophosphamide##Tamoxifen##Arimidex	Chemotherapy##Chemotherapy##Chemotherapy##Hormone Therapy##Hormone Therapy	Alive	44	196	BRCA
TCGA-OL-A5RV	Not Applicable	733	161##161##161	63##63##63	Doxorubicin##CYTOXAN##Paclitaxel	Chemotherapy##Chemotherapy##Chemotherapy	Alive	43	733	BRCA
TCGA-A2-A0CS	Not Applicable	2298	597##Not Available	217##190	Zometa##Anastrozole	Other, specify in notes##Hormone Therapy	Alive	73	2298	BRCA
TCGA-E2-A9RU	Not Applicable	280	Not Available	112	Arimidex	Hormone Therapy	Alive	90	280	BRCA
TCGA-E2-A14X	Not Applicable	692	188##280##97##97##199	55##182##55##55##111	avastin##clodronic acid##cyclophosphamide##doxorubicin##paclitaxel	Chemotherapy##Other, specify in notes##Chemotherapy##Chemotherapy##Chemotherapy	Alive	55	692	BRCA
TCGA-D8-A73U	Not Applicable	492	Not Available	75	tamoxifen	Hormone Therapy	Alive	88	492	BRCA
TCGA-E9-A3X8	Not Applicable	23	160##160##160##Not Available	14##14##14##324	Cyclophosphane##Doxorubicin##5-Fluorouracil##Tamoxifen	Chemotherapy##Chemotherapy##Chemotherapy##Hormone Therapy	Alive	48	23	BRCA
TCGA-A2-A1FW	Not Applicable	221	154##245##154##Not Available	65##175##65##364	Adriamycin##Taxotere##Cytoxan##Femara	Chemotherapy##Chemotherapy##Chemotherapy##Hormone Therapy	Alive	62	221	BRCA
TCGA-E9-A226	Not Applicable	16	Not Available##205##205##205##937	13##13##13##13##790	Tamoxifen##Cyclophosphamide##5-Fluorouracil##Doxorubicin##Pamidronate	Hormone Therapy##Chemotherapy##Chemotherapy##Chemotherapy##Ancillary	Alive	45	16	BRCA
TCGA-EW-A1OW	Not Applicable	464	213##213##213##213	108##108##108##108	Fluorouracil##Taxotere##Cyclophosphamide##Epirubicin	Chemotherapy##Chemotherapy##Chemotherapy##Chemotherapy	Alive	58	464	BRCA
TCGA-AO-A0JF	Not Applicable	354	155##353##Not Available##256##155	105##336##356##172##105	DOXORUBICIN##ANASTROZOLE (ARIMIDEX)##LETROZOLE (FEMARA)##PACLITAXEL##CYCLOPHOSPHAMIDE	Chemotherapy##Hormone Therapy##Hormone Therapy##Chemotherapy##Chemotherapy	Alive	68	354	BRCA
TCGA-E2-A14S	Not Applicable	834	119##Not Available##119	50##147##50	Taxotere##Aromasin##Cytoxan	Chemotherapy##Hormone Therapy##Chemotherapy	Alive	65	834	BRCA
TCGA-C8-A8HP	Not Applicable	8	224##224##224	31##31##31	5-Flourouracil##Epirubicin##Cyclophosphamide	Chemotherapy##Chemotherapy##Chemotherapy	Alive	59	8	BRCA
TCGA-AC-A62V	Not Applicable	2	266##245	21##114	Denosumab##Paclitaxel	Ancillary##Chemotherapy	Alive	58	2	BRCA
TCGA-BH-A0HP	Not Applicable	414	126##238##126##Not Available	63##147##63##347	Cyclophosphamide##Paclitaxel##Doxorubicin##Arimidex	Chemotherapy##Chemotherapy##Chemotherapy##Hormone Therapy	Alive	65	414	BRCA
TCGA-AR-A24Z	Not Applicable	1574	91##91##1912	49##49##133	Doxorubicin##Cytoxan##Anastrozole	Chemotherapy##Chemotherapy##Hormone Therapy	Alive	57	1574	BRCA
TCGA-AR-A2LL	Not Applicable	224	224	54	Tamoxifen	Hormone Therapy	Alive	70	224	BRCA
TCGA-GM-A2DI	Not Applicable	1883	133##217##217##217	70##154##154##154	Taxotere##Fluorouracil##Epirubicin##Cytoxan	Chemotherapy##Chemotherapy##Chemotherapy##Chemotherapy	Alive	52	1883	BRCA
TCGA-A1-A0SQ	Not Applicable	554	Not Available##237##Not Available	148##Not Available##299	ac##taxol##tamoxifen	Chemotherapy##Chemotherapy##Hormone Therapy	Alive	45	554	BRCA
TCGA-AO-A12E	Not Applicable	1743	127##184##Not Available##127	85##141##222##85	Cyclophosphamide##Paclitaxel##Tamoxifen##Doxorubicin	Chemotherapy##Chemotherapy##Hormone Therapy##Chemotherapy	Alive	51	1743	BRCA
TCGA-GI-A2C9	Not Applicable	711	3349	Discrepancy	Not Available	Chemotherapy	Alive	58	711	BRCA
TCGA-D8-A27E	Not Applicable	182	Not Available	125	tamoxiphen+anastrazolum	Hormone Therapy	Alive	66	182	BRCA
TCGA-EW-A1PD	Not Applicable	175	405##217##217	112##112##112	Trastuzumab##Carboplatin##Docetaxel	Chemotherapy##Chemotherapy##Chemotherapy	Alive	61	175	BRCA
TCGA-Z7-A8R5	Not Applicable	3042	181##181##181	61##61##61	Adriamycin##Cytoxan##Taxol	Chemotherapy##Chemotherapy##Not Available	Alive	61	3042	BRCA
TCGA-D8-A1Y0	Not Applicable	167	Not Available##167	540##62	tamoxiphene##cyclophosphamide+methotrexatum+fluorouracillum	Hormone Therapy##Chemotherapy	Alive	65	167	BRCA
TCGA-BH-A0BJ	Not Applicable	660	Not Available##296##198##198	343##219##126##126	ARIMIDEX##PACLITAXEL##DOXORUBICIN##CYCLOPHOSPHAMIDE	Hormone Therapy##Chemotherapy##Chemotherapy##Chemotherapy	Alive	41	660	BRCA
TCGA-AO-A0JB	Not Applicable	1150	147##92##92##Not Available	105##49##49##175	PACLITAXEL##CYCLOPHOSPHAMIDE##DOXORUBICIN##TAMOXIFEN	Chemotherapy##Chemotherapy##Chemotherapy##Hormone Therapy	Alive	50	1150	BRCA
TCGA-BH-A5IZ	Not Applicable	98	140##161##140	77##161##77	Adriamycin##Taxotere##Cyclophosphamide	Chemotherapy##Chemotherapy##Chemotherapy	Alive	51	98	BRCA
TCGA-LL-A740	Not Applicable	137	164##164##255	122##122##178	ADRIAMYCIN##CYTOXAN##TAXOL	Chemotherapy##Chemotherapy##Chemotherapy	Alive	61	137	BRCA
TCGA-BH-A0HK	Not Applicable	178	Not Available	38	ARIMIDEX	Hormone Therapy	Alive	81	178	BRCA
TCGA-LL-A6FP	Not Applicable	352	Not Available##467	166##257	Arimidex##Tamoxifen	Hormone Therapy##Hormone Therapy	Alive	90	352	BRCA
TCGA-AR-A5QQ	322	Not Available	91##91##143##143##143##143	69##69##119##119##119##119	Carboplatin##Taxol##Ifosfamide##MESNA-1##MESNA-2##VP-16	Chemotherapy##Chemotherapy##Chemotherapy##Ancillary##Ancillary##Chemotherapy	Dead	68	322	BRCA
TCGA-A2-A3XY	Not Applicable	786	149##149##170##170##254##913##1019##1061##1058	86##86##170##170##184##816##816##1040##816	Adriamycin##Cyclophosphamide##Adriamycin##Cyclophosphamide##Paclitaxel##Carboplatin##Gemcitabine##Docetaxel##Denosumab	Chemotherapy##Chemotherapy##Chemotherapy##Chemotherapy##Chemotherapy##Chemotherapy##Chemotherapy##Chemotherapy##Ancillary	Alive	49	786	BRCA
TCGA-A7-A6VV	Not Applicable	181	266##266	160##160	Cyclophosphamide##Taxotere	Chemotherapy##Chemotherapy	Alive	51	181	BRCA
TCGA-AR-A0TW	Not Applicable	739	111##167##111	62##125##62	Cytoxan##Paclitaxel##Doxorubicin	Chemotherapy##Chemotherapy##Chemotherapy	Alive	50	739	BRCA
TCGA-A2-A0T3	Not Applicable	456	177##Not Available##177##177	70##Not Available##70##70	Taxotere##Tamoxifen##Cytoxan##Adriamycin	Chemotherapy##Hormone Therapy##Chemotherapy##Chemotherapy	Alive	37	456	BRCA
TCGA-AR-A1AR	524	Not Available	159##159##159	Not Available##Not Available##Not Available	Doxorubicin##Docetaxel##Not Available	Chemotherapy##Chemotherapy##Chemotherapy	Dead	50	524	BRCA
TCGA-BH-A0DP	Not Applicable	476	Not Available	97	ARIMIDEX	Hormone Therapy	Alive	60	476	BRCA
TCGA-A8-A07F	Not Applicable	577	31##31##31##Not Available	Not Available##Not Available##Not Available##365	5-Fluorouracil##Epirubicin##Cyclophosphamide##Tamoxifen	Chemotherapy##Chemotherapy##Chemotherapy##Hormone Therapy	Alive	65	577	BRCA
TCGA-BH-A8G0	Not Applicable	199	267##267	155##155	Taxotere##Cytoxan	Chemotherapy##Chemotherapy	Alive	54	199	BRCA
TCGA-E9-A3Q9	Not Applicable	31	51##51##51##Not Available	28##28##28##108	Cyclophosphane##Mitoxantrone##5-Fluorouracil##Tamoxifen	Chemotherapy##Chemotherapy##Chemotherapy##Hormone Therapy	Alive	78	31	BRCA
TCGA-D8-A1X8	Not Applicable	272	182	23	adrimicin+cyclophosphamide	Chemotherapy	Alive	62	272	BRCA
TCGA-BH-A0W5	Not Applicable	543	144	22	Arimidex	Hormone Therapy	Alive	77	543	BRCA
TCGA-A8-A0A1	Not Applicable	365	Not Available	31	Tamoxifen	Hormone Therapy	Alive	84	365	BRCA
TCGA-D8-A1J8	Not Applicable	256	Not Available	32	nolvadex	Hormone Therapy	Alive	77	256	BRCA
TCGA-BH-A18H	Not Applicable	0	118##118##219	34##34##118	Adriamycin##Cytoxan##Taxotere	Chemotherapy##Chemotherapy##Chemotherapy	Alive	63	0	BRCA
TCGA-A2-A0EM	Not Applicable	2758	Not Available	75	Tamoxifen	Hormone Therapy	Alive	73	2758	BRCA
TCGA-E9-A1N9	Not Applicable	0	91##Not Available	14##119	Doxorubicin##Tamoxifen	Chemotherapy##Hormone Therapy	Alive	58	0	BRCA
TCGA-GM-A2DM	Not Applicable	2331	169##218##218##218##772	81##176##176##176##279	Taxol##Fluorouracil##Epirubicin##Cytoxan##Arimidex	Chemotherapy##Chemotherapy##Chemotherapy##Chemotherapy##Hormone Therapy	Alive	57	2331	BRCA
TCGA-EW-A1IX	Not Applicable	1082	Not Available	871	Femara	Hormone Therapy	Alive	48	1082	BRCA
TCGA-A8-A0A9	Not Applicable	396	Not Available	31	Anastrozole	Hormone Therapy	Alive	80	396	BRCA
TCGA-AR-A1AV	Not Applicable	1295	Not Available##170##105##105	175##126##50##50	Tamoxifen##Paclitaxel##Cytoxan##Doxorubicin	Hormone Therapy##Chemotherapy##Chemotherapy##Chemotherapy	Alive	68	1295	BRCA
TCGA-BH-A0H0	Not Applicable	461	Not Available	67	ARIMIDEX	Hormone Therapy	Alive	69	461	BRCA
TCGA-A8-A09R	Not Applicable	273	Not Available	0	Letrozole	Hormone Therapy	Alive	82	273	BRCA
TCGA-E2-A1LB	Not Applicable	972	441##108##199##128	121##66##121##66	herceptin##cytoxan##taxol##adriamycin	Chemotherapy##Chemotherapy##Chemotherapy##Chemotherapy	Alive	41	972	BRCA
TCGA-GM-A2DB	Not Applicable	1616	167##248##248##248	91##181##181##181	Taxol##Fluorouracil##Epirubicin##Cytoxan	Chemotherapy##Chemotherapy##Chemotherapy##Chemotherapy	Alive	62	1616	BRCA
TCGA-AR-A24H	Not Applicable	3333	3094##1042	1042##23	Anastrozole##Tamoxifen	Hormone Therapy##Hormone Therapy	Alive	65	3333	BRCA
TCGA-AQ-A04L	Not Applicable	3359	111##111##1957	48##48##141	Adriamycin##Cytoxan##Tamoxifen	Chemotherapy##Chemotherapy##Hormone Therapy	Alive	48	3359	BRCA
TCGA-UL-AAZ6	Not Applicable	426	Not Available	122	Herceptin	Chemotherapy	Alive	73	426	BRCA
TCGA-AQ-A0Y5	172	Not Available	146##146##146	83##83##83	Taxotere##Cytoxan##Herceptin	Chemotherapy##Chemotherapy##Chemotherapy	Dead	70	172	BRCA
TCGA-E9-A1RC	Not Applicable	1224	1222##Not Available##1222##1222	1222##1220##1222##1222	Mitomycin##Tamoxifen##Mitoxantrone##Methotrexate	Chemotherapy##Hormone Therapy##Chemotherapy##Chemotherapy	Alive	56	1224	BRCA
TCGA-E9-A1RG	Not Applicable	35	200##200##200##200##Not Available##200##200##200##200	32##32##32##32##31##32##32##32##32	5-Fluorouracil##Cyclophosphamide##Methotrexate##Methotrexate##Tamoxifen##5-Fluorouracil##Methotrexate##Cyclophosphamide##Cyclophosphamide	Chemotherapy##Chemotherapy##Chemotherapy##Chemotherapy##Hormone Therapy##Chemotherapy##Chemotherapy##Chemotherapy##Chemotherapy	Alive	62	35	BRCA
TCGA-BH-A0DI	Not Applicable	673	194##194##319	131##131##215	Adriamycin##Cytoxan##Taxol	Chemotherapy##Chemotherapy##Chemotherapy	Alive	63	673	BRCA
TCGA-E2-A1BC	Not Applicable	297	Not Available	11	Arimidex	Hormone Therapy	Alive	63	297	BRCA
TCGA-GI-A2C8	Not Applicable	225	166##166##166	Not Available##Not Available##Not Available	Adriamycin##Cytoxen##Taxotere	Chemotherapy##Chemotherapy##Chemotherapy	Alive	63	225	BRCA
TCGA-S3-AA14	Not Applicable	218	104##104##104##Not Available##Not Available	62##62##62##118##118	ADRIAMYCIN##CYTOXAN##NEULASTA##TRASTUZUMAB##TAXOL	Chemotherapy##Chemotherapy##Ancillary##Targeted Molecular therapy##Chemotherapy	Alive	47	218	BRCA
TCGA-AR-A24O	Not Applicable	1998	93##2283##93##149##1994	44##1998##44##107##153	Cytoxan##Letrozole##Doxorubicin##Paclitaxel##Tamoxifen	Chemotherapy##Hormone Therapy##Chemotherapy##Chemotherapy##Hormone Therapy	Alive	43	1998	BRCA
TCGA-S3-AA12	Not Applicable	259	Not Available	58	ANASTROZOLE	Hormone Therapy	Alive	82	259	BRCA
TCGA-BH-A0BC	Not Applicable	974	169##239##Not Available##169##900	106##190##106##106##795	CYCLOPHOSPHAMIDE##Paclitaxel##Arimidex##Doxorubicin##Docetaxel	Chemotherapy##Chemotherapy##Hormone Therapy##Chemotherapy##Chemotherapy	Alive	60	974	BRCA
TCGA-D8-A27V	Not Applicable	73	Not Available	48	Tamoxifen	Hormone Therapy	Alive	62	73	BRCA
TCGA-E9-A1NA	Not Applicable	0	148##148##Not Available	12##12##206	Cyclophosphamide##Carboplatin##Letrozole	Chemotherapy##Chemotherapy##Hormone Therapy	Alive	58	0	BRCA
TCGA-A2-A0T0	Not Applicable	337	234##234##234	50##50##50	Taxotere##Adriamycin##Cytoxan	Chemotherapy##Chemotherapy##Chemotherapy	Alive	59	337	BRCA
TCGA-E9-A1N6	Not Applicable	0	Not Available##574##574##678	128##447##447##575	Tamoxifen##Doxorubicin##Cyclophosphane##Letrozole	Hormone Therapy##Chemotherapy##Chemotherapy##Hormone Therapy	Alive	52	0	BRCA
TCGA-A2-A0CR	Not Applicable	2955	147##147##203##300##Not Available	105##105##140##224##315	Adriamycin##Cyclophosphamide##Paclitaxel##Tamoxifen##Anastrazole	Chemotherapy##Chemotherapy##Chemotherapy##Hormone Therapy##Hormone Therapy	Alive	54	2955	BRCA
TCGA-EW-A2FV	Not Applicable	239	246##246##246##Not Available##Not Available	141##141##141##268##268	Docetaxel##Doxorubicin##Cyclophosphamide##Tamoxifen##Goserelin	Chemotherapy##Chemotherapy##Chemotherapy##Hormone Therapy##Hormone Therapy	Alive	39	239	BRCA
TCGA-LL-A5YM	Not Applicable	143	Not Available	Not Available	letrozole	Hormone Therapy	Alive	88	143	BRCA
TCGA-EW-A1IZ	Not Applicable	260	Not Available##176##176##176	199##70##70##70	Femara##Taxotere##Cyclophosphamide##Adriamycin	Hormone Therapy##Chemotherapy##Chemotherapy##Chemotherapy	Alive	53	260	BRCA
TCGA-A8-A08X	Not Applicable	1034	61##61##153##1249##884##Not Available	0##0##91##182##669##366	Doxorubicin##Cyclophosphamide##Paclitaxel##Trastuzumab##Vinorelbine##Tamoxifen	Chemotherapy##Chemotherapy##Chemotherapy##Targeted Molecular therapy##Chemotherapy##Hormone Therapy	Alive	43	1034	BRCA
TCGA-D8-A1JB	Not Applicable	365	111##111	51##51	adriamycin##cyclophosphamide	Chemotherapy##Chemotherapy	Alive	54	365	BRCA
TCGA-BH-A0HX	Not Applicable	829	Not Available##Not Available##Not Available##Not Available	278##117##117##Not Available	Arimidex##Adrimycin##Cytoxan##Taxotere	Hormone Therapy##Chemotherapy##Chemotherapy##Chemotherapy	Alive	54	829	BRCA
TCGA-D8-A1X9	Not Applicable	380	320	197	adriamycin+cyclophosphamide	Chemotherapy	Alive	66	380	BRCA
TCGA-AO-A0J6	Not Applicable	775	116##172##116	74##130##74	CYCLOPHOSPHAMIDE##PACLITAXEL##DOXORUBICIN	Chemotherapy##Chemotherapy##Chemotherapy	Alive	61	775	BRCA
TCGA-E2-A155	Not Applicable	553	Not Available##Not Available##249##Not Available##Not Available	30##249##Not Available##30##Not Available	Cytoxan##Arimidex##Tamoxifen##Adriamycin##Taxol	Chemotherapy##Hormone Therapy##Hormone Therapy##Chemotherapy##Chemotherapy	Alive	58	553	BRCA
TCGA-A2-A0ST	Not Applicable	2619	155##286##Not Available##85##Not Available##85	85##251##495##44##287##44	Taxol##Letrozole##Tamoxifen##Adriamycin##Anastrozole##Cytoxan	Chemotherapy##Hormone Therapy##Hormone Therapy##Chemotherapy##Hormone Therapy##Chemotherapy	Alive	62	2619	BRCA
TCGA-E9-A243	Not Applicable	43	235##235##235##235##235##520	53##53##53##53##53##305	Methotrexate##Cyclophosphamide##Vincristine##5-Fluorouracil##5-Fluorouracil##Pamidronate	Chemotherapy##Chemotherapy##Chemotherapy##Chemotherapy##Chemotherapy##Ancillary	Alive	52	43	BRCA
TCGA-A2-A0CT	Not Applicable	1918	433##138##1537##138	160##75##559##75	Arimidex##Adriamycin##Tamoxifen##Cytoxan	Hormone Therapy##Chemotherapy##Hormone Therapy##Chemotherapy	Alive	71	1918	BRCA
TCGA-C8-A1HM	Not Applicable	6	49##49##49	26##26##26	Doxorubicin##Cyclophosphamide##Taxol	Chemotherapy##Chemotherapy##Chemotherapy	Alive	74	6	BRCA
TCGA-AR-A1AU	Not Applicable	1409	85##141##85##Not Available	43##99##43##157	Doxorubicin##Paclitaxel##Cytoxan##Tamoxifen	Chemotherapy##Chemotherapy##Chemotherapy##Hormone Therapy	Alive	39	1409	BRCA
TCGA-A2-A4S2	Not Applicable	205	96##96##173##Not Available	47##47##110##261	Adriamycin##Cytoxan##Paclitaxel##Arimidex	Chemotherapy##Chemotherapy##Chemotherapy##Hormone Therapy	Alive	62	205	BRCA
TCGA-XX-A899	Not Applicable	292	201##201##Not Available	96##96##103	Cytoxan##Taxotere##Zoladex	Chemotherapy##Chemotherapy##Hormone Therapy	Alive	46	292	BRCA
TCGA-E9-A22H	Not Applicable	0	Not Available##226##226##226	330##15##15##15	Tamoxifen##Doxorubicin##Cyclophosphane##5-Fluorouracil	Hormone Therapy##Chemotherapy##Chemotherapy##Chemotherapy	Alive	42	0	BRCA
TCGA-A2-A4RY	Not Applicable	268	164##164##164##Not Available	58##58##58##203	Taxotere##Adriamycin##Cytoxan##Tamoxifen	Chemotherapy##Chemotherapy##Chemotherapy##Hormone Therapy	Alive	46	268	BRCA
TCGA-A2-A0YI	Not Applicable	358	Not Available	Not Available	Femara	Hormone Therapy	Alive	62	358	BRCA
TCGA-A2-A04W	Not Applicable	1918	100##100##191##Not Available##352	58##58##114##1023##198	Adriamycin##Cytoxan##Taxol##Zometa##Herceptin	Chemotherapy##Chemotherapy##Chemotherapy##Other, specify in notes##Targeted Molecular therapy	Alive	50	1918	BRCA
TCGA-AR-A1AI	Not Applicable	1881	77##77##134	35##35##91	Cytoxan##Doxorubicin##Paclitaxel	Chemotherapy##Chemotherapy##Chemotherapy	Alive	47	1881	BRCA
TCGA-E2-A3DX	Not Applicable	217	105##105##196##427##Not Available	63##63##119##119##280	Doxorubicin##Cyclophosphamide##Paclitaxel##Trastuzumab##Tamoxifen	Chemotherapy##Chemotherapy##Chemotherapy##Chemotherapy##Hormone Therapy	Alive	43	217	BRCA
TCGA-E2-A570	Not Applicable	549	Not Available	252	Anastrozole	Hormone Therapy	Alive	47	549	BRCA
TCGA-A1-A0SH	Not Applicable	1437	179	102	TC	Chemotherapy	Alive	39	1437	BRCA
TCGA-GM-A5PV	Not Applicable	412	174##174	107##107	Taxotere##Cytoxan	Chemotherapy##Chemotherapy	Alive	63	412	BRCA
TCGA-E2-A10C	Not Applicable	854	Not Available##252##139##343##139	343##160##95##282##95	Femara##Taxol##Cytoxan##Arimidex##Adriamycin	Hormone Therapy##Chemotherapy##Chemotherapy##Hormone Therapy##Chemotherapy	Alive	54	854	BRCA
TCGA-AO-A0J5	Not Applicable	735	Not Available##Not Available##Not Available##422	618##422##-1##9	Fulvestrant (Faslodex)##Xeloda (Capecitabine)##Zoledronic Acid##Femara (Letrozole)	Hormone Therapy##Chemotherapy##Other, specify in notes##Hormone Therapy	Alive	48	735	BRCA
TCGA-D8-A13Y	Not Applicable	264	161##161	7##7	doxorubicin##cyclophosphamide	Chemotherapy##Chemotherapy	Alive	52	264	BRCA
TCGA-A2-A0CK	Not Applicable	3820	Not Available##Not Available##Not Available##1518##Not Available##Not Available	Not Available##Not Available##Not Available##1451##1569##Not Available	Adriamycin##Cytoxan##Taxol##Taxotere##Anastrozole##E-75	Chemotherapy##Chemotherapy##Chemotherapy##Chemotherapy##Hormone Therapy##Vaccine	Alive	60	3820	BRCA
TCGA-A7-A4SD	Not Applicable	168	134##134	64##64	Taxotere##Cytoxan	Chemotherapy##Chemotherapy	Alive	52	168	BRCA
TCGA-E2-A15P	Not Applicable	315	Not Available##220	223##105	Aromasin##Arimidex	Hormone Therapy##Hormone Therapy	Alive	61	315	BRCA
TCGA-AC-A3W5	Not Applicable	55	139##139##392##Not Available	56##56##56##170	Docetaxel##Cyclophosphamide##Herceptin##Letrozole	Chemotherapy##Chemotherapy##Targeted Molecular therapy##Hormone Therapy	Alive	65	55	BRCA
TCGA-AR-A24R	Not Applicable	1746	Not Available##157##151##214##1904	1969##53##53##172##228	Letrozole##Cytoxan##Doxorubicin##Paclitaxel##Tamoxifen	Hormone Therapy##Chemotherapy##Chemotherapy##Chemotherapy##Hormone Therapy	Alive	45	1746	BRCA
TCGA-C8-A134	Not Applicable	14	41##41##41	38##38##38	5-Flourouracil##Epirubicin##Cyclophosphamide	Chemotherapy##Chemotherapy##Chemotherapy	Alive	52	14	BRCA
TCGA-EW-A1IW	Not Applicable	252	Not Available	71	Aromasin	Hormone Therapy	Alive	80	252	BRCA
TCGA-AO-A128	Not Applicable	2877	222##124##124	160##82##82	Paclitaxel##Cyclophosphamide##Doxorubicin	Chemotherapy##Chemotherapy##Chemotherapy	Alive	61	2877	BRCA
TCGA-D8-A1XL	Not Applicable	319	Not Available##128	250##65	tamoxiphene+leuporeline+gosereline##doxorubicine+cyclophosphamide+tamoxifen	Hormone Therapy##Chemotherapy	Alive	34	319	BRCA
TCGA-D8-A1XZ	Not Applicable	121	Not Available	94	tamoxiphene+anastrozolum	Hormone Therapy	Alive	81	121	BRCA
TCGA-A7-A3J1	Not Applicable	75	175##251##Not Available	137##189##300	Anastrazole##Tamoxifen##Aromasin	Hormone Therapy##Hormone Therapy##Hormone Therapy	Alive	63	75	BRCA
TCGA-AR-A24K	Not Applicable	1548	170##Not Available##Not Available	Not Available##Not Available##Not Available	Paclitaxel##Cytoxan##Doxorubicin	Chemotherapy##Chemotherapy##Chemotherapy	Alive	46	1548	BRCA
TCGA-E9-A1N5	Not Applicable	0	133##133##133##Not Available	22##22##22##173	Doxorubicin##5-Fluorouracil##Cyclophosphane##Tamoxifen	Chemotherapy##Chemotherapy##Chemotherapy##Hormone Therapy	Alive	45	0	BRCA
TCGA-BH-A0BS	Not Applicable	1641	207##207	44##44	Adriamycin##Cytoxan	Chemotherapy##Chemotherapy	Alive	55	1641	BRCA
TCGA-AO-A03U	1793	Not Available	216##216##216	70##70##70	Cyclophosphamide##Fluorouracil##Methotrexate	Chemotherapy##Chemotherapy##Chemotherapy	Dead	31	1793	BRCA
TCGA-C8-A12Z	Not Applicable	12	107##107##107	102##102##102	5-Flourouracil##Doxorubicin##Cyclophosphamide	Chemotherapy##Chemotherapy##Chemotherapy	Alive	45	12	BRCA
TCGA-A2-A0YH	Not Applicable	379	179##179##Not Available##60	74##74##Not Available##60	Cytoxan##Taxotere##Arimidex##Adriamycin	Chemotherapy##Chemotherapy##Hormone Therapy##Chemotherapy	Alive	53	379	BRCA
TCGA-A2-A25B	Not Applicable	258	148##148##148##Not Available	64##64##64##293	Cytoxan##Taxotere##Adriamycin##Tamoxifen	Chemotherapy##Chemotherapy##Chemotherapy##Hormone Therapy	Alive	39	258	BRCA
TCGA-E2-A1LG	Not Applicable	350	112##112##179##203	70##70##70##126	Doxorubicin##Cyclophosphamide##Bevacizumab or Placebo##Paclitaxel	Chemotherapy##Chemotherapy##Other, specify in notes##Chemotherapy	Alive	50	350	BRCA
TCGA-OL-A5RZ	Not Applicable	313	331##331	239##239	Doxorubicin##Cytoxan	Chemotherapy##Chemotherapy	Alive	57	313	BRCA
TCGA-AO-A12D	Not Applicable	1948	503##128##128##212	170##65##65##149	Trastuzumab##Doxorubicin##Cyclophosphamide##Albumin-Bound Paclitaxel	Targeted Molecular therapy##Chemotherapy##Chemotherapy##Chemotherapy	Alive	43	1948	BRCA
TCGA-A7-A6VX	Not Applicable	169	142##142##Not Available	79##79##230	Docetaxel##Cyclophosphamide##Anastrazole	Chemotherapy##Chemotherapy##Hormone Therapy	Alive	68	169	BRCA
TCGA-AR-A24X	Not Applicable	1465	Not Available##Not Available##1926	Not Available##Not Available##130	Doxorubicin##Cytoxan##Tamoxifen	Chemotherapy##Chemotherapy##Hormone Therapy	Alive	52	1465	BRCA
TCGA-A8-A08I	Not Applicable	365	153##153##153##Not Available	31##31##31##212	5-Fluorouracil##Epirubicin##Cyclophosphamide##Letrozole	Chemotherapy##Chemotherapy##Chemotherapy##Hormone Therapy	Alive	53	365	BRCA
TCGA-E2-A1B1	Not Applicable	1361	969##232##Not Available##134##491##Not Available##134	71##155##239##71##155##71##71	zoledronic acid##paclitaxel##tamoxifen##cyclophosphamide##herceptin##triptorelin##adriamycin	Other, specify in notes##Chemotherapy##Hormone Therapy##Chemotherapy##Chemotherapy##Hormone Therapy##Chemotherapy	Alive	45	1361	BRCA
TCGA-EW-A6SD	Not Applicable	1010	198	86	TCH	Chemotherapy	Alive	32	1010	BRCA
TCGA-3C-AALJ	Not Applicable	1228	511##490##126##126##511	368##154##63##63##151	Metformin##Trastuzumab##Doxorubicin##Cyclophosphamide##Herceptin	Not Available##Chemotherapy##Chemotherapy##Chemotherapy##Chemotherapy	Alive	62	1228	BRCA
TCGA-E2-A572	Not Applicable	831	133##200##Not Available	91##147##263	Doxorubicin##Taxol##Arimidex	Chemotherapy##Chemotherapy##Hormone Therapy	Alive	72	831	BRCA
TCGA-AC-A23G	Not Applicable	330	190##190##220##Not Available	109##109##190##237	Cytoxan##Adriamycin##Taxol##Arimidex	Chemotherapy##Chemotherapy##Chemotherapy##Hormone Therapy	Alive	76	330	BRCA
TCGA-A2-A1G6	Not Applicable	132	172##119##119	132##69##69	Docetaxel##Cytoxan##Adriamycin	Chemotherapy##Chemotherapy##Chemotherapy	Alive	50	132	BRCA
TCGA-D8-A1JT	Not Applicable	123	Not Available	47	Arimidex	Hormone Therapy	Alive	70	123	BRCA
TCGA-EW-A2FW	Not Applicable	191	154##154##154##217##Not Available	112##112##112##175##0	Fluorouracil##Epirubicin##Cyclophosphamide##Docetaxel##Exemestane	Chemotherapy##Chemotherapy##Chemotherapy##Chemotherapy##Hormone Therapy	Alive	52	191	BRCA
TCGA-D8-A1JG	Not Applicable	187	Not Available##Not Available	269##269	doxorubicin##cyclophosphamide	Chemotherapy##Chemotherapy	Alive	62	187	BRCA
TCGA-EW-A1J3	Not Applicable	252	294##Not Available##294##294	189##336##189##189	Carboplatin##Arimidex##Trastuzumab##Docetaxel	Chemotherapy##Hormone Therapy##Chemotherapy##Chemotherapy	Alive	61	252	BRCA
TCGA-A2-A04V	1920	Not Available	92##92##1258##Not Available##1439##Not Available	50##50##107##1577##1269##1452	CYTOXAN##ADRIAMYCIN##TAMOXIFEN##XELODA##LETROZOLE##EXEMESTANE	Chemotherapy##Chemotherapy##Hormone Therapy##Chemotherapy##Hormone Therapy##Hormone Therapy	Dead	39	1920	BRCA
TCGA-BH-A18I	Not Applicable	220	220##220	121##121	Taxotere##Cytoxan	Chemotherapy##Chemotherapy	Alive	53	220	BRCA
TCGA-AO-A0JC	Not Applicable	1547	221##Not Available##221##221	70##292##70##70	CYCLOPHOSPHAMIDE##LETROZOLE (FEMARA)##FLUOROURACIL##METHOTREXATE	Chemotherapy##Hormone Therapy##Chemotherapy##Chemotherapy	Alive	64	1547	BRCA
TCGA-AO-A0J7	Not Applicable	261	140##140##Not Available##195	97##97##202##154	DOXORUBICIN##CYCLOPHOSPHAMIDE##ANASTROZOLE (ARIMIDEX)##PACLITAXEL	Chemotherapy##Chemotherapy##Hormone Therapy##Chemotherapy	Alive	71	261	BRCA
TCGA-A7-A0DB	Not Applicable	141	Not Available	141	Arimidex	Hormone Therapy	Alive	56	141	BRCA
TCGA-AC-A23C	Not Applicable	29	204	77	Chemo, NOS	Chemotherapy	Alive	62	29	BRCA
TCGA-A2-A04R	Not Applicable	2365	909##184##Not Available##184##45	399##119##910##119##45	Tamoxifen##CYTOXAN##Anastrozole##Adriamycin##TAXOL	Hormone Therapy##Chemotherapy##Hormone Therapy##Chemotherapy##Chemotherapy	Alive	36	2365	BRCA
TCGA-AO-A0JE	Not Applicable	1966	462##161##105##105	119##119##63##63	TRASTUZUMAB##PACLITAXEL##CYCLOPHOSPHAMIDE##DOXORUBICIN	Targeted Molecular therapy##Chemotherapy##Chemotherapy##Chemotherapy	Alive	53	1966	BRCA
TCGA-BH-A0BZ	Not Applicable	1492	167##167##197	76##76##167	Doxorubicin##Cyclophosphamide##Abraxane	Chemotherapy##Chemotherapy##Chemotherapy	Alive	59	1492	BRCA
TCGA-EW-A423	Not Applicable	309	Not Available	205	Anastrozole	Hormone Therapy	Alive	75	309	BRCA
TCGA-D8-A1XY	Not Applicable	81	Not Available	421	Tamoxifen	Chemotherapy	Alive	74	81	BRCA
TCGA-LL-A5YL	Not Applicable	169	150##150##246##Not Available##Not Available	78##78##169##169##341	Adriamycin##Cytoxan##Paclitaxel##Herceptin##ARIMIDEX	Chemotherapy##Chemotherapy##Chemotherapy##Chemotherapy##Hormone Therapy	Alive	64	169	BRCA
TCGA-AC-A3TN	Not Applicable	34	Not Available	55	Arimidex	Hormone Therapy	Alive	75	34	BRCA
TCGA-A2-A04Y	Not Applicable	764	659##371##Not Available##135##226##135##Not Available	149##273##503##93##149##93##372	Herceptin##Tamoxifen##Zometa##Cytoxan##Taxol##Adriamycin##Arimidex	Targeted Molecular therapy##Hormone Therapy##Other, specify in notes##Chemotherapy##Chemotherapy##Chemotherapy##Hormone Therapy	Alive	53	764	BRCA
TCGA-A7-A6VW	Not Applicable	176	257##134##134	148##84##84	Taxol##Doxorubicin##Cyclophosphamide	Chemotherapy##Chemotherapy##Chemotherapy	Alive	48	176	BRCA
TCGA-OL-A5D7	Not Applicable	1416	104##104	41##41	Cytoxan##Taxotere	Chemotherapy##Chemotherapy	Alive	70	1416	BRCA
TCGA-C8-A3M8	Not Applicable	7	Not Available	79	Tamoxifen	Hormone Therapy	Alive	68	7	BRCA
TCGA-A2-A0T6	Not Applicable	344	Not Available##204##204##204	232##95##95##95	Tamoxifen##Taxotere##Cytoxan##Adriamycin	Hormone Therapy##Chemotherapy##Chemotherapy##Chemotherapy	Alive	50	344	BRCA
TCGA-A8-A06Y	Not Applicable	791	Not Available	92	Anastrozole	Hormone Therapy	Alive	66	791	BRCA
TCGA-S3-AA10	Not Applicable	241	199##199##199##Not Available	75##75##75##265	CYTOXAN##TAXOTERE##NEULASTA##ANASTROZOLE	Chemotherapy##Chemotherapy##Ancillary##Hormone Therapy	Alive	65	241	BRCA
TCGA-AR-A2LN	Not Applicable	520	Not Available	15	Letrozole	Hormone Therapy	Alive	65	520	BRCA
TCGA-AO-A0JI	Not Applicable	1172	140##Not Available##140##196	98##224##98##154	Cyclophosphamide##Arimidex (Anastrozole)##Doxorubicin##Paclitaxel	Chemotherapy##Hormone Therapy##Chemotherapy##Chemotherapy	Alive	56	1172	BRCA
TCGA-LD-A66U	Not Applicable	252	183##127##127##Not Available	141##85##85##278	Taxol##Adriamycin##Cytoxan##Tamoxifen	Chemotherapy##Chemotherapy##Chemotherapy##Hormone Therapy	Alive	44	252	BRCA
TCGA-E2-A156	Not Applicable	481	Not Available	119	Arimidex	Hormone Therapy	Alive	61	481	BRCA
TCGA-D8-A143	Not Applicable	172	172##172	67##67	doxorubicin##cyclophosphamide	Chemotherapy##Chemotherapy	Alive	51	172	BRCA
TCGA-AO-A0JJ	Not Applicable	1512	98##98##112##154##Not Available	56##56##112##126##154	Cyclophospamide##Doxorubicin##Paclitaxel##Abraxane##Letrozole (Femara)	Chemotherapy##Chemotherapy##Chemotherapy##Chemotherapy##Hormone Therapy	Alive	54	1512	BRCA
TCGA-E2-A14Z	Not Applicable	518	188##266##266	110##196##196	Arimidex##Taxol##Carboplatin	Hormone Therapy##Chemotherapy##Chemotherapy	Alive	64	518	BRCA
TCGA-A2-A0SU	Not Applicable	1352	Not Available	93	Arimidex	Hormone Therapy	Alive	66	1352	BRCA
TCGA-A7-A13G	Not Applicable	208	Not Available##Not Available	33##33	Arimidex##Arimidex	Hormone Therapy##Hormone Therapy	Alive	79	208	BRCA
TCGA-A2-A0YE	Not Applicable	253	Not Available##Not Available##Not Available	Not Available##Not Available##Not Available	Adriamycin##Cytoxan##Taxotere	Chemotherapy##Chemotherapy##Chemotherapy	Alive	48	253	BRCA
TCGA-BH-A0B4	Not Applicable	1191	797##Not Available	692##211	Docetaxel##Tamoxifen	Chemotherapy##Hormone Therapy	Alive	65	1191	BRCA
TCGA-E2-A15L	Not Applicable	331	Not Available	45	Arimidex	Hormone Therapy	Alive	65	331	BRCA
TCGA-E9-A228	Not Applicable	0	131##131##Not Available	35##35##287	Cyclophosphamide##Doxorubicin##Tamoxifen	Chemotherapy##Chemotherapy##Hormone Therapy	Alive	58	0	BRCA
TCGA-AQ-A04J	Not Applicable	160	104##104##160	61##61##118	Adriamycin##Cytoxan##Taxol	Chemotherapy##Chemotherapy##Chemotherapy	Alive	45	160	BRCA
TCGA-E2-A10A	Not Applicable	352	Not Available##Not Available##Not Available	91##88##148	Tamoxifen##Zoladex##Zometa	Hormone Therapy##Hormone Therapy##Targeted Molecular therapy	Alive	41	352	BRCA
TCGA-BH-A0BW	Not Applicable	355	114##114	51##51	Adriamycin##Cytoxan	Chemotherapy##Chemotherapy	Alive	71	355	BRCA
TCGA-BH-A0HU	Not Applicable	392	Not Available##110##110	110##47##47	Tamoxifen##Docetaxel##Cyclophosphamide	Hormone Therapy##Chemotherapy##Chemotherapy	Alive	52	392	BRCA
TCGA-A7-A0D9	Not Applicable	160	125##125##Not Available	62##62##157	Cytoxan##Taxotere##Tamoxifen	Chemotherapy##Chemotherapy##Hormone Therapy	Alive	37	160	BRCA
TCGA-E2-A15H	Not Applicable	42	Not Available	83	Herceptin	Chemotherapy	Alive	38	42	BRCA
TCGA-A7-A26F	Not Applicable	257	140##140	77##77	Taxotere##Cytoxan	Chemotherapy##Chemotherapy	Alive	55	257	BRCA
TCGA-AR-A0TZ	Not Applicable	2316	Not Available##Not Available##Not Available##Not Available##Not Available	Not Available##Not Available##Not Available##Not Available##Not Available	Paclitaxel##Doxorubicin##Tamoxifen##Cytoxan##Not Available	Chemotherapy##Chemotherapy##Hormone Therapy##Chemotherapy##Hormone Therapy	Alive	43	2316	BRCA
TCGA-AO-A1KP	Not Applicable	2513	237##237##2161##237	86##86##335##86	Cyclophosphamide##Fluorouracil##Arimidex##Methotrexate	Chemotherapy##Chemotherapy##Hormone Therapy##Chemotherapy	Alive	77	2513	BRCA
TCGA-A8-A08S	Not Applicable	580	Not Available	62	Anastrozole	Hormone Therapy	Alive	71	580	BRCA
TCGA-C8-A27B	Not Applicable	30	85##85##85##85	62##62##62##62	5-Flourouracil##Cyclophosphamide##Doxorubicin##Taxol	Chemotherapy##Chemotherapy##Chemotherapy##Chemotherapy	Alive	48	30	BRCA
TCGA-D8-A1JA	Not Applicable	18	403##403	340##340	adriamycin##cyclophosphamide	Chemotherapy##Chemotherapy	Alive	60	18	BRCA
TCGA-C8-A278	Not Applicable	9	Not Available	23	Tamoxifen	Hormone Therapy	Alive	61	9	BRCA
TCGA-BH-A0E1	Not Applicable	477	203##203##596##Not Available	140##140##308##349	CYTOXAN##ADRIAMYCIN##TAXOTERE##ARIMIDEX	Chemotherapy##Chemotherapy##Chemotherapy##Hormone Therapy	Alive	52	477	BRCA
TCGA-3C-AALI	Not Applicable	3801	117	43	Poly E	Not Available	Alive	50	3801	BRCA
TCGA-AR-A0TP	Not Applicable	2521	97##97	32##32	Cytoxan##Doxorubicin	Chemotherapy##Chemotherapy	Alive	43	2521	BRCA
TCGA-AR-A2LQ	Not Applicable	516	152##152##Not Available	89##89##176	Docetaxel##Cytoxan##Anastrozole	Chemotherapy##Chemotherapy##Hormone Therapy	Alive	59	516	BRCA
TCGA-AO-A0J3	Not Applicable	302	191##107##191##Not Available##107##121##191	149##66##149##245##66##121##149	CYCLOPHOSPHAMIDE##CYCLOPHOSPHAMIDE##FLOUROURACIL##ANASTROZOLE (ARIMIDEX)##DOXORUBICIN##PACLITAXEL##METHOTREXATE	Chemotherapy##Chemotherapy##Chemotherapy##Hormone Therapy##Chemotherapy##Chemotherapy##Chemotherapy	Alive	67	302	BRCA
TCGA-BH-A0BV	Not Applicable	1519	153##Not Available##153##262	88##262##88##174	DOXORUBICIN##ARIMIDEX##CYCLOPHOSPHAMIDE##PACLITAXEL	Chemotherapy##Hormone Therapy##Chemotherapy##Chemotherapy	Alive	78	1519	BRCA
TCGA-AO-A1KO	Not Applicable	448	160##Not Available##160##160	70##231##70##70	Paclitaxel##Tamoxifen##Cyclophosphamide##Doxorubicin	Chemotherapy##Hormone Therapy##Chemotherapy##Chemotherapy	Alive	46	448	BRCA
TCGA-E2-A1B5	Not Applicable	774	190##190##Not Available	Not Available##Not Available##190	taxol##cytoxan##tamoxifen	Chemotherapy##Chemotherapy##Hormone Therapy	Alive	46	774	BRCA
TCGA-AR-A1AL	Not Applicable	1485	Not Available##366##Not Available##Not Available##Not Available##Not Available	Not Available##192##Not Available##Not Available##Not Available##387	Cytoxan##Anastrozole##Paclitaxel##Docetaxel##Doxorubicin##Letrozole	Chemotherapy##Hormone Therapy##Chemotherapy##Chemotherapy##Chemotherapy##Hormone Therapy	Alive	60	1485	BRCA
TCGA-GM-A2DF	Not Applicable	1299	159##229##229##229	82##166##166##166	Taxol##Fluorouracil##Epirubicin##Cytoxan	Chemotherapy##Chemotherapy##Chemotherapy##Chemotherapy	Alive	53	1299	BRCA
TCGA-A8-A085	Not Applicable	1124	Not Available	394	Tamoxifen	Hormone Therapy	Alive	44	1124	BRCA
TCGA-A1-A0SG	Not Applicable	434	Not Available	111	Not Available	Chemotherapy	Alive	61	434	BRCA
TCGA-A7-A5ZX	Not Applicable	132	118##118##174##Not Available	76##76##132##268	Doxorubicin##Cyclophosphamide##Paclitaxel##Tamoxifen	Chemotherapy##Chemotherapy##Chemotherapy##Hormone Therapy	Alive	48	132	BRCA
TCGA-V7-A7HQ	Not Applicable	1590	1869	129	letrozole	Hormone Therapy	Alive	75	1590	BRCA
TCGA-A7-A0DA	Not Applicable	373	199##107##107	122##65##65	Taxol##Adriamycin##Cytoxan	Chemotherapy##Chemotherapy##Chemotherapy	Alive	62	373	BRCA
TCGA-E9-A1NE	Not Applicable	0	121##121##121##Not Available	10##10##10##184	Doxorubicin##Cyclophosphamide##5-Fluorouracil##Tamoxifen	Chemotherapy##Chemotherapy##Chemotherapy##Hormone Therapy	Alive	28	0	BRCA
TCGA-E9-A1NC	Not Applicable	0	122##122##122##708	10##10##10##134	Doxorubicin##5-Fluorouracil##Cyclophosphane##Tamoxifen	Chemotherapy##Chemotherapy##Chemotherapy##Hormone Therapy	Alive	61	0	BRCA
TCGA-A2-A0EN	Not Applicable	4088	Not Available##1926	1985##64	Anastrozole##Tamoxifen	Hormone Therapy##Hormone Therapy	Alive	70	4088	BRCA
TCGA-BH-A0B7	Not Applicable	1733	168##378	105##196	Adriamycin##Taxol	Chemotherapy##Chemotherapy	Alive	42	1733	BRCA
TCGA-E2-A150	Not Applicable	591	129##66##96	80##24##24	Paclitaxel (Protein-Bound)##Cyclophosphamide##Doxorubicin	Chemotherapy##Chemotherapy##Chemotherapy	Alive	48	591	BRCA
TCGA-BH-A0DG	Not Applicable	713	166##166##166	48##48##48	Taxotere##Adriamycin##Cytoxan	Chemotherapy##Chemotherapy##Chemotherapy	Alive	30	713	BRCA
TCGA-VS-A9V5	494	Not Available	124	89	Carboplatin	Chemotherapy	Dead	50	494	CESC
TCGA-C5-A1MH	1186	Not Available	65##Not Available	8##1036	Cisplatin##Cisplatin	Chemotherapy##Chemotherapy	Dead	71	1186	CESC
TCGA-DS-A7WF	492	Not Available	397	80	Cisplatin	Chemotherapy	Dead	41	492	CESC
TCGA-C5-A907	Not Applicable	136	73	38	Cisplatin	Chemotherapy	Alive	47	136	CESC
TCGA-EK-A2H1	Not Applicable	799	70	70	Cetuximab	Chemotherapy	Alive	20	799	CESC
TCGA-C5-A1M9	1065	Not Available	116##Not Available	81##555	Cisplatin##Cisplatin	Chemotherapy##Chemotherapy	Dead	46	1065	CESC
TCGA-VS-A9UU	Not Applicable	442	57	43	Cisplatin	Chemotherapy	Alive	42	442	CESC
TCGA-VS-A8QC	350	Not Available	175	35	Paclitaxel	Chemotherapy	Dead	51	350	CESC
TCGA-VS-A9V0	Not Applicable	529	166	144	Cisplatin	Chemotherapy	Alive	58	529	CESC
TCGA-IR-A3LC	Not Applicable	3333	Not Available	Not Available	Cisplatin	Chemotherapy	Alive	40	3333	CESC
TCGA-MY-A5BD	Not Applicable	904	119	70	Cisplatin	Chemotherapy	Alive	62	904	CESC
TCGA-VS-A9UR	Not Applicable	455	90	45	Cisplatin	Chemotherapy	Alive	53	455	CESC
TCGA-Q1-A73Q	Not Applicable	179	45	24	Cisplatin	Chemotherapy	Alive	46	179	CESC
TCGA-DS-A3LQ	Not Applicable	183	89	54	Cisplatin	Chemotherapy	Alive	46	183	CESC
TCGA-C5-A7CJ	3097	Not Available	Not Available	62	Cisplatin	Chemotherapy	Dead	42	3097	CESC
TCGA-DS-A7WH	Not Applicable	223	112	74	Cisplatin	Chemotherapy	Alive	34	223	CESC
TCGA-IR-A3LH	Not Applicable	2394	183	148	Cisplatin	Chemotherapy	Alive	49	2394	CESC
TCGA-HM-A3JK	Not Applicable	168	107	79	Cisplatin	Chemotherapy	Alive	64	168	CESC
TCGA-C5-A0TN	348	Not Available	Not Available	67	Cisplatin	Chemotherapy	Dead	21	348	CESC
TCGA-HM-A6W2	Not Applicable	125	120	85	Cisplatin	Chemotherapy	Alive	34	125	CESC
TCGA-EA-A43B	Not Applicable	55	70##70	70##70	Cisplatin##5-Fluorouracil	Chemotherapy##Chemotherapy	Alive	43	55	CESC
TCGA-EK-A2RL	Not Applicable	721	968	912	Taxol	Chemotherapy	Alive	32	721	CESC
TCGA-FU-A3HY	Not Applicable	20	91	60	Cisplatin	Chemotherapy	Alive	47	20	CESC
TCGA-WL-A834	Not Applicable	549	Not Available##92##Not Available	61##92##61	Paclitaxel##Cisplatin##Carboplatin	Chemotherapy##Chemotherapy##Chemotherapy	Alive	57	549	CESC
TCGA-Q1-A5R2	Not Applicable	105	48	5	Cisplatin	Chemotherapy	Alive	64	105	CESC
TCGA-MY-A5BF	Not Applicable	132	188	160	Cisplatin	Chemotherapy	Alive	68	132	CESC
TCGA-HG-A9SC	Not Applicable	217	106	69	cisplatin	Chemotherapy	Alive	49	217	CESC
TCGA-VS-A9V1	157	Not Available	49	21	Cisplatin	Chemotherapy	Dead	46	157	CESC
TCGA-C5-A1BQ	604	Not Available	47	11	Cisplatin	Chemotherapy	Dead	65	604	CESC
TCGA-Q1-A6DW	Not Applicable	175	114	35	Cisplatin	Chemotherapy	Alive	44	175	CESC
TCGA-EA-A4BA	Not Applicable	10	134##134##134	38##38##38	Carboplatin##Cyclophosphamide##Doxorubicin	Chemotherapy##Chemotherapy##Chemotherapy	Alive	49	10	CESC
TCGA-IR-A3LB	2032	Not Available	138##141##500##500	72##72##363##363	Cisplatin##Fluorouracil (5-FU)##Carboplatin##Paclitaxel	Chemotherapy##Chemotherapy##Chemotherapy##Chemotherapy	Dead	53	2032	CESC
TCGA-IR-A3LK	Not Applicable	808	101##707##707	73##598##598	Cisplatin##Carboplatin##Paclitaxel	Chemotherapy##Chemotherapy##Chemotherapy	Alive	69	808	CESC
TCGA-C5-A7UH	Not Applicable	1846	Not Available	18	Cisplatin	Chemotherapy	Alive	55	1846	CESC
TCGA-VS-A9V4	132	Not Available	107	79	Cisplatin	Chemotherapy	Dead	63	132	CESC
TCGA-C5-A8XK	Not Applicable	3039	Not Available	2	Cisplatin	Chemotherapy	Alive	30	3039	CESC
TCGA-VS-A9V3	Not Applicable	253	96	68	Cisplatin	Chemotherapy	Alive	62	253	CESC
TCGA-RA-A741	Not Applicable	118	254##254##76##254	118##118##9##233	carboplatin##paclitaxel##cisplatin##avastin	Chemotherapy##Chemotherapy##Chemotherapy##Chemotherapy	Alive	34	118	CESC
TCGA-LP-A4AU	Not Applicable	3	307##307	91##91	Cisplatin##5FU	Not Available##Chemotherapy	Alive	35	3	CESC
TCGA-VS-A9U7	Not Applicable	1108	220	192	Cisplatin	Chemotherapy	Alive	30	1108	CESC
TCGA-C5-A7CH	Not Applicable	771	Not Available	Not Available	Not Available	Not Available	Alive	43	771	CESC
TCGA-EX-A449	Not Applicable	34	109##200##200	47##109##109	Cisplatin##Carboplatin##Taxol	Chemotherapy##Chemotherapy##Chemotherapy	Alive	42	34	CESC
TCGA-C5-A8YQ	715	Not Available	Not Available	214	Cisplatin	Chemotherapy	Dead	79	715	CESC
TCGA-DS-A0VN	Not Applicable	2910	64	34	Cisplatin	Chemotherapy	Alive	47	2910	CESC
TCGA-HG-A2PA	Not Applicable	773	Not Available##Not Available	Not Available##Not Available	Taxol##Carboplatin	Chemotherapy##Chemotherapy	Alive	38	773	CESC
TCGA-HM-A4S6	Not Applicable	244	243	223	Cisplatin	Chemotherapy	Alive	51	244	CESC
TCGA-HM-A3JJ	659	Not Available	138	110	Cisplatin	Chemotherapy	Dead	40	659	CESC
TCGA-VS-A8EK	829	Not Available	104	58	Cisplatin	Chemotherapy	Dead	65	829	CESC
TCGA-C5-A2LX	Not Applicable	491	134	77	Cisplatin	Chemotherapy	Alive	54	491	CESC
TCGA-C5-A1BI	Not Applicable	1112	74	27	Cisplatin	Chemotherapy	Alive	31	1112	CESC
TCGA-DS-A5RQ	Not Applicable	208	98	63	Cisplatin	Chemotherapy	Alive	80	208	CESC
TCGA-PN-A8MA	Not Applicable	90	48	13	Cisplatin	Chemotherapy	Alive	43	90	CESC
TCGA-IR-A3L7	Not Applicable	3509	99	67	Cisplatin	Chemotherapy	Alive	37	3509	CESC
TCGA-VS-A8EL	Not Applicable	1628	81	46	Cisplatin	Chemotherapy	Alive	38	1628	CESC
TCGA-DS-A1OC	Not Applicable	376	332##332	252##252	Gemzar##Cisplatin	Chemotherapy##Chemotherapy	Alive	47	376	CESC
TCGA-FU-A40J	Not Applicable	41	306##306	104##104	Carboplatin##Taxol	Chemotherapy##Chemotherapy	Alive	38	41	CESC
TCGA-DG-A2KL	Not Applicable	1367	169	141	Cisplatin	Chemotherapy	Alive	53	1367	CESC
TCGA-VS-A954	Not Applicable	1295	122	94	Cisplatin	Chemotherapy	Alive	67	1295	CESC
TCGA-C5-A7CK	4086	Not Available	50	15	Cisplatin	Chemotherapy	Dead	58	4086	CESC
TCGA-DS-A1OA	879	Not Available	786##596##682##702##91	758##423##607##702##63	Gemzar##Gemzar##Vinorelbine##Xeloda##Carboplatin	Chemotherapy##Chemotherapy##Chemotherapy##Chemotherapy##Chemotherapy	Dead	77	879	CESC
TCGA-VS-A9UM	829	Not Available	459##210##210	423##41##41	Cisplatin##Cisplatin##Paclitaxel	Chemotherapy##Chemotherapy##Chemotherapy	Dead	39	829	CESC
TCGA-C5-A3HD	Not Applicable	1582	Not Available	17	Cisplatin	Chemotherapy	Alive	51	1582	CESC
TCGA-VS-A8EJ	607	Not Available	155##322##322	136##169##169	Cisplatin##Cisplatin##Fluoruracil	Chemotherapy##Chemotherapy##Chemotherapy	Dead	60	607	CESC
TCGA-VS-A8QF	Not Applicable	1507	118	92	Cisplatin	Chemotherapy	Alive	42	1507	CESC
TCGA-VS-A9UY	555	Not Available	34	6	Cisplatin	Chemotherapy	Dead	29	555	CESC
TCGA-VS-A9UP	Not Applicable	1150	119	92	Cisplatin	Chemotherapy	Alive	43	1150	CESC
TCGA-C5-A7X5	414	Not Available	202##202	93##93	CarboPlatinum##Taxol	Chemotherapy##Chemotherapy	Dead	72	414	CESC
TCGA-C5-A1MK	74	Not Available	74	41	Carboplatin	Chemotherapy	Dead	79	74	CESC
TCGA-C5-A1BF	570	Not Available	Not Available	181	Cisplatin	Chemotherapy	Dead	46	570	CESC
TCGA-EA-A44S	Not Applicable	9	155##155##369##369##369	20##20##299##299##299	Carboplatin##Bleomycin##Gemcitabine##Doxorubicin##Bleomycin	Chemotherapy##Chemotherapy##Chemotherapy##Chemotherapy##Chemotherapy	Alive	31	9	CESC
TCGA-IR-A3LI	Not Applicable	2445	73##73##211##211	52##52##135##135	Cisplatin##Paclitaxel##Topotecan HCl##Cisplatin	Chemotherapy##Chemotherapy##Chemotherapy##Chemotherapy	Alive	48	2445	CESC
TCGA-C5-A1MN	1245	Not Available	Not Available	25	Cisplatin	Chemotherapy	Dead	42	1245	CESC
TCGA-ZJ-A8QQ	Not Applicable	2056	90	54	Cisplatin	Chemotherapy	Alive	24	2056	CESC
TCGA-C5-A7CL	471	Not Available	77	35	Cisplatin	Chemotherapy	Dead	48	471	CESC
TCGA-Q1-A5R3	Not Applicable	178	56	21	Cisplatin	Chemotherapy	Alive	56	178	CESC
TCGA-FU-A3WB	Not Applicable	25	116##116	65##65	Cisplatin##Aloxi	Chemotherapy##Ancillary	Alive	43	25	CESC
TCGA-C5-A2LY	Not Applicable	2383	106	45	Cisplatin	Chemotherapy	Alive	30	2383	CESC
TCGA-DS-A1OD	Not Applicable	3097	96	75	Cisplatin	Chemotherapy	Alive	49	3097	CESC
TCGA-C5-A8YT	Not Applicable	186	Not Available	62	Cisplatin	Chemotherapy	Alive	36	186	CESC
TCGA-C5-A7UE	Not Applicable	2602	83	47	Cisplatin	Chemotherapy	Alive	45	2602	CESC
TCGA-VS-A9UC	Not Applicable	511	203	146	Cisplatin	Chemotherapy	Alive	32	511	CESC
TCGA-C5-A2LT	Not Applicable	2226	152	115	Cisplatin	Chemotherapy	Alive	38	2226	CESC
TCGA-EA-A3QD	Not Applicable	33	109	75	Cisplatin	Chemotherapy	Alive	59	33	CESC
TCGA-VS-A8EC	Not Applicable	1050	617##617	430##430	Carboplatin##Paclitaxel	Chemotherapy##Chemotherapy	Alive	55	1050	CESC
TCGA-DG-A2KJ	Not Applicable	1791	175	145	Cisplatin	Chemotherapy	Alive	50	1791	CESC
TCGA-XS-A8TJ	Not Applicable	890	155##155	155##155	Cisplatin##Gemcitabine	Chemotherapy##Chemotherapy	Alive	41	890	CESC
TCGA-C5-A902	Not Applicable	149	Not Available	63	Cisplatin	Chemotherapy	Alive	35	149	CESC
TCGA-EK-A2H0	Not Applicable	1398	90	54	Cisplatin	Chemotherapy	Alive	24	1398	CESC
TCGA-Q1-A73O	Not Applicable	146	89	54	Cisplatin	Chemotherapy	Alive	37	146	CESC
TCGA-VS-A957	Not Applicable	1280	140	119	Cisplatin	Chemotherapy	Alive	64	1280	CESC
TCGA-EX-A3L1	Not Applicable	211	131	96	Cisplatin	Chemotherapy	Alive	32	211	CESC
TCGA-VS-A9UA	Not Applicable	526	162	118	Cisplatin	Chemotherapy	Alive	60	526	CESC
TCGA-MA-AA3X	Not Applicable	617	140	92	Cisplatin	Chemotherapy	Alive	50	617	CESC
TCGA-UC-A7PG	370	Not Available	90	58	cisplatin	Chemotherapy	Dead	44	370	CESC
TCGA-C5-A1MQ	Not Applicable	17	151	99	Cisplatin	Chemotherapy	Alive	35	17	CESC
TCGA-DS-A0VM	Not Applicable	2128	70	42	Cisplatin	Chemotherapy	Alive	51	2128	CESC
TCGA-VS-A94W	Not Applicable	879	104	75	Cisplatin	Chemotherapy	Alive	39	879	CESC
TCGA-IR-A3LA	Not Applicable	3780	148##151	81##81	Cisplatin##Fluorouracil (5-FU)	Chemotherapy##Chemotherapy	Alive	60	3780	CESC
TCGA-VS-A8EH	Not Applicable	615	88	67	Cisplatin	Chemotherapy	Alive	56	615	CESC
TCGA-C5-A8XJ	Not Applicable	2305	77	42	Cisplatinum	Chemotherapy	Alive	74	2305	CESC
TCGA-FU-A3HZ	Not Applicable	31	114	53	Cisplatin	Chemotherapy	Alive	64	31	CESC
TCGA-VS-A9U6	Not Applicable	1213	105	74	Cisplatin	Chemotherapy	Alive	52	1213	CESC
TCGA-VS-A958	Not Applicable	1333	83	69	Cisplatin	Chemotherapy	Alive	46	1333	CESC
TCGA-VS-A94Z	Not Applicable	707	80	52	Cisplatin	Chemotherapy	Alive	38	707	CESC
TCGA-C5-A1MI	1083	Not Available	Not Available##118	812##76	Cisplatin##Cisplatin	Chemotherapy##Chemotherapy	Dead	50	1083	CESC
TCGA-C5-A1BN	166	Not Available	67	32	Cisplatin	Chemotherapy	Dead	26	166	CESC
TCGA-VS-A9U5	Not Applicable	1185	71	36	Cisplatin	Chemotherapy	Alive	57	1185	CESC
TCGA-C5-A1BE	2094	Not Available	Not Available##Not Available	1666##84	Cisplatin##Cisplatin	Chemotherapy##Chemotherapy	Dead	64	2094	CESC
TCGA-DG-A2KK	Not Applicable	1544	149	121	Cisplatin	Chemotherapy	Alive	51	1544	CESC
TCGA-DS-A7WI	252	Not Available	108	80	Cisplatin	Chemotherapy	Dead	43	252	CESC
TCGA-JW-A5VG	Not Applicable	439	53	26	Cisplatin	Chemotherapy	Alive	35	439	CESC
TCGA-MY-A913	Not Applicable	167	79	30	Cisplatin	Chemotherapy	Alive	28	167	CESC
TCGA-C5-A8XI	Not Applicable	254	Not Available	205	Cisplatin	Chemotherapy	Alive	69	254	CESC
TCGA-VS-A94X	506	Not Available	92	64	Cisplatin	Chemotherapy	Dead	40	506	CESC
TCGA-JW-A5VH	100	Not Available	48##48	27##27	carboplatinum##Paclitaxel	Chemotherapy##Chemotherapy	Dead	53	100	CESC
TCGA-VS-A8QM	951	Not Available	136##81	49##49	Cisplatin##Fluorouracil	Chemotherapy##Chemotherapy	Dead	47	951	CESC
TCGA-VS-A8EI	Not Applicable	428	47	16	Cisplatin	Chemotherapy	Alive	38	428	CESC
TCGA-JW-A5VI	Not Applicable	506	623	571	Topotecan	Chemotherapy	Alive	45	506	CESC
TCGA-C5-A7X3	284	Not Available	26##26##16	5##5##5	Cisplatinum##5-flurouracil##Amifostine	Chemotherapy##Chemotherapy##Chemotherapy	Dead	70	284	CESC
TCGA-IR-A3LL	Not Applicable	720	80	48	Cisplatin	Chemotherapy	Alive	60	720	CESC
TCGA-DS-A1OB	861	Not Available	710##710##800##Not Available##Not Available##765##800	675##675##784##Not Available##Not Available##745##784	Carboplatin##Taxol##Irinotecan##Carboplatin##Taxol##Gemzar##Carboplatin	Chemotherapy##Chemotherapy##Chemotherapy##Chemotherapy##Chemotherapy##Chemotherapy##Chemotherapy	Dead	45	861	CESC
TCGA-VS-A9UH	Not Applicable	1120	133	90	Cisplatin	Chemotherapy	Alive	53	1120	CESC
TCGA-C5-A1M6	955	Not Available	489##489##489##489##489	341##341##341##341##341	Cisplatinum##Bleomycin##Vincristine##Mitomycin C##Hydrocortisone	Chemotherapy##Chemotherapy##Chemotherapy##Chemotherapy##Hormone Therapy	Dead	55	955	CESC
TCGA-Q1-A73S	Not Applicable	316	76	42	Cisplatin	Chemotherapy	Alive	33	316	CESC
TCGA-VS-A8QH	1210	Not Available	98##98	62##62	Gemcitabine##Cisplatin	Chemotherapy##Chemotherapy	Dead	76	1210	CESC
TCGA-DG-A2KM	Not Applicable	1218	155	118	Cisplatin	Chemotherapy	Alive	46	1218	CESC
TCGA-VS-A9UO	Not Applicable	1080	69	52	Cisplatin	Chemotherapy	Alive	43	1080	CESC
TCGA-VS-A94Y	144	Not Available	104	95	Cisplatin	Chemotherapy	Dead	47	144	CESC
TCGA-DS-A0VK	1118	Not Available	398	209	Carboplatin	Chemotherapy	Dead	45	1118	CESC
TCGA-C5-A8ZZ	Not Applicable	636	Not Available	Not Available	Cisplatin	Chemotherapy	Alive	41	636	CESC
TCGA-MA-AA3W	Not Applicable	503	110	75	Cisplatin	Chemotherapy	Alive	54	503	CESC
TCGA-VS-AA62	469	Not Available	64	34	Cisplatin	Chemotherapy	Dead	51	469	CESC
TCGA-C5-A7CM	Not Applicable	294	84	47	Cisplatin	Chemotherapy	Alive	35	294	CESC
TCGA-2W-A8YY	Not Applicable	148	99	57	Cisplatin	Chemotherapy	Alive	51	148	CESC
TCGA-R2-A69V	Not Applicable	596	118	83	Cisplatin-xrt	Chemotherapy	Alive	42	596	CESC
TCGA-VS-A9UD	Not Applicable	417	89	55	Cisplatin	Chemotherapy	Alive	73	417	CESC
TCGA-DR-A0ZM	Not Applicable	1289	Not Available	Not Available	Cisplatin	Chemotherapy	Alive	61	1289	CESC
TCGA-C5-A7X8	Not Applicable	83	Not Available	83	Cisplatin	Chemotherapy	Alive	35	83	CESC
TCGA-FU-A23L	Not Applicable	37	106	80	Cisplatin	Chemotherapy	Alive	60	37	CESC
TCGA-VS-A9UB	Not Applicable	562	100	65	Cisplatin	Chemotherapy	Alive	54	562	CESC
TCGA-C5-A7CO	Not Applicable	2233	69	34	Cisplatin	Chemotherapy	Alive	68	2233	CESC
TCGA-ZH-A8Y5	Not Applicable	707	246##231	132##132	Gemzar##Cisplatin	Chemotherapy##Chemotherapy	Alive	69	707	CHOL
TCGA-W5-AA2Z	Not Applicable	155	Not Available##Not Available	63##63	Cisplatin##Gemcitabine	Chemotherapy##Chemotherapy	Alive	29	155	CHOL
TCGA-3X-AAV9	339	Not Available	326##326	253##253	Gemcitabine##Cisplatin	Chemotherapy##Chemotherapy	Dead	72	339	CHOL
TCGA-W5-AA36	1402	Not Available	76##76	41##41	Gemcitabine##Capecitabine	Chemotherapy##Chemotherapy	Dead	51	1402	CHOL
TCGA-ZH-A8Y4	741	Not Available	162	70	Gemzar	Chemotherapy	Dead	58	741	CHOL
TCGA-W6-AA0S	Not Applicable	352	123##123	33##33	gemcitabine##cisplatin	Chemotherapy##Chemotherapy	Alive	46	352	CHOL
TCGA-4G-AAZO	Not Applicable	609	Not Available	427	GEMCITABINE	Chemotherapy	Alive	71	609	CHOL
TCGA-W5-AA2T	1220	Not Available	205	56	Gemcitabine	Chemotherapy	Dead	64	1220	CHOL
TCGA-W5-AA2H	Not Applicable	635	271	59	gemcitabine	Chemotherapy	Alive	70	635	CHOL
TCGA-G4-6297	Not Applicable	2289	726##103##103##1181##719##2373##1181##1181##103##1636##103##Not Available##Not Available##1076##2450	565##33##33##1041##565##1687##1041##1041##33##1377##33##1377##2450##1041##2450	Cetuximab##Oxaliplatin##Fluorouracil##Bevacizumab##Irinotecan##Irinotecan##Fluorouracil##Leucovorin##Avastin##Xeloda##Leucovorin##Bevacizumab##Oxaliplatin##Oxaliplatin##Fluorouracil	Chemotherapy##Chemotherapy##Chemotherapy##Chemotherapy##Chemotherapy##Chemotherapy##Chemotherapy##Chemotherapy##Chemotherapy##Chemotherapy##Chemotherapy##Chemotherapy##Chemotherapy##Chemotherapy##Chemotherapy	Alive	55	2289	COAD
TCGA-A6-6140	Not Applicable	125	181##188##188	34##34##34	Oxaliplatin##Fluorouracil##Leucovorin	Chemotherapy##Chemotherapy##Other, specify in notes	Alive	62	125	COAD
TCGA-AD-6964	Not Applicable	23	214	63	Folfox	Chemotherapy	Alive	58	23	COAD
TCGA-A6-A566	758	Not Available	237##251##251##253	76##76##76##76	Oxaliplatin##Fluorouracil##Leucovorin##Fluorouracil	Chemotherapy##Chemotherapy##Ancillary##Chemotherapy	Dead	55	758	COAD
TCGA-AY-5543	Not Applicable	230	251##251##251	60##60##60	5FU##Oxaliplatin##Leucovorin	Chemotherapy##Chemotherapy##Other, specify in notes	Alive	65	230	COAD
TCGA-AA-3548	Not Applicable	0	304##304##304	31##31##31	Folinic acid##5-Fluorouracil##Irinotecan	Chemotherapy##Chemotherapy##Chemotherapy	Alive	71	0	COAD
TCGA-D5-6536	Not Applicable	287	Not Available	539	5-FU	Chemotherapy	Alive	73	287	COAD
TCGA-AA-3870	Not Applicable	0	212##212##153	30##30##30	Folinic acid##5-Fluorouracil##Oxaliplatin	Chemotherapy##Chemotherapy##Chemotherapy	Alive	71	0	COAD
TCGA-CM-4747	Not Applicable	244	252##252##252##225##254	98##98##98##98##114	Fluorouracil##Fluorouracil##Leucovorin##Oxaliplatin##Pegfilgrastim	Chemotherapy##Chemotherapy##Other, specify in notes##Chemotherapy##Other, specify in notes	Alive	47	244	COAD
TCGA-AA-3844	Not Applicable	28	59##424##424##424##393	59##393##393##393##393	Capecitabine##Folinic acid##5-Fluorouracil##Oxaliplatin##Bevacizumab	Chemotherapy##Chemotherapy##Chemotherapy##Chemotherapy##Targeted Molecular therapy	Alive	78	28	COAD
TCGA-A6-A565	494	Not Available	Not Available##Not Available##Not Available	Not Available##Not Available##Not Available	5FU##Leucovorin##Oxaliplatin	Chemotherapy##Ancillary##Chemotherapy	Dead	34	494	COAD
TCGA-QG-A5Z1	Not Applicable	202	Not Available	Not Available	Not Available	Chemotherapy	Alive	71	202	COAD
TCGA-CA-5796	Not Applicable	12	183##183##183	30##30##30	oxaliplatin##5-Fluorouracil##Folinic Acid	Chemotherapy##Chemotherapy##Chemotherapy	Alive	52	12	COAD
TCGA-AY-6386	Not Applicable	169	246##246##246	73##73##73	Leucovorin##Oxaliplatin##5FU	Other, specify in notes##Chemotherapy##Chemotherapy	Alive	66	169	COAD
TCGA-AA-3869	Not Applicable	0	365##396##761##761##580##761	92##365##365##365##365##608	Capecitabine##Folinic acid##5-Fluorouracil##Irinotecan##Bevacizumab##Cetuximab	Chemotherapy##Chemotherapy##Chemotherapy##Chemotherapy##Targeted Molecular therapy##Targeted Molecular therapy	Alive	76	0	COAD
TCGA-AA-3560	Not Applicable	0	212##212##212	31##31##31	Folinic acid##5-Fluorouracil##Oxaliplatin	Chemotherapy##Chemotherapy##Chemotherapy	Alive	72	0	COAD
TCGA-AA-3930	Not Applicable	0	31	Not Available	Capecitabine	Chemotherapy	Alive	66	0	COAD
TCGA-AZ-4308	Not Applicable	1715	196##191##196	53##50##53	Folinic acid##Avastin##Leucovorin	Chemotherapy##Chemotherapy##Chemotherapy	Alive	47	1715	COAD
TCGA-AZ-4615	Not Applicable	506	264	89	XELODA	Chemotherapy	Alive	84	506	COAD
TCGA-A6-5662	Not Applicable	297	397##395##487##368##395##395	60##60##426##60##60##60	Fluorouracil##Bevacizumab##Xeloda##Oxaliplatin##Leucovorin##Fluorouracil	Chemotherapy##Targeted Molecular therapy##Chemotherapy##Chemotherapy##Other, specify in notes##Chemotherapy	Alive	46	297	COAD
TCGA-G4-6322	Not Applicable	547	190##190##190	36##36##36	Oxaliplatin##Fluorouracil##Leucovorin	Chemotherapy##Chemotherapy##Chemotherapy	Alive	65	547	COAD
TCGA-CM-5868	Not Applicable	304	Not Available##Not Available##Not Available##Not Available##Not Available##Not Available	31##316##78##45##45##316	Floxuridine##Fluorouracil##Dexamethasone##Oxaliplatin##Irinotecan HCl##Leucovorin	Chemotherapy##Chemotherapy##Other, specify in notes##Chemotherapy##Chemotherapy##Other, specify in notes	Alive	59	304	COAD
TCGA-QG-A5YW	Not Applicable	399	197##197	42##42	capecitabine##oxaliplatin	Chemotherapy##Chemotherapy	Alive	55	399	COAD
TCGA-AA-3994	Not Applicable	0	334	30	Capecitabine	Chemotherapy	Alive	69	0	COAD
TCGA-AA-A01F	Not Applicable	31	215##215##215	62##62##62	Folinic acid##5-Fluorouracil##Oxaliplatin	Chemotherapy##Chemotherapy##Chemotherapy	Alive	72	31	COAD
TCGA-A6-6137	Not Applicable	195	218##211##218	28##28##28	Fluorouracil##Oxaliplatin##Leucovorin	Chemotherapy##Chemotherapy##Other, specify in notes	Alive	55	195	COAD
TCGA-F4-6569	Not Applicable	0	201##201	23##23	Leucovorin##5-Fluorouracil	Ancillary##Chemotherapy	Alive	60	0	COAD
TCGA-A6-6648	Not Applicable	253	91##77##91##93	63##63##63##63	Oxaliplatin##Cetuximab Study drug##Leucovorin##5 FU	Discrepancy##Discrepancy##Discrepancy##Discrepancy	Alive	56	253	COAD
TCGA-D5-5539	Not Applicable	30	195	38	5-FU	Chemotherapy	Alive	60	30	COAD
TCGA-CA-5256	Not Applicable	0	206##206##206	20##20##20	oxaliplatin##5-Fluorouracil##Folinic Acid	Chemotherapy##Chemotherapy##Chemotherapy	Alive	54	0	COAD
TCGA-CA-5254	Not Applicable	5	204##204##204	50##50##50	oxaliplatin##5-Fluorouracil##Folinic Acid	Chemotherapy##Chemotherapy##Chemotherapy	Alive	42	5	COAD
TCGA-F4-6460	Not Applicable	0	138##Not Available##229	26##313##26	Oxaliplatin##Raltitrexed##Capecitabine	Chemotherapy##Chemotherapy##Chemotherapy	Alive	51	0	COAD
TCGA-AA-3542	Not Applicable	0	214##214##214	30##30##30	Folinic acid##5-Fluorouracil##Oxaliplatin	Chemotherapy##Chemotherapy##Chemotherapy	Alive	69	0	COAD
TCGA-G4-6294	858	Not Available	699##699##699##349##846##Not Available##349##699##699##349	699##535##699##1##819##1##1##535##535##1	Erbitux##Leucovorin##Irinotecan##Leucovorin##Erbitux##Avastin##Fluorouracil##Oxaliplatin##Fluorouracil##Oxaliplatin	Chemotherapy##Chemotherapy##Chemotherapy##Chemotherapy##Chemotherapy##Chemotherapy##Chemotherapy##Chemotherapy##Chemotherapy##Chemotherapy	Dead	75	858	COAD
TCGA-A6-5667	Not Applicable	320	160##223##223##225	62##62##62##62	Oxaliplatin##5 FU##Leucovorin##5FU	Chemotherapy##Chemotherapy##Other, specify in notes##Chemotherapy	Alive	40	320	COAD
TCGA-AA-A02K	Not Applicable	0	275##275##275##275	31##31##31##31	Folinic acid##5-Fluorouracil##Irinotecan##Bevacizumab	Chemotherapy##Chemotherapy##Chemotherapy##Targeted Molecular therapy	Alive	50	0	COAD
TCGA-F4-6856	Not Applicable	20	41##41	11##11	Leucovorin##5-Fluorouracil	Ancillary##Chemotherapy	Alive	45	20	COAD
TCGA-G4-6309	Not Applicable	1386	254	73	Xeloda	Chemotherapy	Alive	40	1386	COAD
TCGA-A6-5664	Not Applicable	362	Not Available##Not Available##259##Not Available##Not Available##273##275##273##Not Available##635##391##635##635##637	301##301##231##301##301##231##231##231##301##301##301##301##301##301	Bevacizumab##Fluorouracil##Bevacizumab##Irinotecan##Fluorouracil##Leucovorin##Fluorouracil##Oxaliplatin##Leucovorin##Irinotecan##Bevacizumab##Leucovorin##Fluorouracil##Fluorouracil	Targeted Molecular therapy##Chemotherapy##Targeted Molecular therapy##Chemotherapy##Chemotherapy##Other, specify in notes##Chemotherapy##Chemotherapy##Other, specify in notes##Chemotherapy##Targeted Molecular therapy##Ancillary##Chemotherapy##Chemotherapy	Alive	80	362	COAD
TCGA-AA-A010	Not Applicable	0	183##183##183	0##0##0	Folinic acid##5-Fluorouracil##Oxaliplatin	Chemotherapy##Chemotherapy##Chemotherapy	Alive	46	0	COAD
TCGA-A6-6141	Not Applicable	130	214##216##214##214	60##60##60##60	Leucovorin##5FU##5FU##Oxaliplatin	Other, specify in notes##Chemotherapy##Chemotherapy##Chemotherapy	Alive	31	130	COAD
TCGA-AA-3971	Not Applicable	0	215##215##215	31##31##31	Folinic acid##5-Fluorouracil##Oxaliplatin	Chemotherapy##Chemotherapy##Chemotherapy	Alive	58	0	COAD
TCGA-AA-A00J	Not Applicable	0	245	31	5-Fluorouracil	Chemotherapy	Alive	80	0	COAD
TCGA-CM-4750	Not Applicable	244	210##210##210##168	49##49##49##49	Leucovorin##Fluorouracil##Fluorouracil##Oxaliplatin	Other, specify in notes##Chemotherapy##Chemotherapy##Chemotherapy	Alive	34	244	COAD
TCGA-A6-A5ZU	Not Applicable	117	245##272##272##274	105##105##105##105	Oxaliplatin##Leucovorin##Fluorouracil##Fluorouracil	Chemotherapy##Ancillary##Chemotherapy##Chemotherapy	Alive	59	117	COAD
TCGA-D5-6929	Not Applicable	146	216	48	oxaliplatinum+5 fluorouracilum	Chemotherapy	Alive	49	146	COAD
TCGA-AZ-4682	680	Not Available	Not Available##Not Available##Not Available##Not Available	103##100##100##100	Avastin##Camptosar##Folinic acid##5-FU	Chemotherapy##Chemotherapy##Chemotherapy##Chemotherapy	Dead	61	680	COAD
TCGA-G4-6320	Not Applicable	678	145##209##209	41##41##41	Oxaliplatin##Leucovorin##Fluorouracil	Chemotherapy##Chemotherapy##Chemotherapy	Alive	73	678	COAD
TCGA-AA-A01T	Not Applicable	31	184##184	61##61	5-Fluorouracil##Folinic acid	Chemotherapy##Chemotherapy	Alive	63	31	COAD
TCGA-CA-6715	Not Applicable	2	227##227##227	44##44##44	oxaliplatin##5-Fluorouracil##Folinic Acid	Chemotherapy##Chemotherapy##Chemotherapy	Alive	63	2	COAD
TCGA-A6-6649	Not Applicable	147	68##145##145##147	68##68##68##68	Oxaliplatin##Fluorouracil##Leucovorin##Fluorouracil	Chemotherapy##Chemotherapy##Other, specify in notes##Chemotherapy	Alive	66	147	COAD
TCGA-AA-A00Q	Not Applicable	0	334##334##334	61##61##61	Folinic acid##5-Fluorouracil##Oxaliplatin	Chemotherapy##Chemotherapy##Chemotherapy	Alive	66	0	COAD
TCGA-CM-6675	Not Applicable	153	184##184##150##152##Not Available##Not Available##Not Available##Not Available##Not Available##178	24##24##24##54##337##337##337##366##337##24	Fluorouracil##Leucovorin Calcium##Oxaliplatin##Pegfilgrastim##Fluorouracil##IRINOtecan HCl##Leucovorin Calcium##Cetuximab##Floxuridine##Fluorouracil	Chemotherapy##Other, specify in notes##Chemotherapy##Other, specify in notes##Chemotherapy##Chemotherapy##Chemotherapy##Chemotherapy##Chemotherapy##Chemotherapy	Alive	35	153	COAD
TCGA-AA-3713	Not Applicable	30	456	244	5-Fluorouracil	Chemotherapy	Alive	68	30	COAD
TCGA-AA-3692	Not Applicable	0	669##669##883##669##883	31##31##31##31##883	Folinic acid##5-Fluorouracil##Irinotecan##Bevacizumab##Cetuximab	Chemotherapy##Chemotherapy##Chemotherapy##Targeted Molecular therapy##Targeted Molecular therapy	Alive	47	0	COAD
TCGA-CM-5863	Not Applicable	304	240##240##240##229##240	86##86##86##229##86	Leucovorin Calcium##Fluorouracil##Oxaliplatin##Pegfilgrastim##Fluorouracil	Other, specify in notes##Chemotherapy##Chemotherapy##Other, specify in notes##Chemotherapy	Alive	60	304	COAD
TCGA-AA-3679	Not Applicable	30	Not Available##Not Available##Not Available##Not Available	61##61##61##61	Folinic acid##5-Fluorouracil##Irinotecan##Bevacizumab	Chemotherapy##Chemotherapy##Chemotherapy##Targeted Molecular therapy	Alive	59	30	COAD
TCGA-D5-5541	Not Applicable	202	279	19	Calcium Foliatum, fluorouracilum, oxaliplatinum, dexamethassone	Chemotherapy	Alive	63	202	COAD
TCGA-AA-A02F	Not Applicable	31	1127##1127##1127##700##1096	59##59##59##670##59	Folinic acid##5-Fluorouracil##Irinotecan##Oxaliplatin##Bevacizumab	Chemotherapy##Chemotherapy##Chemotherapy##Chemotherapy##Targeted Molecular therapy	Alive	68	31	COAD
TCGA-G4-6321	Not Applicable	572	257##257##243	103##103##103	Leucovorin##Fluorouracil##Oxaliplatin	Chemotherapy##Chemotherapy##Chemotherapy	Alive	60	572	COAD
TCGA-F4-6806	Not Applicable	20	158##158##158##263##263##412##412##760##760##760##760##883##Not Available##Not Available##Not Available	42##42##42##173##173##361##361##641##641##641##641##760##1161##1161##1161	Irinotecan##Leucovorin##5-Fluorouracil##Mitomycin##Capecitabine##Oxaliplatin##Capecitabine##Oxaliplatin##Leucovorin##Camptosar##5-Fluorouracil##Avastin##Oxaliplatin##Capecitabine##Bevacizumab	Chemotherapy##Ancillary##Chemotherapy##Chemotherapy##Chemotherapy##Chemotherapy##Chemotherapy##Chemotherapy##Ancillary##Chemotherapy##Chemotherapy##Chemotherapy##Chemotherapy##Chemotherapy##Targeted Molecular therapy	Alive	59	20	COAD
TCGA-A6-2677	Not Applicable	541	617##617##252##252	112##112##112##112	Leucovorin##5- FU##Oxaliplatin##5-FU	Other, specify in notes##Chemotherapy##Chemotherapy##Chemotherapy	Alive	68	541	COAD
TCGA-AA-3662	Not Applicable	0	184	62	Capecitabine	Chemotherapy	Alive	80	0	COAD
TCGA-CM-5344	Not Applicable	304	229##217##81##215##229##229	68##91##81##68##68##68	Fluorouracil##Pegfilgrastim (Peg G-CSF)##Filgrastim (G-CSF)##Oxaliplatin##Fluorouracil##Leucovorin	Chemotherapy##Other, specify in notes##Other, specify in notes##Chemotherapy##Chemotherapy##Other, specify in notes	Alive	39	304	COAD
TCGA-AA-3517	Not Applicable	0	1065##1155##1127##1065##1127	821##821##821##1004##821	Folinic acid##5-Fluorouracil##Irinotecan##Oxaliplatin##Bevacizumab	Chemotherapy##Chemotherapy##Chemotherapy##Chemotherapy##Targeted Molecular therapy	Alive	60	0	COAD
TCGA-QG-A5YX	Not Applicable	526	527	42	Xeloda	Chemotherapy	Alive	61	526	COAD
TCGA-CM-6162	Not Applicable	212	240##240##240##240	86##86##86##86	Oxaliplatin##Leucovorin##Fluorouracil##Fluorouracil	Chemotherapy##Other, specify in notes##Chemotherapy##Chemotherapy	Alive	48	212	COAD
TCGA-A6-2678	Not Applicable	437	214##214##214##214	60##60##60##60	Leucovorin##5- FU##Oxaliplatin##5- FU	Other, specify in notes##Chemotherapy##Chemotherapy##Chemotherapy	Alive	43	437	COAD
TCGA-AA-3955	Not Applicable	0	181##150	28##28	Capecitabine##Oxaliplatin	Chemotherapy##Chemotherapy	Alive	38	0	COAD
TCGA-AD-6901	Not Applicable	31	214	61	Xeloda	Chemotherapy	Alive	78	31	COAD
TCGA-CM-6678	Not Applicable	122	275##306##214##214##91	275##275##17##0##30	Floxuridine##IRINOtecan HCl##Irinotecan HCL##Floxuridine##Oxaliplatin	Chemotherapy##Chemotherapy##Chemotherapy##Chemotherapy##Chemotherapy	Alive	63	122	COAD
TCGA-QG-A5YV	Not Applicable	821	174	72	Xeloda	Chemotherapy	Alive	64	821	COAD
TCGA-G4-6303	Not Applicable	1882	1596##1838##1994##1443##1994##1838##1596##682##682##1443##1994##1443##682##1994##1596	1443##1596##1840##896##1840##1596##1443##516##516##896##1840##896##516##1840##1443	5-FU##Erbitux##Leucovorin##Leucovorin##5-FU##Irinotecan##Irinotecan##Oxaliplatin##5-FU##Avastin##Oxaliplatin##5-FU##Leucovorin##Bevacizumab##Leucovorin	Chemotherapy##Chemotherapy##Chemotherapy##Chemotherapy##Chemotherapy##Chemotherapy##Chemotherapy##Chemotherapy##Chemotherapy##Chemotherapy##Chemotherapy##Chemotherapy##Chemotherapy##Chemotherapy##Chemotherapy	Alive	54	1882	COAD
TCGA-AZ-4323	43	Not Available	Not Available	27	Oxaliplatin	Chemotherapy	Dead	37	43	COAD
TCGA-CM-5341	Not Applicable	183	273##273##273	122##122##122	fluorouracil##fluorouracil##Leucovorin Calcium	Chemotherapy##Chemotherapy##Other, specify in notes	Alive	82	183	COAD
TCGA-A6-6781	Not Applicable	158	221##158##223##221	32##32##32##32	Fluorouracil##Oxaliplatin##Fluorouracil##Leucovorin	Chemotherapy##Chemotherapy##Chemotherapy##Other, specify in notes	Alive	43	158	COAD
TCGA-AA-3841	Not Applicable	0	242##242##242	59##59##59	Folinic acid##5-Fluorouracil##Oxaliplatin	Chemotherapy##Chemotherapy##Chemotherapy	Alive	66	0	COAD
TCGA-CA-5255	Not Applicable	2	331##331##331	164##164##164	oxaliplatin##5-Fluorouracil##Folinic Acid	Chemotherapy##Chemotherapy##Chemotherapy	Alive	45	2	COAD
TCGA-AA-3678	Not Applicable	0	242##242	30##30	Folinic acid##5-Fluorouracil	Chemotherapy##Chemotherapy	Alive	60	0	COAD
TCGA-AA-A01K	Not Applicable	31	243##243##243	61##61##61	Folinic acid##5-Fluorouracil##Oxaliplatin	Chemotherapy##Chemotherapy##Chemotherapy	Alive	74	31	COAD
TCGA-AA-3973	Not Applicable	0	305##305##305##305	31##31##31##Not Available	Folinic acid##5-Fluorouracil##Irinotecan##Bevacizumab	Chemotherapy##Chemotherapy##Chemotherapy##Targeted Molecular therapy	Alive	69	0	COAD
TCGA-NH-A50V	Not Applicable	154	210##210##210	22##53##53	fluorouracil##oxaliplatin##leucovorin	Chemotherapy##Chemotherapy##Ancillary	Alive	69	154	COAD
TCGA-G4-6314	Not Applicable	1031	181##561##1045##209##561##209##561##1045	48##337##954##103##337##48##337##954	Oxaliplatin##Bevacizumab##Irinotecan##Fluorouracil##Leucovorin##Leucovorin##Irinotecan##Cetuximab	Chemotherapy##Chemotherapy##Chemotherapy##Chemotherapy##Chemotherapy##Chemotherapy##Chemotherapy##Chemotherapy	Alive	76	1031	COAD
TCGA-A6-2676	Not Applicable	447	111##111##111##113	76##76##76##76	Oxaliplatin##Leucovorin##5- FU##5-FU	Chemotherapy##Other, specify in notes##Chemotherapy##Chemotherapy	Alive	75	447	COAD
TCGA-RU-A8FL	Not Applicable	921	756##677##334##210	679##343##270##48	C1 FOLFIRI/Zaltrap##Irinotecan + Cetuximab##FOLFIRI/Avastin##FOLFOX	Chemotherapy##Chemotherapy##Chemotherapy##Chemotherapy	Alive	51	921	COAD
TCGA-A6-5657	Not Applicable	367	54##54##54	40##40##40	5 FU##Leucovorin##Oxaliplatin	Chemotherapy##Other, specify in notes##Chemotherapy	Alive	65	367	COAD
TCGA-D5-6538	Not Applicable	246	Not Available	23	XELODA	Chemotherapy	Alive	79	246	COAD
TCGA-CK-4947	Not Applicable	534	448##448##448	448##448##448	Folinic Acid##Fluorouracil##Oxaliplatin	Other, specify in notes##Chemotherapy##Chemotherapy	Alive	46	534	COAD
TCGA-NH-A6GA	Not Applicable	182	135##302##135##302##302##302##135##135	61##192##61##192##192##192##61##61	oxaliplatin##avastin##avastin##leucovorin##5-FU##irinotecan##leucovorin##fluorouracil	Chemotherapy##Chemotherapy##Chemotherapy##Ancillary##Chemotherapy##Chemotherapy##Ancillary##Chemotherapy	Alive	58	182	COAD
TCGA-F4-6805	Not Applicable	16	111	29	Xeloda	Chemotherapy	Alive	58	16	COAD
TCGA-AZ-6600	368	Not Available	144##144##144	122##122##122	CPT-11##5-FU##Leucovorin	Chemotherapy##Chemotherapy##Chemotherapy	Dead	64	368	COAD
TCGA-AA-3860	Not Applicable	0	184##184##184	31##31##31	Folinic acid##5-Fluorouracil##Oxaliplatin	Chemotherapy##Chemotherapy##Chemotherapy	Alive	53	0	COAD
TCGA-CA-6716	Not Applicable	8	226##226##226	42##42##42	oxaliplatin##5-Fluorouracil##Folinic Acid	Chemotherapy##Chemotherapy##Chemotherapy	Alive	65	8	COAD
TCGA-AZ-6605	159	Not Available	105	56	FOLFOX	Chemotherapy	Dead	77	159	COAD
TCGA-G4-6299	Not Applicable	2077	192##363##192##192	38##38##38##38	Fluorouracil##Bevacizumab##Leucovorin##Oxaliplatin	Other, specify in notes##Other, specify in notes##Other, specify in notes##Other, specify in notes	Alive	69	2077	COAD
TCGA-AA-3842	Not Applicable	31	212##212##212	59##59##59	Folinic acid##5-Fluorouracil##Oxaliplatin	Chemotherapy##Chemotherapy##Chemotherapy	Alive	51	31	COAD
TCGA-A6-2682	424	Not Available	106##282##106##282##106##282##108##284	43##231##43##231##43##231##43##231	Leucovorin##Oxaliplatin##Oxaliplatin##5 FU##5 FU##Leucovorin##5 FU##5 FU	Other, specify in notes##Chemotherapy##Chemotherapy##Chemotherapy##Chemotherapy##Other, specify in notes##Chemotherapy##Chemotherapy	Dead	70	424	COAD
TCGA-SS-A7HO	Not Applicable	1829	93##93##93	37##37##37	Oxaliplatin##5-FU##Leucovorin	Chemotherapy##Chemotherapy##Ancillary	Alive	44	1829	COAD
TCGA-A6-6652	Not Applicable	135	Not Available##Not Available##254##Not Available##Not Available	86##86##86##86##86	Cetuximab##Leucovorin##Oxaliplatin##Fluorouracil##Fluorouracil	Targeted Molecular therapy##Ancillary##Chemotherapy##Chemotherapy##Chemotherapy	Alive	59	135	COAD
TCGA-AA-A01D	Not Applicable	30	273##153##273##304##273##304	61##61##214##273##214##273	Capecitabine##Oxaliplatin##Irinotecan##Mitomycin##Bevacizumab##Panitumumab	Chemotherapy##Chemotherapy##Chemotherapy##Chemotherapy##Targeted Molecular therapy##Targeted Molecular therapy	Alive	47	30	COAD
TCGA-AZ-4616	156	Not Available	Not Available	113	XELODA	Chemotherapy	Dead	82	156	COAD
TCGA-G4-6293	Not Applicable	3203	235	25	Fluorouracil	Chemotherapy	Alive	49	3203	COAD
TCGA-CM-6172	Not Applicable	212	245##245##245	89##89##89	Fluorouracil##Fluorouracil##Leucovorin	Chemotherapy##Chemotherapy##Other, specify in notes	Alive	70	212	COAD
TCGA-CM-6169	Not Applicable	243	243##243##159##243	89##89##89##89	Leucovorin##Fluorouracil##Oxaliplatin##Fluorouracil	Other, specify in notes##Chemotherapy##Chemotherapy##Chemotherapy	Alive	67	243	COAD
TCGA-AA-3680	Not Applicable	0	90##90##90	31##31##31	Folinic acid##5-Fluorouracil##Oxaliplatin	Chemotherapy##Chemotherapy##Chemotherapy	Alive	67	0	COAD
TCGA-AA-A01R	Not Applicable	29	820##820##820	60##669##669	5-Fluorouracil##Folinic acid##Irinotecan	Chemotherapy##Chemotherapy##Chemotherapy	Alive	47	29	COAD
TCGA-G4-6310	Not Applicable	1205	194##76##132##194##76##194##76	153##34##90##153##34##153##34	Leucovorin##Oxaliplatin##Xeloda##5-FU##5-FU##Oxaliplatin##Leucovorin	Other, specify in notes##Chemotherapy##Chemotherapy##Chemotherapy##Chemotherapy##Chemotherapy##Other, specify in notes	Alive	69	1205	COAD
TCGA-CA-6717	Not Applicable	10	318##318##318	128##128##128	oxaliplatin##5-Fluorouracil##Folinic Acid	Chemotherapy##Chemotherapy##Chemotherapy	Alive	57	10	COAD
TCGA-A6-6142	Not Applicable	134	340##338##338##338	142##142##142##142	Fluorouracil##Leucovorin##Fluorouracil##Oxaliplatin	Chemotherapy##Other, specify in notes##Chemotherapy##Chemotherapy	Alive	56	134	COAD
TCGA-A6-4107	Not Applicable	231	197##197##197##199	50##50##50##50	Oxaliplatin##5 FU##Leucovorin##5 FU	Chemotherapy##Chemotherapy##Other, specify in notes##Chemotherapy	Alive	57	231	COAD
TCGA-A6-A56B	Not Applicable	1595	110##236##236##238##243	82##82##82##82##82	Fluorouracil##Leucovorin##Oxaliplatin##Fluorouracil##Cetuximab	Chemotherapy##Ancillary##Chemotherapy##Chemotherapy##Targeted Molecular therapy	Alive	57	1595	COAD
TCGA-D5-6533	Not Applicable	40	195	67	Oxaliplatin, Folinic acid, Fluorouracil	Chemotherapy	Alive	68	40	COAD
TCGA-D5-6926	Not Applicable	95	196	42	5-Fluorouracil + leucovorin	Chemotherapy	Alive	65	95	COAD
TCGA-G4-6311	Not Applicable	1112	148##190##190	36##36##36	Oxaliplatin##Leucovorin##Fluorouracil	Chemotherapy##Chemotherapy##Chemotherapy	Alive	80	1112	COAD
TCGA-A6-2683	Not Applicable	472	352##287##289##287##443##287##350##287##350##350##350	322##48##48##48##443##48##322##105##322##322##322	5 FU##5 FU##5 FU##Levcovorin##Mitomycin C##Irinotecan##5 FU##Avastin##Oxaliplatin##Avastin##Leucovorin	Chemotherapy##Chemotherapy##Chemotherapy##Other, specify in notes##Chemotherapy##Chemotherapy##Chemotherapy##Targeted Molecular therapy##Chemotherapy##Targeted Molecular therapy##Other, specify in notes	Alive	57	472	COAD
TCGA-CM-4748	Not Applicable	214	229##229##229##229##214##365##335##518##518##Not Available##Not Available	75##75##75##75##153##276##304##396##396##670##670	Oxaliplatin##Fluorouracil##Leucovorin##Fluorouracil##Oxaliplatin##IRINOtecan HCl##BEVACIZumab##Floxuridine##Leucovorin Calcium##CETUXimab##IRINOtecan HCl	Chemotherapy##Chemotherapy##Other, specify in notes##Chemotherapy##Chemotherapy##Chemotherapy##Chemotherapy##Chemotherapy##Ancillary##Chemotherapy##Chemotherapy	Alive	53	214	COAD
TCGA-CK-4950	Not Applicable	1227	259##237##237##237	49##49##49##49	FolFox##Oxaliplatin##Leucovorin##Fluorouracil	Chemotherapy##Chemotherapy##Ancillary##Chemotherapy	Alive	68	1227	COAD
TCGA-G4-6317	Not Applicable	894	201##201##201	47##47##47	Oxaliplatin##Fluorouracil##Leucovorin	Chemotherapy##Chemotherapy##Other, specify in notes	Alive	51	894	COAD
TCGA-A6-6654	Not Applicable	178	276##290##292##290	136##136##136##136	Oxaliplatin##Leucovorin##5 FU##5 FU	Chemotherapy##Other, specify in notes##Chemotherapy##Chemotherapy	Alive	65	178	COAD
TCGA-F4-6807	Not Applicable	16	284	73	Xeloda	Chemotherapy	Alive	51	16	COAD
TCGA-A6-2671	Not Applicable	648	270##270##Not Available##270##Not Available##186##Not Available##Not Available##272##270##756##739##754##754##711##984##844##844##846##984##1105##1091	96##96##551##96##551##96##551##551##96##96##551##551##725##551##551##844##844##844##844##844##1041##1041	Study drug AMG 655##Leucovorin##5 FU##Avastin##Avastin##Oxaliplatin##5 FU##Irinotecan##5 FU##5 FU##5FU##Avastin##Leucovorin##5 FU##Irinotecan##Irinotecan##5-FU##Leucovorin##5-FU##Avastin##Irinotecan##Erbitux	Other, specify in notes##Other, specify in notes##Chemotherapy##Targeted Molecular therapy##Targeted Molecular therapy##Chemotherapy##Chemotherapy##Chemotherapy##Chemotherapy##Chemotherapy##Chemotherapy##Targeted Molecular therapy##Other, specify in notes##Chemotherapy##Chemotherapy##Chemotherapy##Chemotherapy##Ancillary##Chemotherapy##Targeted Molecular therapy##Chemotherapy##Targeted Molecular …	Alive	85	648	COAD
TCGA-AA-A00U	Not Applicable	31	214##214##214	61##61##61	Folinic acid##5-Fluorouracil##Oxaliplatin	Chemotherapy##Chemotherapy##Chemotherapy	Alive	50	31	COAD
TCGA-AA-3972	Not Applicable	0	1246##1246##1369##1369##1369##1369	60##60##1277##1277##1277##1246	Capecitabine##Oxaliplatin##Folinic acid##5-Fluoruoracil##Oxaliplatin##Bevacizumab	Chemotherapy##Chemotherapy##Chemotherapy##Chemotherapy##Chemotherapy##Targeted Molecular therapy	Alive	72	0	COAD
TCGA-D5-6529	Not Applicable	260	Not Available	502	oxaliplatinum+ 5-FU	Chemotherapy	Alive	69	260	COAD
TCGA-AA-3562	Not Applicable	31	243##243##182	62##62##62	Folinic acid##5-Fluorouracil##Oxaliplatin	Chemotherapy##Chemotherapy##Chemotherapy	Alive	82	31	COAD
TCGA-DM-A0XF	1162	Not Available	174##Not Available	45##201	Mayo 425-20##FOLFIRI	Chemotherapy##Chemotherapy	Dead	68	1162	COAD
TCGA-G4-6298	715	Not Available	462##462	412##412	Erbitux##Irinotecan	Chemotherapy##Chemotherapy	Dead	90	715	COAD
TCGA-AA-3976	Not Applicable	0	242##242##61	30##30##30	Folinic acid##5-Fluorouracil##Oxaliplatin	Chemotherapy##Chemotherapy##Chemotherapy	Alive	70	0	COAD
TCGA-A6-3807	Not Applicable	333	242##244##242##242	74##74##74##74	5-FU##5 FU##Oxaliplatin##Leucovorin	Chemotherapy##Chemotherapy##Chemotherapy##Other, specify in notes	Alive	53	333	COAD
TCGA-A6-2674	Not Applicable	523	237##237##237##239##237##944##944##944##946##944	75##75##75##75##90##761##761##761##761##761	5 FU##Levcovorin##Oxaliplatin##5 FU##Avastin##Leucovorin##Bevacizumab##Oxaliplatin##Fluorouracil##Fluorouracil	Chemotherapy##Other, specify in notes##Chemotherapy##Chemotherapy##Targeted Molecular therapy##Other, specify in notes##Targeted Molecular therapy##Chemotherapy##Chemotherapy##Chemotherapy	Alive	71	523	COAD
TCGA-G4-6307	Not Applicable	1485	187##229##229	47##47##47	Oxaliplatin##Fluorouracil##Leucovorin	Chemotherapy##Chemotherapy##Chemotherapy	Alive	37	1485	COAD
TCGA-G4-6304	Not Applicable	1631	258##258##258	46##46##46	Leucovorin##Fluorouracil##Oxaliplatin	Chemotherapy##Chemotherapy##Chemotherapy	Alive	66	1631	COAD
TCGA-AZ-4684	Not Applicable	1705	Not Available	22	Folfox	Chemotherapy	Alive	49	1705	COAD
TCGA-CM-4743	Not Applicable	184	235	108	Capecitabine	Chemotherapy	Alive	69	184	COAD
TCGA-D5-5538	Not Applicable	204	282	22	Calcium Foliatum, fluorouracilum, oxaliplatinum, dexamethassone	Chemotherapy	Alive	60	204	COAD
TCGA-AY-4070	496	Not Available	146##239##146##239	64##212##64##212	5FU##XELODA##Oxaliplatin##Irinotecan	Chemotherapy##Chemotherapy##Chemotherapy##Chemotherapy	Dead	50	496	COAD
TCGA-4N-A93T	Not Applicable	8	Not Available	68	Xeloda	Chemotherapy	Alive	67	8	COAD
TCGA-AA-3494	Not Applicable	31	184##184##792##334##1065##1065	92##92##184##212##334##792	Folinic acid##5-Fluorouracil##Capecitabine##Oxaliplatin##Irinotecan##Cetuximab	Chemotherapy##Chemotherapy##Chemotherapy##Chemotherapy##Chemotherapy##Targeted Molecular therapy	Alive	55	31	COAD
TCGA-AD-6965	Not Applicable	6	196##Not Available##Not Available##Not Available##196##196	42##665##665##665##42##42	Oxaliplatin##Avastin##Irinotecan##5-FU##5FU##Leucovorin	Chemotherapy##Chemotherapy##Chemotherapy##Chemotherapy##Chemotherapy##Ancillary	Alive	62	6	COAD
TCGA-A6-5660	Not Applicable	342	201##243##245##243	82##82##82##82	Oxaliplatin##Leucovorin##5 FU##5FU	Chemotherapy##Other, specify in notes##Chemotherapy##Chemotherapy	Alive	73	342	COAD
TCGA-CM-5860	Not Applicable	304	211##211##197##211	57##57##57##57	Leucovorin##Fluorouracil##Oxaliplatin##Fluorouracil	Other, specify in notes##Chemotherapy##Chemotherapy##Chemotherapy	Alive	44	304	COAD
TCGA-AZ-6606	357	Not Available	103##165	59##165	Folfiri##5 FU	Chemotherapy##Chemotherapy	Dead	81	357	COAD
TCGA-AA-3967	Not Applicable	0	213##213##182	60##60##90	Folinic acid##5-Fluorouracil##Oxaliplatin	Chemotherapy##Chemotherapy##Chemotherapy	Alive	77	0	COAD
TCGA-AD-6889	Not Applicable	1720	Not Available	42	Xeloda	Chemotherapy	Alive	76	1720	COAD
TCGA-G4-6315	Not Applicable	937	180##180##138	40##40##40	Fluorouracil##Bevacizumab##Oxaliplatin	Chemotherapy##Chemotherapy##Chemotherapy	Alive	66	937	COAD
TCGA-AA-A00F	Not Applicable	0	213##213##213	61##61##61	Folinic acid##5-Fluorouracil##Oxaliplatin	Chemotherapy##Chemotherapy##Chemotherapy	Alive	66	0	COAD
TCGA-A6-6651	Not Applicable	249	247##247##205##249	77##77##77##77	Fluorouracil##Leucovorin##Oxaliplatin##Fluorouracil	Chemotherapy##Other, specify in notes##Chemotherapy##Chemotherapy	Alive	55	249	COAD
TCGA-CM-4751	Not Applicable	607	208##208##208##208	54##54##54##54	Leucovorin Calcium##Fluorouracil##Fluorouracil##Oxaliplatin	Other, specify in notes##Chemotherapy##Chemotherapy##Chemotherapy	Alive	62	607	COAD
TCGA-GR-A4D9	Not Applicable	1408	127##43##127##127##127##127	22##43##22##22##22##22	Vincristine##Intrathecal Methotrexate##Prednisone##Rituximab##Doxorubicin##Cyclophosphamide	Chemotherapy##Chemotherapy##Chemotherapy##Chemotherapy##Chemotherapy##Chemotherapy	Alive	66	1408	DLBC
TCGA-GR-7353	Not Applicable	2254	116##116##116##116##116	11##11##11##11##11	Doxorubicin##Cyclophosphamide##Vincristine##Rituximab##Prednisone	Chemotherapy##Chemotherapy##Chemotherapy##Chemotherapy##Chemotherapy	Alive	36	2254	DLBC
TCGA-FA-A7DS	Not Applicable	11	127##127##127##127	35##35##35##35	Adriamycin##Prednisolone##Vincristine##Cyclophosphamide	Chemotherapy##Chemotherapy##Chemotherapy##Chemotherapy	Alive	54	11	DLBC
TCGA-FA-8693	Not Applicable	35	132##132##132	102##46##46	Doxorubicin##Cyclophosphamide##Vinblastine	Chemotherapy##Chemotherapy##Chemotherapy	Alive	75	35	DLBC
TCGA-FA-A82F	Not Applicable	25	112##112##112##112	51##51##51##51	Cyclophosphamide##Adriamycin##Vincristine##Prednisone	Chemotherapy##Chemotherapy##Chemotherapy##Chemotherapy	Alive	48	25	DLBC
TCGA-GR-A4D5	Not Applicable	751	127##127##127##127##127	22##22##22##22##22	Doxorubicin##Vincristine##Cyclophosphamide##Predisone##Rituximab	Chemotherapy##Chemotherapy##Chemotherapy##Chemotherapy##Chemotherapy	Alive	46	751	DLBC
TCGA-FF-8046	Not Applicable	377	146##146	20##20	Rituximab##CHOP	Chemotherapy##Chemotherapy	Alive	51	377	DLBC
TCGA-FF-8043	Not Applicable	580	52##157##157	31##52##31	CHOP##EPOCH##Rituximab	Chemotherapy##Chemotherapy##Chemotherapy	Alive	70	580	DLBC
TCGA-GR-A4D4	Not Applicable	812	136##136##136##115##136	31##31##31##31##31	Doxorubicin##Prednisone##Cyclophosphamide##Vincristine##Rituximab	Chemotherapy##Chemotherapy##Chemotherapy##Chemotherapy##Chemotherapy	Alive	57	812	DLBC
TCGA-FA-A6HN	Not Applicable	6	39##39##39##39	8##8##8##8	Cyclophosphamide##Prednisone##Vincristine##Adriamycin	Chemotherapy##Chemotherapy##Chemotherapy##Chemotherapy	Alive	73	6	DLBC
TCGA-G8-6907	595	Not Available	327##327##327##327##187##187##187##187	288##288##288##288##28##28##28##28	Carboplatin##Dexamethasone##High dose ara-c##Rituxan##Prednisone##Cyclophosphamide##Vincristine##Adriamycin	Chemotherapy##Chemotherapy##Chemotherapy##Chemotherapy##Chemotherapy##Chemotherapy##Chemotherapy##Chemotherapy	Dead	57	595	DLBC
TCGA-G8-6909	Not Applicable	3227	129##129##129##129##129##129	25##25##25##25##25##25	Rituximab##Adriamycin##Vincristine##Cytoxan##Prednisone##Doxil	Chemotherapy##Chemotherapy##Chemotherapy##Chemotherapy##Chemotherapy##Chemotherapy	Alive	67	3227	DLBC
TCGA-GR-A4D6	Not Applicable	911	131##131##131##131##131	22##22##22##22##22	Doxorubicin##Prednisone##Vincristine##Rituximab##Cyclophosphamide	Chemotherapy##Chemotherapy##Chemotherapy##Chemotherapy##Chemotherapy	Alive	54	911	DLBC
TCGA-FF-A7CR	313	Not Available	277##277##277##256##277##277	7##7##7##193##7##7	Hydroxydaunomycin##Rituximab##Cyclophosphamide##Methotrexate##Prednisolone##Oncovin	Chemotherapy##Chemotherapy##Chemotherapy##Chemotherapy##Chemotherapy##Chemotherapy	Dead	61	313	DLBC
TCGA-FF-A7CQ	Not Applicable	298	115##115##137##137##115##137##115##115##137	5##5##116##116##5##116##5##5##116	Oncovin##Cyclophosphamide##Cyclophosphamide##Prednisolone##Rituximab##Rituximab##Hydroxydaunomycin##Prednisolone##Vincristine	Chemotherapy##Chemotherapy##Chemotherapy##Chemotherapy##Chemotherapy##Chemotherapy##Chemotherapy##Chemotherapy##Chemotherapy	Alive	74	298	DLBC
TCGA-G8-6324	1252	Not Available	130##130##130##130##394##394##394##394##1124##1124##1124##1200##1200##1200##1165	25##25##25##25##392##392##392##390##971##971##971##1172##1172##1172##1148	cyclophosphamide##doxorubicin##rituximab##vincristine##dexamethasone##carboplatin##cytarabine##decadron##Doxorubicin##Bortezomib##Rituximab##Rituximab##Vinorelbine##Gemcitabine##Revlimid	Chemotherapy##Chemotherapy##Chemotherapy##Chemotherapy##Chemotherapy##Chemotherapy##Chemotherapy##Chemotherapy##Chemotherapy##Chemotherapy##Chemotherapy##Chemotherapy##Chemotherapy##Chemotherapy##Chemotherapy	Dead	43	1252	DLBC
TCGA-FF-8061	Not Applicable	433	154##154	24##24	EPOCH##Rituximab	Chemotherapy##Chemotherapy	Alive	42	433	DLBC
TCGA-FF-8047	Not Applicable	126	59##59##80##59	19##19##59##19	O-ICE##Ofatumumab##CVAD##ICE	Chemotherapy##Chemotherapy##Chemotherapy##Chemotherapy	Alive	38	126	DLBC
TCGA-FF-A7CX	Not Applicable	385	140##140##140##140##140##140	10##10##10##10##10##10	Methotrexate##Rituximab##Oncovin##Cyclophosphamide##Prednisolone##Hydroxydaunomycin	Chemotherapy##Chemotherapy##Chemotherapy##Chemotherapy##Chemotherapy##Chemotherapy	Alive	46	385	DLBC
TCGA-FF-A7CW	Not Applicable	402	131##131##131##131##131	4##4##4##4##4	Hydroxydaunomycin##Oncovin##Rituximab##Prednisolone##Cyclophosphamide	Chemotherapy##Chemotherapy##Chemotherapy##Chemotherapy##Chemotherapy	Alive	72	402	DLBC
TCGA-FM-8000	Not Applicable	139	189##189##189##189	56##56##56##56	Adriamycin##Rituximab##Cytoxan##Vincristine	Chemotherapy##Chemotherapy##Chemotherapy##Chemotherapy	Alive	70	139	DLBC
TCGA-RQ-A68N	Not Applicable	32	84	8	High dose Methotrexate w/ Leucovorin	Chemotherapy	Alive	63	32	DLBC
TCGA-FA-A6HO	Not Applicable	6	71##71##71##71	10##10##10##10	Cyclophosphamide##Prednisone##Adriamycin##Vincristine	Chemotherapy##Chemotherapy##Chemotherapy##Chemotherapy	Alive	58	6	DLBC
TCGA-FA-A86F	Not Applicable	0	118##118##118##118##542##542##542##195##195##195##195##195	21##21##21##21##538##538##538##156##156##156##156##156	Dacarbazine##Doxorubicin##Bleomycin##Vincristine##Cyclophosphamide##Etoposide##Mitoxantrone##Etoposide##Cyclophosphamide##Doxorubicin##Dexamethasone##Vincristine	Chemotherapy##Chemotherapy##Chemotherapy##Chemotherapy##Chemotherapy##Chemotherapy##Chemotherapy##Chemotherapy##Chemotherapy##Chemotherapy##Chemotherapy##Chemotherapy	Alive	64	0	DLBC
TCGA-G8-6914	Not Applicable	5616	165##165##165##165	32##32##32##32	Prednisone##Vincristine##Cytoxan##Adriamycin	Chemotherapy##Chemotherapy##Chemotherapy##Chemotherapy	Alive	67	5616	DLBC
TCGA-FF-8041	Not Applicable	626	154##154	27##27	Rituximab##EPOCH	Chemotherapy##Chemotherapy	Alive	28	626	DLBC
TCGA-FF-8042	Not Applicable	608	107##107	14##14	Rituximab##CHOP	Chemotherapy##Chemotherapy	Alive	57	608	DLBC
TCGA-FF-8062	Not Applicable	259	155##155	7##7	Rituximab##CHOP	Chemotherapy##Chemotherapy	Alive	60	259	DLBC
TCGA-G8-6906	6425	Not Available	Not Available##Not Available##Not Available##2564##Not Available##Not Available##Not Available##Not Available##2988##2564	22##1257##1257##2561##22##2643##22##1257##2930##2561	Prednisone##Cytoxan##Bleomycin##Cytoxan##Cytoxan##ThioTepa##Vincristine##Vincristine##IL-2##VP-16	Chemotherapy##Chemotherapy##Chemotherapy##Chemotherapy##Chemotherapy##Chemotherapy##Chemotherapy##Chemotherapy##Chemotherapy##Chemotherapy	Dead	58	6425	DLBC
TCGA-G8-6325	Not Applicable	1266	153##153##153##153	24##24##24##24	RITUXIMAB##VINCRISTINE##CYCLOPHOSPHAMIDE##DOXORUBICIN	Chemotherapy##Chemotherapy##Chemotherapy##Chemotherapy	Alive	69	1266	DLBC
TCGA-GR-7351	Not Applicable	3872	79##79##79##79##79	18##18##18##18##18	Doxorubicin##Vincristine##Rituximab##Cyclophosphamide##Prednisone	Chemotherapy##Chemotherapy##Chemotherapy##Chemotherapy##Chemotherapy	Alive	56	3872	DLBC
TCGA-G8-6326	Not Applicable	1162	142##142##142##142##297##297##297##297	35##35##35##35##263##263##263##263	RITUXIMAB##CYCLOPHOSPHAMIDE##DOXORUBICIN##VINCRISTINE##CYTARABINE##RITUXIMAB##CISPLATIN##DEXAMETHASONE	Chemotherapy##Chemotherapy##Chemotherapy##Chemotherapy##Chemotherapy##Chemotherapy##Chemotherapy##Chemotherapy	Alive	52	1162	DLBC
TCGA-LN-A4A8	Not Applicable	2	432##432##432##432	276##276##276##276	Docetaxel##oxaliplatin##5-Flourouracil##Cisplatin	Chemotherapy##Chemotherapy##Chemotherapy##Chemotherapy	Alive	52	2	ESCA
TCGA-LN-A8HZ	Not Applicable	0	86##86	42##42	Capecitabine##Cisplatin	Chemotherapy##Chemotherapy	Alive	56	0	ESCA
TCGA-LN-A4A2	Not Applicable	4	83##83	47##47	Capecitabine##Cisplatin	Chemotherapy##Chemotherapy	Alive	57	4	ESCA
TCGA-VR-A8EQ	694	Not Available	236	115	Fluorouracil	Chemotherapy	Dead	73	694	ESCA
TCGA-LN-A49O	Not Applicable	10	104	76	Capecitabine	Chemotherapy	Alive	47	10	ESCA
TCGA-LN-A7HY	Not Applicable	0	159##159	104##104	Capecitabine##Cisplatin	Chemotherapy##Chemotherapy	Alive	50	0	ESCA
TCGA-LN-A5U6	Not Applicable	6	92	41	Capecitabine	Chemotherapy	Alive	54	6	ESCA
TCGA-IC-A6RF	Not Applicable	189	370##370	342##342	Carboplatin##Taxol	Chemotherapy##Chemotherapy	Alive	69	189	ESCA
TCGA-VR-AA4D	Not Applicable	1378	288##288	166##166	Fluorouracil##Leucovorin	Chemotherapy##Ancillary	Alive	53	1378	ESCA
TCGA-LN-A49U	Not Applicable	2	69##69	35##35	Capecitabine##Cisplatin	Chemotherapy##Chemotherapy	Alive	62	2	ESCA
TCGA-LN-A4MQ	Not Applicable	3	136##136	102##102	Capecitabine##Cisplatin	Chemotherapy##Chemotherapy	Alive	46	3	ESCA
TCGA-JY-A6FA	1361	Not Available	271##271##271	152##152##152	Epirubicin##Cisplatin##5 FU	Chemotherapy##Chemotherapy##Chemotherapy	Dead	51	1361	ESCA
TCGA-V5-A7RE	Not Applicable	146	67##67##380	36##36##304	carboplatin##taxol##xeloda	Chemotherapy##Chemotherapy##Chemotherapy	Alive	45	146	ESCA
TCGA-LN-A49V	Not Applicable	3	65##65	25##25	Capecitabine##Cisplatin	Chemotherapy##Chemotherapy	Alive	49	3	ESCA
TCGA-LN-A7HZ	Not Applicable	0	153##153	112##112	Capecitabine##Cisplatin	Chemotherapy##Chemotherapy	Alive	49	0	ESCA
TCGA-L7-A6VZ	Not Applicable	266	244##244##245	97##97##97	Leucovorin Calcium##Fluorouracil##Fluorouracil	Chemotherapy##Chemotherapy##Chemotherapy	Alive	62	266	ESCA
TCGA-IG-A7DP	Not Applicable	34	206##206	49##49	Carboplatin##Gemzar	Chemotherapy##Chemotherapy	Alive	50	34	ESCA
TCGA-KH-A6WC	Not Applicable	189	Not Available	53	Not Available	Chemotherapy	Alive	82	189	ESCA
TCGA-LN-A4A6	Not Applicable	3	96	69	Capecitabine	Chemotherapy	Alive	65	3	ESCA
TCGA-LN-A5U7	Not Applicable	36	693##693##693	537##537##537	docetaxel##oxaliplatin##fluorouracil	Chemotherapy##Chemotherapy##Chemotherapy	Alive	46	36	ESCA
TCGA-LN-A9FP	Not Applicable	0	60	40	Capecitabine	Chemotherapy	Alive	60	0	ESCA
TCGA-LN-A49R	Not Applicable	3	194##194	143##143	Capecitabine##Cisplatin	Chemotherapy##Chemotherapy	Alive	46	3	ESCA
TCGA-S8-A6BV	Not Applicable	267	290##Not Available	276##609	FOLFOX##FOLFIRI	Chemotherapy##Chemotherapy	Alive	76	267	ESCA
TCGA-VR-A8ER	378	Not Available	268##268	103##103	Fluorouracil##Cisplatin	Chemotherapy##Chemotherapy	Dead	54	378	ESCA
TCGA-LN-A49M	Not Applicable	5	136	95	Capecitabine	Chemotherapy	Alive	62	5	ESCA
TCGA-IG-A3I8	Not Applicable	0	53##53	51##51	5-Fluorouracil##Cisplatin	Chemotherapy##Chemotherapy	Alive	51	0	ESCA
TCGA-IC-A6RE	Not Applicable	234	Not Available##Not Available##Not Available	151##151##151	Epirubicin##Cisplatin##5FU	Chemotherapy##Chemotherapy##Chemotherapy	Alive	59	234	ESCA
TCGA-LN-A49W	Not Applicable	2	82##82	53##53	Capecitabine##Cisplatin	Chemotherapy##Chemotherapy	Alive	73	2	ESCA
TCGA-IG-A3YC	Not Applicable	0	560	556	Etoposide	Chemotherapy	Alive	62	0	ESCA
TCGA-LN-A4A1	Not Applicable	0	236##236	200##200	Cisplatin##Capecitabine	Chemotherapy##Chemotherapy	Alive	60	0	ESCA
TCGA-LN-A49Y	Not Applicable	2	126	92	Capecitabine	Chemotherapy	Alive	77	2	ESCA
TCGA-L7-A56G	Not Applicable	245	77##77	49##49	Cisplatin##Paclitaxel	Chemotherapy##Chemotherapy	Alive	65	245	ESCA
TCGA-LN-A4A3	Not Applicable	2	74##74	39##39	Capecitabine##Cisplatin	Chemotherapy##Chemotherapy	Alive	61	2	ESCA
TCGA-LN-A9FR	Not Applicable	0	89	23	Capecitabine	Chemotherapy	Alive	70	0	ESCA
TCGA-L5-A88W	764	Not Available	225##138##225	105##105##169	carboplatin##Taxol##gemcitabine	Chemotherapy##Chemotherapy##Chemotherapy	Dead	67	764	ESCA
TCGA-V5-AASV	Not Applicable	258	Not Available##Not Available	Not Available##Not Available	carboplatin##paclitaxel	Chemotherapy##Chemotherapy	Alive	67	258	ESCA
TCGA-LN-A49L	Not Applicable	2	Not Available##Not Available##Not Available	97##97##97	paclitaxel##Cisplatin##Capecitabine	Chemotherapy##Chemotherapy##Chemotherapy	Alive	44	2	ESCA
TCGA-R6-A8W5	480	Not Available	385##385	361##361	Oxaliplatin##5 fluorouracil	Chemotherapy##Chemotherapy	Dead	60	480	ESCA
TCGA-LN-A4MR	Not Applicable	2	270##270	237##237	Capecitabine##Cisplatin	Chemotherapy##Chemotherapy	Alive	57	2	ESCA
TCGA-LN-A7HV	Not Applicable	0	71	36	Capecitabine	Chemotherapy	Alive	58	0	ESCA
TCGA-LN-A7HX	Not Applicable	0	142	107	Capecitabine	Chemotherapy	Alive	72	0	ESCA
TCGA-V5-A7RC	104	Not Available	Not Available##Not Available	Not Available##Not Available	carboplatin##paclitaxel	Chemotherapy##Chemotherapy	Dead	55	104	ESCA
TCGA-JY-A93D	Not Applicable	769	280	150	Fluorouracil	Chemotherapy	Alive	51	769	ESCA
TCGA-06-2563	Not Applicable	259	57##Not Available##931	27##934##885	Temodar##Bevacizumab##R04929097	Chemotherapy##Targeted Molecular therapy##Targeted Molecular therapy	Alive	72	259	GBM
TCGA-14-1459	378	378	Not Available##Not Available##Discrepancy	Not Available##Not Available##22	Dexamethasone##Dexamethasone##Temodar	Hormone Therapy##Hormone Therapy##Chemotherapy	Dead	63	378	GBM
TCGA-06-6695	Not Applicable	253	127##56	68##11	Temozolomide##Temozolomide	Chemotherapy##Chemotherapy	Alive	64	253	GBM
TCGA-28-1749	Not Applicable	280	159##159##159	19##19##19	Temozolomide##Temozolomide##Temozolomide	Chemotherapy##Chemotherapy##Chemotherapy	Alive	73	280	GBM
TCGA-32-1970	468	468	67##Not Available	28##Not Available	Temodar##Temodar	Chemotherapy##Chemotherapy	Dead	59	468	GBM
TCGA-02-0111	705	705	74	28	Temozolomide	Chemotherapy	Dead	56	705	GBM
TCGA-06-0167	347	Not Available	68##197##289	24##77##258	Temozolomide##Temozolomide##PS341	Chemotherapy##Chemotherapy##Chemotherapy	Dead	44	347	GBM
TCGA-12-5299	98	98	80##73	45##45	Temozolomide##Avastin	Chemotherapy##Targeted Molecular therapy	Dead	56	98	GBM
TCGA-14-1037	587	587	95##Not Available##433##538##Not Available	25##326##346##439##0	Oxaliplatin##Dexamethasone##PS 341##Temodar##Dexamethasome	Chemotherapy##Hormone Therapy##Targeted Molecular therapy##Chemotherapy##Hormone Therapy	Dead	66	587	GBM
TCGA-12-1600	448	414	218##84	106##43	Temodar##Temodar	Chemotherapy##Chemotherapy	Dead	86	448	GBM
TCGA-06-0879	Not Applicable	699	Not Available##Not Available##60##435##580##960##942##1025##1025##1029##1205##1085	67##84##19##117##84##718##708##998##998##1029##1029##1085	Temozolomide##dcVax##Temozolomide##Temozolomide##dc Vax (Dendritic Cell Vaccine)##Temozolomide##Dendritic Cell Vaccine (dcvax)##Cedicanib##Cilengitide##Lomustine CCNU##Bevacizumab##Carboplatin	Chemotherapy##Targeted Molecular therapy##Chemotherapy##Chemotherapy##Targeted Molecular therapy##Chemotherapy##Targeted Molecular therapy##Targeted Molecular therapy##Targeted Molecular therapy##Chemotherapy##Targeted Molecular therapy##Chemotherapy	Alive	52	699	GBM
TCGA-06-6699	Not Applicable	47	Not Available	31	Temozolomide	Chemotherapy	Alive	58	47	GBM
TCGA-06-0876	Not Applicable	271	271##60##416##1146##560	98##17##112##462##462	Temozolomide##Temozolomide##Temozolomide##Bevacizumab##Irintocean	Chemotherapy##Chemotherapy##Chemotherapy##Targeted Molecular therapy##Chemotherapy	Alive	72	271	GBM
TCGA-02-0085	1561	1561	786	740	Temozolomide	Chemotherapy	Dead	63	1561	GBM
TCGA-14-1454	918	918	900##235##Not Available##Not Available##900##Not Available	309##29##0##291##309##0	Hydroxyurea##Temodar##Gliadel##Dexamethasone##Gleevac##Dexamethasone	Chemotherapy##Chemotherapy##Chemotherapy##Hormone Therapy##Chemotherapy##Hormone Therapy	Dead	54	918	GBM
TCGA-76-4932	1458	1458	Not Available	Not Available	Temodar (escalation)	Chemotherapy	Dead	50	1458	GBM
TCGA-12-5295	454	399	323##71##277##277	277##29##88##88	Avastin##Temozolomide##CPT 11##Avastin	Targeted Molecular therapy##Chemotherapy##Chemotherapy##Targeted Molecular therapy	Dead	60	454	GBM
TCGA-06-6701	Not Applicable	151	63	20	Temozolomide	Chemotherapy	Alive	60	151	GBM
TCGA-06-0240	621	Not Available	65##320##320##407##589##511##589	34##36##36##337##337##435##547	Temozolomide##Temozolomide##Cilengitide##Irinotecan##Bevacizumab##Temozolomide##Carboplatin	Chemotherapy##Chemotherapy##Chemotherapy##Chemotherapy##Targeted Molecular therapy##Chemotherapy##Chemotherapy	Dead	57	621	GBM
TCGA-06-0744	Not Applicable	595	477##111	111##81	Temozolomide##Temozolomide	Chemotherapy##Chemotherapy	Alive	66	595	GBM
TCGA-06-0414	1068	1065	370##370	5##5	BCNU##Cisplatain	Chemotherapy##Chemotherapy	Dead	63	1068	GBM
TCGA-14-1455	28	28	28##Not Available	17##17	Dexamethasone##Gliadel wafer	Hormone Therapy##Chemotherapy	Dead	61	28	GBM
TCGA-12-1095	482	482	370##412##412##286##82##286	291##404##404##112##34##95	Avastin##Avastin##VP 16##CPT 11##Temodar##Avastin	Targeted Molecular therapy##Targeted Molecular therapy##Chemotherapy##Chemotherapy##Chemotherapy##Targeted Molecular therapy	Dead	65	482	GBM
TCGA-28-1755	47	47	Discrepancy	15	Temodar	Chemotherapy	Dead	52	47	GBM
TCGA-41-2573	Not Applicable	272	142##142##71##Not Available	100##127##29##171	Temodar##BSI-201##Temodar##Avastin	Chemotherapy##Targeted Molecular therapy##Chemotherapy##Targeted Molecular therapy	Alive	59	272	GBM
TCGA-14-0812	99	99	Not Available##Not Available	0##0	Gliadel Wafers##Dexamethasone	Chemotherapy##Hormone Therapy	Dead	65	99	GBM
TCGA-02-0007	705	705	338##338	33##33	Temozolomide##Temozolomide	Chemotherapy##Chemotherapy	Dead	40	705	GBM
TCGA-19-5954	Not Applicable	242	75##107	32##103	Temodar##Temodar	Chemotherapy##Chemotherapy	Alive	72	242	GBM
TCGA-02-0075	634	634	36	16	Temozolomide	Chemotherapy	Dead	63	634	GBM
TCGA-12-1088	3881	3881	3821##3779	3779##3735	CCNU##CCNU	Chemotherapy##Chemotherapy	Dead	53	3881	GBM
TCGA-08-0351	1987	1637	Not Available##581##Not Available##Not Available	1594##72##72##1594	Thalidomide##Thalidomide##Temodor##Temodor	Targeted Molecular therapy##Targeted Molecular therapy##Chemotherapy##Chemotherapy	Dead	40	1987	GBM
TCGA-12-1598	476	287	82##287	33##160	Temodar##Temodar	Chemotherapy##Chemotherapy	Dead	75	476	GBM
TCGA-06-0171	399	396	273##175	231##81	Carmustine (BCNU)##Temozolomide	Chemotherapy##Chemotherapy	Dead	65	399	GBM
TCGA-76-4926	138	138	115	83	Temodar	Chemotherapy	Dead	68	138	GBM
TCGA-06-0162	104	78	74	13	CAI (NABTT 9712)	Chemotherapy	Dead	47	104	GBM
TCGA-06-0875	Not Applicable	279	Not Available##454	Not Available##89	Temozolomide##Temozolomide	Chemotherapy##Chemotherapy	Alive	61	279	GBM
TCGA-19-2629	737	Not Available	198##69##135	148##10##104	Avastin##Temodar##Temodar	Chemotherapy##Chemotherapy##Chemotherapy	Dead	60	737	GBM
TCGA-26-6174	Not Applicable	71	66	29	Temozolomide	Chemotherapy	Alive	65	71	GBM
TCGA-06-1087	123	109	75	18	Temodar	Chemotherapy	Dead	75	123	GBM
TCGA-06-0154	424	389	89##Not Available##235##191	12##373##235##160	CI 980##Procarbazine##Gliadel wafer##Carmustine	Chemotherapy##Chemotherapy##Chemotherapy##Chemotherapy	Dead	54	424	GBM
TCGA-06-0881	Not Applicable	178	133##Not Available##Not Available	72##150##150	Temodar##Irinotecan##Avastin	Chemotherapy##Chemotherapy##Chemotherapy	Alive	50	178	GBM
TCGA-41-3915	Not Applicable	184	Not Available##71##289	115##27##202	Temodar##Temodar##temodar	Chemotherapy##Chemotherapy##Chemotherapy	Alive	48	184	GBM
TCGA-27-2518	753	753	753##700##700##753##107##182	55##627##627##55##20##22	Dexamethasone##Fotemustine##PC2##Levenracetam##Cisplatin##Temozolomide	Hormone Therapy##Chemotherapy##Chemotherapy##Hormone Therapy##Chemotherapy##Chemotherapy	Dead	52	753	GBM
TCGA-74-6575	Not Applicable	534	Not Available##131##498##73	498##96##152##36	Avastin##Temozolomide##Avastin##Temozolomide	Targeted Molecular therapy##Chemotherapy##Targeted Molecular therapy##Chemotherapy	Alive	73	534	GBM
TCGA-12-0778	454	452	147##68##232##329##352##385##329##385##385##352	89##22##147##250##329##355##250##355##355##329	Temozolamide##Temozolamide##CCNU##Avastin##VP-16##Rapamycin##VP-16##Rapamcyin##Tarceva##Temozolomide	Chemotherapy##Chemotherapy##Chemotherapy##Targeted Molecular therapy##Chemotherapy##Targeted Molecular therapy##Chemotherapy##Targeted Molecular therapy##Targeted Molecular therapy##Chemotherapy	Dead	53	454	GBM
TCGA-06-0208	256	167	98##98	39##39	Cisplatin##Carmustine (BCNU)	Chemotherapy##Chemotherapy	Dead	52	256	GBM
TCGA-06-0166	178	161	60	14	Oxaliplatin	Chemotherapy	Dead	51	178	GBM
TCGA-06-0158	329	166	160	99	Carmustin	Chemotherapy	Dead	73	329	GBM
TCGA-27-1831	505	505	98##505##505##103	4##-8##-8##6	Cisplatin##Oxcarbazepine##Dexamethasone##Temozolomide	Chemotherapy##Hormone Therapy##Hormone Therapy##Chemotherapy	Dead	66	505	GBM
TCGA-02-0006	558	558	148##Not Available##Not Available	88##Not Available##Not Available	Temozolomide##Temozolomide##CIS Retinoic Acid	Chemotherapy##Chemotherapy##Chemotherapy	Dead	56	558	GBM
TCGA-02-0027	370	315	256##Not Available##Not Available##Not Available##Not Available	27##Not Available##Not Available##Not Available##Not Available	Temozolomide##CCNU##Celebrex##Xeloda##6 Thiguanine	Chemotherapy##Chemotherapy##Chemotherapy##Chemotherapy##Chemotherapy	Dead	33	370	GBM
TCGA-06-0221	603	548	532##280##259##285##502##471##532##471	502##280##14##280##471##379##502##318	Carmustine (BCNU)##Gliadel Wafer##CAI (NABTT 97212)##06-BG (NABTT 0803)##Vatalanib (PTK787)##Reinoid/CIS retinoic acid##06-BG##Temozolomide	Chemotherapy##Chemotherapy##Chemotherapy##Chemotherapy##Chemotherapy##Chemotherapy##Chemotherapy##Chemotherapy	Dead	31	603	GBM
TCGA-12-1602	206	195	140##57	86##17	Temodor##Temodor	Chemotherapy##Chemotherapy	Dead	58	206	GBM
TCGA-28-1756	Not Applicable	86	69	21	Temodar	Chemotherapy	Alive	78	86	GBM
TCGA-06-0151	1417	Not Available	134##179##1381	Not Available##179##1330	Carmustine##Gliadel Wafers##Temozolomide	Chemotherapy##Chemotherapy##Chemotherapy	Dead	32	1417	GBM
TCGA-28-2509	Not Applicable	145	Not Available##Not Available	33##26	Temodar##Cilenaitide	Chemotherapy##Targeted Molecular therapy	Alive	77	145	GBM
TCGA-02-2470	393	393	183##99	100##57	Temodar##Temodar	Chemotherapy##Chemotherapy	Dead	57	393	GBM
TCGA-14-1827	179	179	46##Not Available##46	42##0##42	BCNU##Dexamethasone##Cisplatin	Chemotherapy##Hormone Therapy##Chemotherapy	Dead	51	179	GBM
TCGA-08-0346	256	132	68	20	Hydroxyurea	Chemotherapy	Dead	69	256	GBM
TCGA-06-2562	Not Applicable	86	37	26	Temodar	Chemotherapy	Alive	81	86	GBM
TCGA-06-0137	812	702	637	637	Gliadel Wafer	Chemotherapy	Dead	63	812	GBM
TCGA-06-0174	98	67	33	3	Tipfarnib (R115777)	Chemotherapy	Dead	54	98	GBM
TCGA-06-6389	Not Applicable	237	Not Available##73	70##32	Temozolomide##Temozolomide	Chemotherapy##Chemotherapy	Alive	49	237	GBM
TCGA-19-1388	394	394	250##328##63##377	97##269##21##363	Temozolomide##Temozolomide##Temozolomide##Avastin	Chemotherapy##Chemotherapy##Chemotherapy##Chemotherapy	Dead	58	394	GBM
TCGA-02-0070	Not Applicable	762	57	10	Temozolomide	Chemotherapy	Alive	70	762	GBM
TCGA-12-0654	231	218	216##216	44##44	MAb I-131##mu81c6	Targeted Molecular therapy##Targeted Molecular therapy	Dead	48	231	GBM
TCGA-32-2491	372	372	59##122	18##117	Temodar##Temodar	Chemotherapy##Chemotherapy	Dead	63	372	GBM
TCGA-32-2638	Not Applicable	224	133##68##114	49##26##110	Bevacizumab or placebo RTOG 0825##Temozolomide##Temozolomide	Targeted Molecular therapy##Chemotherapy##Chemotherapy	Alive	67	224	GBM
TCGA-12-0656	2883	2005	22##254##1817##1873##204##443##1758##1899##22	22##204##1758##1817##135##301##1488##1873##22	MAb I-131##CCNU##CCNU##CCNU##CCNU##VP-16##Temodar##VP-16##mu81c6	Targeted Molecular therapy##Chemotherapy##Chemotherapy##Chemotherapy##Chemotherapy##Chemotherapy##Chemotherapy##Chemotherapy##Targeted Molecular therapy	Dead	48	2883	GBM
TCGA-08-0344	3524	3310	2850	2577	BCNU	Chemotherapy	Dead	66	3524	GBM
TCGA-12-0820	562	562	363##433##272##502##0##341##543##543##341	342##363##216##433##-1##300##502##502##300	CPT-11##CPT-11##Temozolomide##CPT-11##06-BG##BCNU##VP-16##Tamoxifen##06-BG	Chemotherapy##Chemotherapy##Chemotherapy##Chemotherapy##Targeted Molecular therapy##Chemotherapy##Chemotherapy##Hormone Therapy##Targeted Molecular therapy	Dead	40	562	GBM
TCGA-02-0064	600	600	358##Not Available##Not Available	23##Not Available##Not Available	Temozolomide##Bevacizumab##CPT 11	Chemotherapy##Chemotherapy##Chemotherapy	Dead	50	600	GBM
TCGA-32-4208	Not Applicable	400	150##84##Not Available	146##41##174	Temodar##Temodar##Temodar	Chemotherapy##Chemotherapy##Chemotherapy	Alive	25	400	GBM
TCGA-19-0964	Not Applicable	103	82	39	Temodar	Chemotherapy	Alive	70	103	GBM
TCGA-02-0010	1077	1077	569##Not Available##Not Available	509##Not Available##Not Available	Temozolomide##Thalidomide##CPT 11	Chemotherapy##Chemotherapy##Chemotherapy	Dead	20	1077	GBM
TCGA-08-0531	230	168	69##198	27##102	Temodar##Temodar	Chemotherapy##Chemotherapy	Dead	64	230	GBM
TCGA-12-1096	277	Not Available	277##101##201##277	202##63##130##202	Avastin##Temodor##Temodor##CPT-11	Targeted Molecular therapy##Chemotherapy##Chemotherapy##Chemotherapy	Dead	55	277	GBM
TCGA-02-0432	1433	1433	329	105	CCNU	Chemotherapy	Dead	36	1433	GBM
TCGA-08-0510	130	107	90##64	35##41	Temodor##Thalidomide	Chemotherapy##Targeted Molecular therapy	Dead	75	130	GBM
TCGA-06-0124	620	123	Discrepancy	Discrepancy	temozolomide	Chemotherapy	Dead	67	620	GBM
TCGA-06-0159	287	Not Available	162	70	Carmustine	Chemotherapy	Dead	74	287	GBM
TCGA-19-5958	Not Applicable	164	265##80##248	56##34##111	Avastin##Temodar##Temodar	Chemotherapy##Chemotherapy##Chemotherapy	Alive	56	164	GBM
TCGA-28-6450	165	165	41##41	25##25	Temozolomide##Temoxolomide	Chemotherapy##Chemotherapy	Dead	60	165	GBM
TCGA-14-1821	541	541	Not Available##Not Available##69	331##0##40	Dexamethasone##Dexamethasone##Temodar	Hormone Therapy##Hormone Therapy##Chemotherapy	Dead	31	541	GBM
TCGA-08-0349	298	231	93##93##183##259	38##38##105##231	Temodar##Thalidomide##BCNU##Fenretinide	Chemotherapy##Targeted Molecular therapy##Chemotherapy##Chemotherapy	Dead	46	298	GBM
TCGA-02-0026	748	748	418##Not Available##Not Available	92##Not Available##Not Available	Temozolomide##Gleevec##Hydroxyurea	Chemotherapy##Chemotherapy##Chemotherapy	Dead	27	748	GBM
TCGA-32-1973	641	641	64##631##631##542##542##417##32	22##549##549##521##521##99##23	Temodar##Avastin##Irinotecan##Temodar##BIBW2992##Temodar##Metexafin Gadolinium	Chemotherapy##Chemotherapy##Chemotherapy##Chemotherapy##Chemotherapy##Chemotherapy##Chemotherapy	Dead	21	641	GBM
TCGA-76-6662	Not Applicable	282	227##Not Available	88##254	Temodar##Carmustine	Chemotherapy##Chemotherapy	Alive	58	282	GBM
TCGA-06-2566	182	182	100##69	95##30	Temodar##Temodar	Chemotherapy##Chemotherapy	Dead	23	182	GBM
TCGA-76-6286	638	638	Not Available##580	102##510	Temodar##Avastin	Chemotherapy##Chemotherapy	Dead	60	638	GBM
TCGA-76-6657	153	153	Not Available	Not Available	Temodar	Chemotherapy	Dead	74	153	GBM
TCGA-27-2523	489	489	11##380##59##489##386##489	11##60##10##-6##97##-6	Lumustine##Temozolomide##Cisplatin##Phenytoin Sodium##Erlotinib##Dexamethasone	Chemotherapy##Chemotherapy##Chemotherapy##Hormone Therapy##Chemotherapy##Hormone Therapy	Dead	63	489	GBM
TCGA-06-2561	Not Applicable	282	148##63##Not Available##Not Available##492##325##492##471	119##21##171##171##171##171##478##348	XL 184##Temodar##Avastin##irinotecan##Bevacizumab##Irinotecan##Carboplatin##Temozlomide	Chemotherapy##Chemotherapy##Chemotherapy##Chemotherapy##Targeted Molecular therapy##Chemotherapy##Chemotherapy##Chemotherapy	Alive	53	282	GBM
TCGA-08-0355	747	685	607##68##572##498##671##531##582	573##25##531##88##638##531##582	Tamoxifen##Temodor##Thalomid##Temodor##Enzastaurin##BCNU##Carboplatin	Targeted Molecular therapy##Chemotherapy##Targeted Molecular therapy##Chemotherapy##Targeted Molecular therapy##Chemotherapy##Chemotherapy	Dead	30	747	GBM
TCGA-02-0001	358	279	278##278##Not Available##Not Available	92##92##Not Available##Not Available	Celebrex##CRA##Celebrex##Cis Retinoic Acid	Chemotherapy##Chemotherapy##Chemotherapy##Chemotherapy	Dead	44	358	GBM
TCGA-14-0790	419	419	Not Available##410##Not Available	0##15##0	Gliadel BCNU##Temodar##Dexamethasone	Chemotherapy##Chemotherapy##Hormone Therapy	Dead	64	419	GBM
TCGA-06-0169	100	95	78	29	Temozolomide	Chemotherapy	Dead	68	100	GBM
TCGA-06-2564	Not Applicable	181	Not Available	Not Available	Temodar	Chemotherapy	Alive	50	181	GBM
TCGA-12-0819	754	754	376##442##Discrepancy##495##180##180##624	258##376##Discrepancy##442##6##6##505	BCNU##BCNU##Carboplatin##Topotecan##mu81c6##MAB I 131##Procarbazine	Chemotherapy##Chemotherapy##Chemotherapy##Chemotherapy##Targeted Molecular therapy##Targeted Molecular therapy##Chemotherapy	Dead	49	754	GBM
TCGA-76-6192	100	100	75	Not Available	Temodar	Chemotherapy	Dead	74	100	GBM
TCGA-06-0216	735	684	463##97##586	250##36##586	Temozolomide##CI 980##Carmustine	Chemotherapy##Chemotherapy##Chemotherapy	Dead	61	735	GBM
TCGA-12-1099	126	104	104##101	62##61	Avastin##Temodor	Targeted Molecular therapy##Chemotherapy	Dead	68	126	GBM
TCGA-02-0068	804	804	179##179##Not Available##Not Available	14##14##Not Available##Not Available	Temozolomide##Temozolomide##Bevacizumab##CPT 11	Chemotherapy##Chemotherapy##Chemotherapy##Chemotherapy	Dead	57	804	GBM
TCGA-06-0195	225	214	169##200##169##169##200	95##169##95##95##169	Vincristine##VP 16 (Etoposide)##Procarbazine##Lomustine##Carboplatin	Chemotherapy##Chemotherapy##Chemotherapy##Chemotherapy##Chemotherapy	Dead	63	225	GBM
TCGA-06-0150	592	Not Available	Not Available##Not Available##Not Available	Not Available##335##495	Taxol##Carmustine##Procarbazine	Chemotherapy##Chemotherapy##Chemotherapy	Dead	45	592	GBM
TCGA-02-0115	476	476	107##Not Available	27##Not Available	Temozolomide##Bevacizumab	Chemotherapy##Chemotherapy	Dead	52	476	GBM
TCGA-08-0244	690	690	75##483	34##34	Temodor##Thalidomide	Chemotherapy##Targeted Molecular therapy	Dead	62	690	GBM
TCGA-26-1440	Not Applicable	296	Not Available##78	108##30	Temozolomide##Temozolomide	Chemotherapy##Chemotherapy	Alive	48	296	GBM
TCGA-19-A60I	Not Applicable	206	114##Not Available	72##154	Temodar##Temodar	Chemotherapy##Chemotherapy	Alive	39	206	GBM
TCGA-06-0882	Not Applicable	165	Not Available##60##205##403##403##487##502##502	160##17##113##236##236##447##447##502	Temozolomide##Temozolomide##Temozolomide##Temozolomide##Bevacizumab##Irinotecan##Bevacizumab##Carboplatin	Chemotherapy##Chemotherapy##Chemotherapy##Chemotherapy##Targeted Molecular therapy##Chemotherapy##Targeted Molecular therapy##Chemotherapy	Alive	30	165	GBM
TCGA-02-0440	345	345	288	269	Cis-retinoic acid	Chemotherapy	Dead	62	345	GBM
TCGA-06-0206	233	197	138	138	Carmustine (BCNU)	Chemotherapy	Dead	40	233	GBM
TCGA-06-A7TL	Not Applicable	165	71##Not Available##Not Available##Not Available##Not Available	25##25##103##209##209	Temozolomide##Plexxikon PLX3397##Temozolomide##Lomustine##Procarbazine	Chemotherapy##Not Available##Not Available##Chemotherapy##Chemotherapy	Alive	30	165	GBM
TCGA-08-0524	221	199	199##Discrepancy##52##189##123	195##195##24##138##73	CCNU##Thalidomide##Temodar##Gleevec##SCH63666	Chemotherapy##Targeted Molecular therapy##Chemotherapy##Targeted Molecular therapy##Targeted Molecular therapy	Dead	17	221	GBM
TCGA-14-1402	975	975	633##832##Not Available##Not Available##832##66##529##Not Available	619##659##316##333##659##57##344##316	Sovatenib##Avastin##Prednisone##Dexamethasone##Carboplatin##Arsenic Trioxide##Temodar##Dexamethasone	Targeted Molecular therapy##Targeted Molecular therapy##Hormone Therapy##Hormone Therapy##Chemotherapy##Chemotherapy##Chemotherapy##Hormone Therapy	Dead	58	975	GBM
TCGA-14-0783	189	189	147##Not Available	32##-1	Carboxy amido triazole##Dexamethasone	Chemotherapy##Hormone Therapy	Dead	36	189	GBM
TCGA-12-0615	467	426	Not Available##383##278##278##28##172	Not Available##278##195##195##28##102	Temodar##Avastin##Avastin##CPT-11##Gliadel wafers##Temodar	Chemotherapy##Targeted Molecular therapy##Targeted Molecular therapy##Chemotherapy##Chemotherapy##Chemotherapy	Dead	78	467	GBM
TCGA-06-5859	Not Applicable	139	42##Not Available	13##70	Temozolomide##Temozolomide	Chemotherapy##Chemotherapy	Alive	63	139	GBM
TCGA-26-5132	Not Applicable	286	205##83	205##40	Temozolomide##Temozolomide	Chemotherapy##Chemotherapy	Alive	74	286	GBM
TCGA-06-0185	Not Applicable	1126	1397##1397##Not Available##249##Not Available##56##1636##2228	739##739##2259##98##1664##19##1502##1986	Irinotecan##Bevacizumab##Lomustine##Temozolomide##Bevacizumab##Arsenic Trioxide (ATO)##XL184##Temozolomide	Chemotherapy##Targeted Molecular therapy##Chemotherapy##Chemotherapy##Targeted Molecular therapy##Targeted Molecular therapy##Chemotherapy##Chemotherapy	Alive	54	1126	GBM
TCGA-26-1443	Not Applicable	217	79##195	32##111	Temozolomide##Temozolomide	Chemotherapy##Chemotherapy	Alive	60	217	GBM
TCGA-28-1745	Not Applicable	345	180##180##180	14##14##14	Temozolomide##Temozolomide##Temozolomide	Chemotherapy##Chemotherapy##Chemotherapy	Alive	76	345	GBM
TCGA-06-0119	82	Not Available	58	53	Temozolomide	Chemotherapy	Dead	81	82	GBM
TCGA-06-0412	291	245	Not Available##137##258	Not Available##106##137	Taxol##9AC 9 Aminocamplotecian##Carmustine	Chemotherapy##Chemotherapy##Chemotherapy	Dead	56	291	GBM
TCGA-06-5408	357	342	154##154##337	95##95##154	BS1-201##Temozolomide##Avastin	Chemotherapy##Chemotherapy##Targeted Molecular therapy	Dead	54	357	GBM
TCGA-06-0939	Not Applicable	637	609##665	378##378	Irinotecan##Bevacizumab	Chemotherapy##Targeted Molecular therapy	Alive	79	637	GBM
TCGA-06-5412	138	138	23##71	14##71	ABTC 0603 Hydroxychloroquine##Temozolomide	Chemotherapy##Chemotherapy	Dead	78	138	GBM
TCGA-06-2570	Not Applicable	285	402##61	80##19	Temodar##Temodar	Chemotherapy##Chemotherapy	Alive	21	285	GBM
TCGA-06-0168	598	579	519##458##76	488##136##28	Carmustine##Temozolomide##Temozolomide	Chemotherapy##Chemotherapy##Chemotherapy	Dead	59	598	GBM
TCGA-76-6664	Not Applicable	237	Not Available##223	6##43	Temodar##Avastin	Chemotherapy##Chemotherapy	Alive	49	237	GBM
TCGA-12-0828	272	272	152	28	Temozolomide	Chemotherapy	Dead	57	272	GBM
TCGA-12-3652	1062	1050	571##750##67##203##133##792##750##288##358##792	469##585##21##161##91##750##585##228##291##750	VP 16##Hydroxurea##Temodar##CCNU##CCNU##Gleevac##Gleevac##Temodar##VP 16##Hydroxurea	Chemotherapy##Targeted Molecular therapy##Chemotherapy##Chemotherapy##Chemotherapy##Targeted Molecular therapy##Targeted Molecular therapy##Chemotherapy##Chemotherapy##Targeted Molecular therapy	Dead	60	1062	GBM
TCGA-02-0016	Not Applicable	1699	1041	84	Temozolomide	Chemotherapy	Alive	50	1699	GBM
TCGA-12-0821	323	323	259##165##296	203##123##271	VP-16##CCNU##CPT-11	Chemotherapy##Chemotherapy##Chemotherapy	Dead	62	323	GBM
TCGA-14-1825	232	Not Available	Not Available##Not Available	82##0	Dexamethasone##Dexamethasone	Hormone Therapy##Hormone Therapy	Dead	70	232	GBM
TCGA-14-0787	68	68	41##Not Available	15##Not Available	Dexmethasone##Not Available	Hormone Therapy##Targeted Molecular therapy	Dead	69	68	GBM
TCGA-19-4068	Not Applicable	137	75##109	60##83	Temodar##Temodar	Chemotherapy##Chemotherapy	Alive	68	137	GBM
TCGA-06-1802	Not Applicable	240	380##436##429	97##97##429	Irinotecan##Bevacizumab##Temozolomide	Chemotherapy##Chemotherapy##Chemotherapy	Alive	61	240	GBM
TCGA-19-1788	112	112	95	50	Temozolomide	Chemotherapy	Dead	39	112	GBM
TCGA-02-0330	484	484	137##137##137##Not Available##Not Available	107##107##107##Not Available##Not Available	CCNU##Procarbazine##Vincristine##VP-16##Carboplatin	Chemotherapy##Chemotherapy##Chemotherapy##Chemotherapy##Chemotherapy	Dead	51	484	GBM
TCGA-12-0827	1179	1179	181##258##434##746##350##390##76##76##615	137##181##390##615##258##350##34##34##466	CCNU##CCNU##CPT-11##Tamoxifen##Temozolomide##Temozolomide##MABI131##81C6##Temozolomide	Chemotherapy##Chemotherapy##Chemotherapy##Hormone Therapy##Chemotherapy##Chemotherapy##Targeted Molecular therapy##Targeted Molecular therapy##Chemotherapy	Dead	38	1179	GBM
TCGA-14-3476	12	12	Discrepancy	0	Dexamethasone	Hormone Therapy	Dead	74	12	GBM
TCGA-02-0074	310	310	154##154	13##13	Temozolomide##Temozolomide	Chemotherapy##Chemotherapy	Dead	68	310	GBM
TCGA-28-5207	343	275	Not Available##Not Available##Not Available	Not Available##Not Available##Not Available	Temodar##Temodar##Not Available	Chemotherapy##Chemotherapy##Chemotherapy	Dead	71	343	GBM
TCGA-06-0644	Not Applicable	375	263##333##319##65	106##96##288##23	Irinotecan##Bevacizumab##Temozolomide##Temozolomide	Chemotherapy##Targeted Molecular therapy##Chemotherapy##Chemotherapy	Alive	71	375	GBM
TCGA-27-1836	914	Not Available	760##562##914##90##181##399##760##399##914	655##472##-7##48##120##245##655##247##-7	Bevacizumab##Temozolomide##Dexamethasone##Temozolomide##Temozolomide##PCB##Irinotecan##Fotemustine##Valproic Acid	Chemotherapy##Chemotherapy##Hormone Therapy##Chemotherapy##Chemotherapy##Chemotherapy##Chemotherapy##Chemotherapy##Hormone Therapy	Dead	33	914	GBM
TCGA-06-1801	Not Applicable	263	231##323##323	80##238##238	Temodar##Bevacizumab##Irinotecan	Chemotherapy##Targeted Molecular therapy##Chemotherapy	Alive	56	263	GBM
TCGA-12-1089	177	177	147	105	CCNU	Chemotherapy	Dead	64	177	GBM
TCGA-12-3650	333	333	239##148##72##307##333##148##307##239##239##333##148##72	152##91##26##239##307##91##239##152##148##307##91##26	Temodar##Avastin##Avastin##Tarceva##VP 16##Temodar##Avastin##CPT 11##Avastin##Avastin##CPT 11##Temodar	Chemotherapy##Targeted Molecular therapy##Targeted Molecular therapy##Targeted Molecular therapy##Chemotherapy##Chemotherapy##Targeted Molecular therapy##Chemotherapy##Targeted Molecular therapy##Targeted Molecular therapy##Chemotherapy##Chemotherapy	Dead	46	333	GBM
TCGA-76-4935	Not Applicable	328	Not Available##Not Available	176##11	Temodar##Avastin	Chemotherapy##Chemotherapy	Alive	52	328	GBM
TCGA-12-0618	395	50	65##0	9##0	Temodar##Gliadel wafers	Chemotherapy##Chemotherapy	Dead	49	395	GBM
TCGA-06-5417	Not Applicable	155	Not Available	71	Temodar	Chemotherapy	Alive	45	155	GBM
TCGA-76-6656	147	147	Not Available	11	Temodar	Chemotherapy	Dead	66	147	GBM
TCGA-06-0241	Not Applicable	455	1383##728##1435##192##81##799##81##192	1324##477##1043##84##15##203##15##84	Temozolomide##Irinotecan##Bevacizumab##Cilengitide##Temozolomide##Bevacizumab##Cilengitide##Temozolomide	Chemotherapy##Chemotherapy##Targeted Molecular therapy##Targeted Molecular therapy##Chemotherapy##Targeted Molecular therapy##Targeted Molecular therapy##Chemotherapy	Alive	65	455	GBM
TCGA-14-1456	Not Applicable	1246	70##Not Available##549##Not Available##1246##1128	25##98##102##0##1129##102	Arsenic Tnoxide##Dexamthasone##Tarceva##Dexamethasone##Avastin##Avastin	Chemotherapy##Hormone Therapy##Targeted Molecular therapy##Hormone Therapy##Targeted Molecular therapy##Targeted Molecular therapy	Alive	23	1246	GBM
TCGA-02-0289	432	432	182##182##182	93##93##93	Procarbazine##CCNU##Vincristine	Chemotherapy##Chemotherapy##Chemotherapy	Dead	57	432	GBM
TCGA-32-4719	330	330	70##245	31##88	Temodar##Temodar	Chemotherapy##Chemotherapy	Dead	73	330	GBM
TCGA-26-1799	285	285	148	101	Temodar	Chemotherapy	Dead	68	285	GBM
TCGA-08-0517	1785	1770	1754##1359	Not Available##1086	Accutane##Procarbazine/CCNU/Vincristine	Chemotherapy##Chemotherapy	Dead	34	1785	GBM
TCGA-06-5416	Not Applicable	204	Not Available	99	Temozolomide	Chemotherapy	Alive	23	204	GBM
TCGA-28-1760	Not Applicable	143	Not Available##Not Available##Not Available	Not Available##105##250	Temodar##Avastin##Tarceva	Chemotherapy##Chemotherapy##Chemotherapy	Alive	48	143	GBM
TCGA-02-0089	516	516	282	68	Temozolomide	Chemotherapy	Dead	52	516	GBM
TCGA-02-0058	254	254	143	21	Temozomide	Chemotherapy	Dead	28	254	GBM
TCGA-06-0155	318	263	52##257##236##205	9##257##144##175	CI980##Gliadel Wafer##BCNU##Carmustine	Targeted Molecular therapy##Chemotherapy##Chemotherapy##Chemotherapy	Dead	61	318	GBM
TCGA-41-5651	Not Applicable	351	Not Available##Not Available##195##77##387	345##231##105##31##359	Avastin##Gliadel wafer carmustine##Temozolomide##Temozolomide##Avastin	Targeted Molecular therapy##Chemotherapy##Chemotherapy##Chemotherapy##Targeted Molecular therapy	Alive	59	351	GBM
TCGA-14-1396	34	34	Not Available	Not Available	Dexamethasone	Hormone Therapy	Dead	78	34	GBM
TCGA-19-1389	141	141	67##41##20	48##26##10	Temozolomide##Temozolomide##Temozolomide	Chemotherapy##Chemotherapy##Chemotherapy	Dead	51	141	GBM
TCGA-06-0184	Not Applicable	1228	670##1646##72	93##1311##23	Temozolomide##Temozolomide##Temozolomide	Chemotherapy##Chemotherapy##Chemotherapy	Alive	63	1228	GBM
TCGA-81-5911	Not Applicable	539	108##260##69	104##130##21	Temodar##Temodar##Temodar	Chemotherapy##Chemotherapy##Chemotherapy	Alive	33	539	GBM
TCGA-06-0394	329	314	128##281##128##128	97##158##97##97	6 Thioguanine##Carmustine##Vincristine##Estramustine	Chemotherapy##Chemotherapy##Chemotherapy##Chemotherapy	Dead	51	329	GBM
TCGA-32-4209	Not Applicable	338	85##532##553	41##503##503	Temodar##CCNU##Avastin	Chemotherapy##Chemotherapy##Targeted Molecular therapy	Alive	40	338	GBM
TCGA-28-2513	Not Applicable	222	Not Available##Not Available##57	44##44##28	Temodar##Avastin##Temodar	Chemotherapy##Targeted Molecular therapy##Chemotherapy	Alive	69	222	GBM
TCGA-28-5211	Not Applicable	358	57##57##307##307##307##307	-1##-1##239##239##239##239	Temodar##Temodar##Avastin##Avastin##CPT11##CPT11	Chemotherapy##Chemotherapy##Chemotherapy##Chemotherapy##Chemotherapy##Chemotherapy	Alive	42	358	GBM
TCGA-06-0130	394	320	280	74	Temozolomide	Chemotherapy	Dead	54	394	GBM
TCGA-27-1835	648	648	158##3##648##462##648##270##208	4##2##-7##206##-7##270##208	Temozolomide##Cisplatin##Dexamethasone##PC2##Levetiracetam##BCNU##FT	Chemotherapy##Chemotherapy##Hormone Therapy##Chemotherapy##Hormone Therapy##Chemotherapy##Chemotherapy	Dead	53	648	GBM
TCGA-14-0786	701	701	651##142##357##142##Not Available##570##Not Available##Not Available##210##570##567##570##Not Available	574##140##308##140##0##567##659##659##182##567##526##567##127	Thalidomide##Carmustine##Procarbazine##Cisplatin##Dexamethasone##Carmustine##Etoposide##Carboplatin##CPT 11##Streptozocin##Temodar##6-Mercaptopurine##Dexamethasone	Chemotherapy##Chemotherapy##Chemotherapy##Chemotherapy##Hormone Therapy##Chemotherapy##Chemotherapy##Chemotherapy##Chemotherapy##Chemotherapy##Chemotherapy##Chemotherapy##Hormone Therapy	Dead	50	701	GBM
TCGA-26-A7UX	Not Applicable	260	235##Not Available##Not Available	35##511##511	Temodar##Lomustine##Avastin	Chemotherapy##Chemotherapy##Targeted Molecular therapy	Alive	47	260	GBM
TCGA-08-0511	235	235	Not Available	Not Available	CCNU	Chemotherapy	Dead	69	235	GBM
TCGA-14-0813	41	41	41	0	Dexamethasone	Hormone Therapy	Dead	78	41	GBM
TCGA-19-0960	Not Applicable	262	Not Available	42	Temodar	Chemotherapy	Alive	83	262	GBM
TCGA-15-1447	Not Applicable	1618	130##130##130	9##9##9	Temodar##BCNU##CPT-11	Chemotherapy##Chemotherapy##Chemotherapy	Alive	36	1618	GBM
TCGA-02-0028	2755	2755	2304##Not Available##Not Available##Not Available	1939##Not Available##Not Available##Not Available	Temozolomide##Xeloda##Celebrex##Temozolomide	Chemotherapy##Chemotherapy##Chemotherapy##Chemotherapy	Dead	39	2755	GBM
TCGA-02-0052	383	383	204	34	Temozolomide	Chemotherapy	Dead	49	383	GBM
TCGA-02-0102	822	822	402##402##402	158##158##158	Procarbizine##Vincristine##CCNU	Chemotherapy##Chemotherapy##Chemotherapy	Dead	42	822	GBM
TCGA-08-0245	1151	1057	843##933##933##1065	560##878##875##933	Temodar##Not Available##BCNU##BCNU	Chemotherapy##Hormone Therapy##Chemotherapy##Chemotherapy	Dead	31	1151	GBM
TCGA-26-1438	Not Applicable	305	206##73##221##264	104##31##221##221	Temozolomide##Temozolomide##Lomustine##Recentin Placebo AXDX2171	Chemotherapy##Chemotherapy##Chemotherapy##Targeted Molecular therapy	Alive	36	305	GBM
TCGA-06-0147	541	508	399##64##125##0	156##64##94##0	Temozolomide##Carmustine (BCNU)##Tamoxifen##Gliadel Wafer	Chemotherapy##Chemotherapy##Chemotherapy##Chemotherapy	Dead	51	541	GBM
TCGA-15-1444	1537	Not Available	72##72	38##38	BCNU##CPT-11	Chemotherapy##Chemotherapy	Dead	21	1537	GBM
TCGA-06-6697	Not Applicable	391	275##338##Not Available##308	232##308##359##277	Temozolomide##Temozolomide##Bevacozimab##Temozolomide	Chemotherapy##Chemotherapy##Targeted Molecular therapy##Chemotherapy	Alive	65	391	GBM
TCGA-19-1387	Not Applicable	181	58	19	Temozolomide	Chemotherapy	Alive	81	181	GBM
TCGA-12-5301	62	62	59	24	Temozolomide	Chemotherapy	Dead	59	62	GBM
TCGA-27-1833	737	555	725##596##596##737##359	171##171##171##-6##171	Procarbazine##Temozolomide##Cisplatin##Dexamethasone##Fotemustine	Chemotherapy##Chemotherapy##Chemotherapy##Hormone Therapy##Chemotherapy	Dead	67	737	GBM
TCGA-06-0197	169	79	79	26	Taxol	Chemotherapy	Dead	65	169	GBM
TCGA-02-0083	691	691	404	69	Temozolomide	Chemotherapy	Dead	59	691	GBM
TCGA-28-5209	Not Applicable	77	Not Available##Not Available	Not Available##Not Available	Temodar##Temodar	Chemotherapy##Chemotherapy	Alive	66	77	GBM
TCGA-19-1789	99	99	32	26	Temozolomide	Chemotherapy	Dead	69	99	GBM
TCGA-14-1794	30	30	Not Available	0	Dexamethasone	Hormone Therapy	Dead	59	30	GBM
TCGA-06-0146	611	611	315##315	16##16	Carmustine (BCNU)##Cisplatin	Chemotherapy##Chemotherapy	Dead	33	611	GBM
TCGA-74-6573	105	Not Available	66	24	Temozolomide	Chemotherapy	Dead	67	105	GBM
TCGA-06-A7TK	Not Applicable	164	76##Not Available##419##420	34##113##342##342	Temozolomide##Temozolomide##Lomustine##Procarbazine	Chemotherapy##Chemotherapy##Chemotherapy##Chemotherapy	Alive	64	164	GBM
TCGA-06-1806	466	Not Available	64##256##256##455	26##81##81##293	Temozolomide##Temozolomide##ABT-888##Cabozantinib	Chemotherapy##Chemotherapy##Chemotherapy##Chemotherapy	Dead	47	466	GBM
TCGA-14-1395	42	42	41##28	0##14	Dexamethasone##Oxaliplatin	Hormone Therapy##Chemotherapy	Dead	52	42	GBM
TCGA-12-1092	661	658	637##96##204##460##551##367##232##551##204	551##46##119##368##460##232##205##460##119	Temodar##Temodar##Avastin##CPT 11##Tarceva##Temodar##Temodar##Rapamycin##Temodar	Chemotherapy##Chemotherapy##Targeted Molecular therapy##Chemotherapy##Targeted Molecular therapy##Chemotherapy##Chemotherapy##Targeted Molecular therapy##Chemotherapy	Dead	58	661	GBM
TCGA-19-5956	Not Applicable	198	70##70##604	51##51##202	Temodar##Avastin##Temodar	Chemotherapy##Chemotherapy##Chemotherapy	Alive	53	198	GBM
TCGA-02-0116	1489	1489	388##Not Available##Not Available	53##Not Available##Not Available	Temozolomide##Gleevec##Hydoxyurea	Chemotherapy##Chemotherapy##Chemotherapy	Dead	51	1489	GBM
TCGA-41-2572	406	406	76##351	34##133	Temodar##Bevacizumab	Targeted Molecular therapy##Chemotherapy	Dead	67	406	GBM
TCGA-28-5220	Not Applicable	319	Not Available##Not Available##Not Available	Not Available##Not Available##138	Temodar##Temodar##Temodar	Chemotherapy##Chemotherapy##Not Available	Alive	67	319	GBM
TCGA-08-0356	946	447	447##82	101##42	Temodar##Temodar	Chemotherapy##Chemotherapy	Dead	59	946	GBM
TCGA-08-0353	256	195	76##174	6##112	Temodar##Temodar	Chemotherapy##Chemotherapy	Dead	58	256	GBM
TCGA-14-0867	62	62	15	0	Dexamethasone	Hormone Therapy	Dead	67	62	GBM
TCGA-06-0188	Not Applicable	866	300##1342##1230##1342##1337##949##68##949	88##1342##965##965##1244##334##27##334	Temozolomide##Etoposide##Irinotecan##Bevacizumab##Temozolomide##Erlotinib##Temozolomide##Sorafenib	Chemotherapy##Chemotherapy##Chemotherapy##Targeted Molecular therapy##Chemotherapy##Chemotherapy##Chemotherapy##Chemotherapy	Alive	71	866	GBM
TCGA-06-0686	Not Applicable	286	370##60##66##66##412##412##279##127	309##25##29##25##384##412##175##95	Erlotinib (Tarceva)##A4QN##Temozolomide##A4QN##Irintotecan##Bevacizumab##AT 101##Temozolomide	Chemotherapy##Targeted Molecular therapy##Chemotherapy##Targeted Molecular therapy##Chemotherapy##Targeted Molecular therapy##Targeted Molecular therapy##Chemotherapy	Alive	53	286	GBM
TCGA-08-0246	127	119	103	35	Temodor	Chemotherapy	Dead	57	127	GBM
TCGA-12-0772	1638	1615	489##951##1265##1526##670##120##1468##1112##1174##1616##1526##1526##1468##1616	120##670##1224##1468##621##79##1307##951##1112##1529##1468##1468##1307##1529	VP-16##CPT-11##CCNU##Tarceva##ARIAD AP23573##Temozolamide##Cytoxan##CCNU##Temozolamide##Avastin##Sirolimus##Avastin##Avastin##VP-16	Chemotherapy##Chemotherapy##Chemotherapy##Targeted Molecular therapy##Targeted Molecular therapy##Chemotherapy##Chemotherapy##Chemotherapy##Chemotherapy##Targeted Molecular therapy##Targeted Molecular therapy##Targeted Molecular therapy##Targeted Molecular therapy##Chemotherapy	Dead	46	1638	GBM
TCGA-14-0866	801	801	325##Not Available	21##0	Temodar##Dexamethasone	Chemotherapy##Hormone Therapy	Dead	55	801	GBM
TCGA-02-0021	2362	2362	191##Not Available##Not Available##Not Available##Not Available	72##Not Available##Not Available##Not Available##Not Available	Temozolomide##6 Thiguanine##CCNU##Xeloda##Celebrex	Chemotherapy##Chemotherapy##Chemotherapy##Chemotherapy##Chemotherapy	Dead	43	2362	GBM
TCGA-02-0107	537	537	130	100	Temozolomide	Chemotherapy	Dead	56	537	GBM
TCGA-14-1450	Not Applicable	1788	65##961##Not Available##1233##Not Available	22##127##826##1024##0	Temodar##Temodar##Dexamethasone##Avastin##Dexamethasone	Chemotherapy##Chemotherapy##Hormone Therapy##Targeted Molecular therapy##Hormone Therapy	Alive	57	1788	GBM
TCGA-41-6646	Not Applicable	236	196##81	112##40	Temozolomide##Temozolomide	Chemotherapy##Chemotherapy	Alive	73	236	GBM
TCGA-12-1090	231	190	46##191##191	46##126##126	Gliadel Waters##Cyclophosphamide##Thalidomide	Chemotherapy##Chemotherapy##Chemotherapy	Dead	58	231	GBM
TCGA-06-0211	360	360	210##221##44	149##221##25	Carmustine##Gliadel wafer##CI-980	Chemotherapy##Chemotherapy##Chemotherapy	Dead	47	360	GBM
TCGA-08-0520	327	327	Not Available	175	Temodor	Chemotherapy	Dead	70	327	GBM
TCGA-27-1832	300	0	207##207##300	207##23##0	Temozolomide##Temozolomide##Dexamethasone	Chemotherapy##Chemotherapy##Hormone Therapy	Dead	59	300	GBM
TCGA-14-0781	29	29	Not Available	0	Dexamethasone	Hormone Therapy	Dead	49	29	GBM
TCGA-06-5858	Not Applicable	187	Not Available##Not Available##88##68	196##196##88##25	Carboplatin##Bevacizumab##ABT-888 Parp Inhibitor##Temozolomide	Chemotherapy##Targeted Molecular therapy##Chemotherapy##Chemotherapy	Alive	45	187	GBM
TCGA-02-0043	557	557	359##Not Available##Not Available##Not Available##Not Available	297##Not Available##Not Available##Not Available##Not Available	CCNU##6 Thiguanine##Xeloda##CCNU##Celebrex	Chemotherapy##Chemotherapy##Chemotherapy##Chemotherapy##Chemotherapy	Dead	54	557	GBM
TCGA-28-2512	343	343	Not Available##Not Available	Not Available##Not Available	Etoposide##Avastin	Chemotherapy##Chemotherapy	Dead	37	343	GBM
TCGA-27-2521	Not Applicable	316	Not Available##Not Available##Not Available	-15##-15##104	Dexamethasone##Levetiracetam##Temozolomide	Hormone Therapy##Hormone Therapy##Chemotherapy	Alive	34	316	GBM
TCGA-08-0525	486	486	39##341##402	6##37##370	Temodar##Temodar##OS1-774	Chemotherapy##Chemotherapy##Targeted Molecular therapy	Dead	52	486	GBM
TCGA-28-5219	Not Applicable	259	Not Available##Not Available	Not Available##Not Available	Temodar##Temodar	Chemotherapy##Chemotherapy	Alive	47	259	GBM
TCGA-02-2486	Not Applicable	493	440##66##230	67##24##130	Temodar##Temodar##Accutane	Chemotherapy##Chemotherapy##Chemotherapy	Alive	64	493	GBM
TCGA-14-2554	532	532	Not Available	0	Dexamethasone	Hormone Therapy	Dead	52	532	GBM
TCGA-19-1787	385	385	85##347##85##264	42##312##42##112	Temodar##Avastin##Temodar##Temodar	Chemotherapy##Chemotherapy##Chemotherapy##Chemotherapy	Dead	48	385	GBM
TCGA-19-A6J5	Not Applicable	504	76##658##Not Available##Not Available	34##111##812##847	Temodar##Temodar##Avastin##Lomustine	Chemotherapy##Chemotherapy##Chemotherapy##Chemotherapy	Alive	40	504	GBM
TCGA-19-2619	Not Applicable	294	117##295##85	113##153##57	Temozolomide##Avastin##Temozolomide	Chemotherapy##Chemotherapy##Chemotherapy	Alive	55	294	GBM
TCGA-08-0521	146	146	126##63	99##27	Temodar##Temodar	Chemotherapy##Chemotherapy	Dead	17	146	GBM
TCGA-28-2514	Not Applicable	160	Not Available	29	Temozolomide	Chemotherapy	Alive	45	160	GBM
TCGA-14-0736	460	460	Not Available##Not Available##Not Available##376	207##0##128##371	Gliadel##Dexamethasone##Dexamethasone##Temador	Chemotherapy##Hormone Therapy##Hormone Therapy##Chemotherapy	Dead	49	460	GBM
TCGA-12-0653	320	Not Available	0##110##155##210##267##283##283	0##14##110##155##210##281##281	Gliadel Wafers##Temozolomide##CCNU##CCNU##Temozolomide##O6B6##O6B6	Chemotherapy##Chemotherapy##Chemotherapy##Chemotherapy##Chemotherapy##Targeted Molecular therapy##Targeted Molecular therapy	Dead	65	320	GBM
TCGA-76-6191	508	508	423##423	24##269	Temodar##Avastin	Chemotherapy##Chemotherapy	Dead	57	508	GBM
TCGA-06-0160	359	Not Available	63##242##277	33##190##277	CI-980##Carmustine##Temozolomide	Chemotherapy##Chemotherapy##Chemotherapy	Dead	56	359	GBM
TCGA-02-0025	1300	1300	656##Not Available##Not Available	118##Not Available##Not Available	Temozolomide##Sarasar##Temozolomide	Chemotherapy##Chemotherapy##Chemotherapy	Dead	47	1300	GBM
TCGA-27-2526	87	87	87	-6	Dexamethasone	Hormone Therapy	Dead	79	87	GBM
TCGA-06-5413	Not Applicable	268	Not Available##179	261##87	Avastin##Temozolomide	Targeted Molecular therapy##Chemotherapy	Alive	67	268	GBM
TCGA-12-1597	675	427	0##308##348##545##88##427	0##181##313##123##64##355	Gliadel Wafer##CPT 11##Temozolomide##CCNU##Temozolomide##Temozolomide	Chemotherapy##Chemotherapy##Chemotherapy##Chemotherapy##Chemotherapy##Chemotherapy	Dead	62	675	GBM
TCGA-06-0125	1448	1439	941##1352##452	880##1032##28	CPT 11##Thalidomide##Temozolomide	Chemotherapy##Chemotherapy##Chemotherapy	Dead	63	1448	GBM
TCGA-06-A5U0	Not Applicable	143	74##Not Available##Not Available	31##122##129	Temodar##Lomustine##Procarbazine	Chemotherapy##Chemotherapy##Chemotherapy	Alive	21	143	GBM
TCGA-06-2565	Not Applicable	207	151##151##Not Available##63##406##350##455	123##90##193##16##193##319##363	XL 184##Temodar##Avastin##Temodar##Bevacizumab##Carboplatin##Temozolomide	Chemotherapy##Chemotherapy##Chemotherapy##Chemotherapy##Targeted Molecular therapy##Chemotherapy##Chemotherapy	Alive	59	207	GBM
TCGA-14-0862	88	88	Not Available	0	Dexamethasone	Hormone Therapy	Dead	60	88	GBM
TCGA-06-0214	457	378	331##52##453	119##18##331	Carmustine (BCNU)##CI-980##Tamoxifen	Chemotherapy##Chemotherapy##Chemotherapy	Dead	66	457	GBM
TCGA-12-0703	620	551	125##302##530##125##530	13##215##322##13##322	MAb I-131##CPT-11##Carmustine##mu81c6##Topecan	Targeted Molecular therapy##Chemotherapy##Chemotherapy##Targeted Molecular therapy##Chemotherapy	Dead	46	620	GBM
TCGA-26-6173	Not Applicable	241	70##105##245##Not Available	31##101##129##24	Temozolomide##Temozolomide##Temozolomide##Cilengitide	Chemotherapy##Chemotherapy##Chemotherapy##Chemotherapy	Alive	57	241	GBM
TCGA-74-6578	Not Applicable	436	80##103##Not Available	38##98##222	Temozolomide##Temozolomide##Avastin	Chemotherapy##Chemotherapy##Targeted Molecular therapy	Alive	58	436	GBM
TCGA-28-1747	77	77	36	25	Temodar	Chemotherapy	Dead	44	77	GBM
TCGA-12-3646	1339	1315	234##66##334##334##151##403##1315##488	151##24##248##248##90##334##1063##405	CCNU##Temodar##CPT 11##Avastin##Temodar##Temodar##Temodar##CCNU	Chemotherapy##Chemotherapy##Chemotherapy##Targeted Molecular therapy##Chemotherapy##Chemotherapy##Chemotherapy##Chemotherapy	Dead	59	1339	GBM
TCGA-06-0145	71	71	50	24	Pyrazinamide	Chemotherapy	Dead	53	71	GBM
TCGA-15-1449	404	Not Available	74	32	Temodar	Chemotherapy	Dead	65	404	GBM
TCGA-19-0963	434	434	84##270	34##129	Temodar##Temodar	Chemotherapy##Chemotherapy	Dead	61	434	GBM
TCGA-14-1795	60	60	60##Not Available	0##0	Dexamethasone##Gliadel Wafer	Hormone Therapy##Chemotherapy	Dead	66	60	GBM
TCGA-14-0789	342	342	75##Not Available##118##224	44##118##0##119	Temodar##Gliadel Wafer (BCNU)##Dexamethazone##Dexamethasone	Chemotherapy##Chemotherapy##Hormone Therapy##Hormone Therapy	Dead	54	342	GBM
TCGA-26-5133	Not Applicable	452	120##68##351	116##25##144	Temozolomide##Temozolamide##Temozolomide	Chemotherapy##Chemotherapy##Chemotherapy	Alive	59	452	GBM
TCGA-02-0080	2729	2729	443##Not Available	352##Not Available	Temozolomide##CIS Retinoic Acid	Chemotherapy##Chemotherapy	Dead	28	2729	GBM
TCGA-12-0688	811	734	238##734##179##597##649##353##353	215##649##96##501##605##238##238	VP-16##VP-16##CCNU##Temozolamide##CPT-11##Tamoxiten##VP-16	Chemotherapy##Chemotherapy##Chemotherapy##Chemotherapy##Chemotherapy##Hormone Therapy##Chemotherapy	Dead	74	811	GBM
TCGA-27-2519	Not Applicable	316	259##Not Available##Not Available##Not Available##95	133##-10##302##-10##49	Temozolomide##Dexamethasone##Fotemustine##Levetiracetam##Temozolomide	Chemotherapy##Hormone Therapy##Chemotherapy##Hormone Therapy##Chemotherapy	Alive	48	316	GBM
TCGA-02-0337	764	764	428##434##428	185##185##185	Procarbazine##CCNU##Vincristine	Chemotherapy##Chemotherapy##Chemotherapy	Dead	48	764	GBM
TCGA-27-1837	427	427	427##106##148##153	-6##35##-1##1	Dexamethasone##Doxorubicin##CDDP##Temozolomide	Hormone Therapy##Chemotherapy##Chemotherapy##Chemotherapy	Dead	36	427	GBM
TCGA-28-1750	Not Applicable	254	116##116##116	10##10##10	Temozolomide##Temozolomide##Temozolomide	Chemotherapy##Chemotherapy##Chemotherapy	Alive	40	254	GBM
TCGA-4W-AA9S	Not Applicable	44	105	56	Temozolomide	Chemotherapy	Alive	69	44	GBM
TCGA-14-0817	164	164	15	0	Dexamethasone	Hormone Therapy	Dead	69	164	GBM
TCGA-08-0354	546	458	320##320##253##393##390	261##261##28##345##345	Temador##Tarceva##Poly LCLC##cis retinoic acid##BCNU	Chemotherapy##Targeted Molecular therapy##Chemotherapy##Chemotherapy##Chemotherapy	Dead	52	546	GBM
TCGA-02-0023	612	612	34##Not Available	-9##Not Available	Temozolomide##Temozolomide	Chemotherapy##Chemotherapy	Dead	38	612	GBM
TCGA-76-6280	346	346	Not Available	27	Temodar	Chemotherapy	Dead	57	346	GBM
TCGA-06-0127	121	109	64	21	Temozolomide	Chemotherapy	Dead	67	121	GBM
TCGA-28-5213	Not Applicable	298	Not Available##Not Available##50	11##11##9	Temodar##Temodar##Temodar	Chemotherapy##Chemotherapy##Chemotherapy	Alive	72	298	GBM
TCGA-06-0878	Not Applicable	218	53##Not Available##Not Available	6##78##78	Temodar##Avastin##Irinotecan	Chemotherapy##Chemotherapy##Chemotherapy	Alive	74	218	GBM
TCGA-06-1805	Not Applicable	128	Not Available##76##433	44##35##105	Temodar##Temozolomode##Temozolomode	Chemotherapy##Chemotherapy##Chemotherapy	Alive	28	128	GBM
TCGA-14-1823	543	543	450##Not Available##Not Available##478##Not Available##450	20##140##0##378##0##20	Temodar##Dexamethasone##Dexamethasone##Avastin##Gliadel Wafers##Temodar	Chemotherapy##Hormone Therapy##Hormone Therapy##Targeted Molecular therapy##Chemotherapy##Chemotherapy	Dead	58	543	GBM
TCGA-08-0380	454	330	330##330##274##Discrepancy##193	275##293##216##Discrepancy##161	Not Available##VP16##Temodar##Marimastat##BCNU	Targeted Molecular therapy##Chemotherapy##Chemotherapy##Targeted Molecular therapy##Chemotherapy	Dead	74	454	GBM
TCGA-12-0619	1062	316	0##350##84##291##571##129##203	0##291##21##228##443##84##163	Gliadel Wafers##VP-16##Temozolamide##Temozolamide##VP-16##CCNU##CCNU	Chemotherapy##Chemotherapy##Chemotherapy##Chemotherapy##Chemotherapy##Chemotherapy##Chemotherapy	Dead	60	1062	GBM
TCGA-41-2575	290	290	166##145	166##95	Avastin##Temodar	Targeted Molecular therapy##Chemotherapy	Dead	75	290	GBM
TCGA-41-3393	135	135	95	51	Temodar	Chemotherapy	Dead	81	135	GBM
TCGA-02-0106	355	355	176##176##Not Available	15##15##Not Available	Temozolomide##Temozolomide##IL 13	Chemotherapy##Chemotherapy##Chemotherapy	Dead	54	355	GBM
TCGA-02-0113	Not Applicable	2818	2628	1930	Temozolomide	Chemotherapy	Alive	43	2818	GBM
TCGA-12-3644	1818	1807	1142##1583##891##1722##179##1583##1722##1722##1639##486##1611##1611##1639##1722##1722##119##1639##1154##1639##1806##1639##1030##1611##1154##37##1030##1611##1180	1030##1194##861##1639##134##1194##1639##1639##1611##179##1583##1583##1611##1639##1639##72##1611##1150##1611##1765##1611##891##1583##1150##37##891##1583##1142	Temodar##Avastin##Temodar##CPT 11##CCNU##CPT 11##Temodar##Acctuane##Avastin##Temodar##Hydroxyuerea##Rapamycin##Accutane##Chloroquine##Avastin##Temodar##Rapamycin##06BG##Tarceva##Avastin##Hydroxyurea##Tarceva##Tarceva##06BG##Gliadel Wafer##Rapamycin##Avastin##Temodar	Chemotherapy##Targeted Molecular therapy##Chemotherapy##Chemotherapy##Chemotherapy##Chemotherapy##Chemotherapy##Targeted Molecular therapy##Targeted Molecular therapy##Chemotherapy##Chemotherapy##Targeted Molecular therapy##Targeted Molecular therapy##Targeted Molecular therapy##Targeted Molecular therapy##Chemotherapy##Targeted Molecular therapy##Targeted Molecular therapy##Targeted Molecular th…	Dead	47	1818	GBM
TCGA-08-0348	370	316	287##204##136##287	215##28##28##215	VP-16##Temodor##Thalidomide##Tamoxifen	Chemotherapy##Chemotherapy##Targeted Molecular therapy##Targeted Molecular therapy	Dead	63	370	GBM
TCGA-02-0011	630	630	145##145##Not Available##Not Available	20##20##Not Available##Not Available	Temozolomide##Temozolomide##Carboplatin##Iressa	Chemotherapy##Chemotherapy##Chemotherapy##Chemotherapy	Dead	18	630	GBM
TCGA-12-0773	1315	1311	245##326##1015##1036##725##1141##1311##1274##875##516##607##56##431##56##1274##56	150##235##892##1015##607##1062##1274##1141##773##431##516##55##326##55##1141##55	Temozolamide##CCNU##CCNU##VP-16##Tamoxifen##Temozolomide##Temozolamide##Temozolomide##Temozolamide##Temozolamide##CCNU##MAb I-131##CPT-11##MU81C6##Avastin##mu81c6	Chemotherapy##Chemotherapy##Chemotherapy##Chemotherapy##Hormone Therapy##Chemotherapy##Chemotherapy##Chemotherapy##Chemotherapy##Chemotherapy##Chemotherapy##Targeted Molecular therapy##Chemotherapy##Targeted Molecular therapy##Targeted Molecular therapy##Targeted Molecular therapy	Dead	24	1315	GBM
TCGA-12-3651	386	358	358##358##212##85##85##358	221##221##186##43##43##221	Temodar##Avastin##Temodar##Avastin##Temodar##CPT 11	Chemotherapy##Targeted Molecular therapy##Chemotherapy##Targeted Molecular therapy##Chemotherapy##Chemotherapy	Dead	77	386	GBM
TCGA-26-1442	Not Applicable	953	872##66##66	94##27##27	Temodar##Motexafin Gadolinium##Temodar	Chemotherapy##Chemotherapy##Chemotherapy	Alive	43	953	GBM
TCGA-14-1453	35	35	Not Available	Not Available	Dexamethasone	Hormone Therapy	Dead	69	35	GBM
TCGA-06-1086	208	193	194	73	Temozolomide	Chemotherapy	Dead	42	208	GBM
TCGA-12-0780	452	434	388##77##350##350##388##434##434	360##21##111##101##360##393##393	VP-16##Temodar##Avastin##CPT-11##Avastin##Tarceva##Rapamycin	Chemotherapy##Chemotherapy##Targeted Molecular therapy##Chemotherapy##Targeted Molecular therapy##Targeted Molecular therapy##Targeted Molecular therapy	Dead	51	452	GBM
TCGA-02-0099	106	106	-124##Not Available	-260##Not Available	Temozolomide##Temozolomide	Chemotherapy##Chemotherapy	Dead	46	106	GBM
TCGA-12-1091	1010	929	521##691##358##453##484##691##926##169##521##287##453##484##206##330	484##521##331##358##453##521##819##143##484##229##358##453##179##288	Temodor##Tamoxiten##Temodor##Tamoxifen##Temodor##Temodor##VP-16##Temodor##Tamoxifen##CCNG##VP-16##Tamoxifen##Temodor##CCNG	Chemotherapy##Hormone Therapy##Chemotherapy##Hormone Therapy##Chemotherapy##Chemotherapy##Chemotherapy##Chemotherapy##Hormone Therapy##Chemotherapy##Chemotherapy##Hormone Therapy##Chemotherapy##Chemotherapy	Dead	10	1010	GBM
TCGA-08-0350	889	104	838##629	678##446	Tarceva##Temodor	Targeted Molecular therapy##Chemotherapy	Dead	32	889	GBM
TCGA-32-1987	452	452	68##67##134##Not Available	68##26##130##222	Gliadle Wafer##Temodar##Temodar##Avastin	Chemotherapy##Chemotherapy##Chemotherapy##Chemotherapy	Dead	49	452	GBM
TCGA-74-6584	Not Applicable	228	Not Available##65##Not Available	99##21##98	Temozolomide##Temozolomide##Avastin	Chemotherapy##Chemotherapy##Targeted Molecular therapy	Alive	55	228	GBM
TCGA-32-2634	Not Applicable	270	0##59##Not Available	0##17##108	Gliadel Wafer##Temodar##Temodar	Chemotherapy##Chemotherapy##Chemotherapy	Alive	82	270	GBM
TCGA-19-1790	154	154	66	25	Temozolomide	Chemotherapy	Dead	56	154	GBM
TCGA-76-4928	94	94	70	Not Available	Temodar	Chemotherapy	Dead	85	94	GBM
TCGA-32-5222	Not Applicable	165	77	33	Temodar	Chemotherapy	Alive	66	165	GBM
TCGA-14-3477	Not Applicable	115	Not Available##70##67	0##56##35	Dexamethasone##Avastin##Temodar	Hormone Therapy##Targeted Molecular therapy##Chemotherapy	Alive	38	115	GBM
TCGA-14-4157	Not Applicable	104	Not Available##67##Not Available	Not Available##19##96	Dexamethasone##Temodar##Temodar	Hormone Therapy##Chemotherapy##Chemotherapy	Alive	40	104	GBM
TCGA-14-1458	203	187	Not Available##Not Available##61##162##146	81##0##19##89##83	Dexamethasone##Dexaethasone##Temodar##Avastin##Temodar	Hormone Therapy##Hormone Therapy##Chemotherapy##Targeted Molecular therapy##Chemotherapy	Dead	54	203	GBM
TCGA-28-5214	Not Applicable	432	Not Available##Not Available##Not Available##Not Available##Not Available##Not Available##62	20##20##262##262##262##262##20	Temodar##Temodar##CPT 11##Avastin##Avastin##CPT 11##Temodar	Chemotherapy##Chemotherapy##Chemotherapy##Chemotherapy##Chemotherapy##Chemotherapy##Chemotherapy	Alive	53	432	GBM
TCGA-76-6282	519	519	374##213	320##24	Avastin##Temodar	Chemotherapy##Chemotherapy	Dead	63	519	GBM
TCGA-27-1834	1233	1008	662##168##540##540##168##1233	352##15##352##352##15##-5	Temozolomide##Cisplatin##Procarbazine##Fotemustine##Temozolomoide##Dexamethasone	Chemotherapy##Chemotherapy##Chemotherapy##Chemotherapy##Chemotherapy##Hormone Therapy	Dead	56	1233	GBM
TCGA-02-2466	511	511	71##102	28##72	Temodar##Temodar	Chemotherapy##Chemotherapy	Dead	61	511	GBM
TCGA-19-1385	327	327	93##57	89##16	Temozolomide##Temozolomide	Chemotherapy##Chemotherapy	Dead	69	327	GBM
TCGA-14-1829	Not Applicable	218	Not Available##Not Available	8##0	Temodar##Dexamethasone	Chemotherapy##Hormone Therapy	Alive	57	218	GBM
TCGA-27-2528	480	480	480##465##161##150##480	-12##445##0##-2##-12	Levetiracetam##Temozolomide##Temozolomide##Cisplatin##Dexamethasone	Hormone Therapy##Chemotherapy##Chemotherapy##Chemotherapy##Hormone Therapy	Dead	62	480	GBM
TCGA-02-0054	199	199	73##Not Available##Not Available##Not Available##Not Available	28##Not Available##Not Available##Not Available##Not Available	Temozolomide##Xeloda##6 Thiguanine##CCNU##Celebrex	Chemotherapy##Chemotherapy##Chemotherapy##Chemotherapy##Chemotherapy	Dead	44	199	GBM
TCGA-02-0014	2512	2512	Not Available##Not Available	2349##Not Available	Anti necplatens##Temozolomide	Chemotherapy##Chemotherapy	Dead	25	2512	GBM
TCGA-27-1830	154	146	86##70##86	8##-1##8	Cisplatin##Dexamethasone##Temozolomide	Chemotherapy##Hormone Therapy##Chemotherapy	Dead	57	154	GBM
TCGA-19-5950	Not Applicable	343	70##110##249##343	27##106##134##287	Temodar##Temodar##Temodar##GDC-0449	Chemotherapy##Chemotherapy##Chemotherapy##Chemotherapy	Alive	52	343	GBM
TCGA-06-0156	178	164	140	48	Tamoxifen	Chemotherapy	Dead	57	178	GBM
TCGA-87-5896	Not Applicable	2	642	14	Temodar	Chemotherapy	Alive	50	2	GBM
TCGA-12-0822	715	715	281##281##583##175##652##175##625##624	190##190##281##126##625##126##625##588	O6BG##BCNU##Temozolomide##CPT-11##SCH6636##BCNU##SCH66336##VP-16	Targeted Molecular therapy##Chemotherapy##Chemotherapy##Chemotherapy##Targeted Molecular therapy##Chemotherapy##Targeted Molecular therapy##Chemotherapy	Dead	46	715	GBM
TCGA-12-0616	448	439	348##348##433##433##433##407##259##75	260##260##407##407##407##362##106##29	Avastin##CPT-11##Gleevac##Rad001##Hydroxyurea##Temozolomide##Temozolamide##Temozolamide	Targeted Molecular therapy##Chemotherapy##Targeted Molecular therapy##Targeted Molecular therapy##Chemotherapy##Chemotherapy##Chemotherapy##Chemotherapy	Dead	36	448	GBM
TCGA-12-0818	2791	2791	296##47##47##1643##255##136	255##26##26##136##213##75	CCNU##81c6##MAB I-131##CCNU##VP-16##VP-16	Chemotherapy##Targeted Molecular therapy##Targeted Molecular therapy##Chemotherapy##Chemotherapy##Chemotherapy	Dead	45	2791	GBM
TCGA-02-0104	1977	1977	1786##1786	1536##1536	Temozolomide##Temozolomide	Chemotherapy##Chemotherapy	Dead	29	1977	GBM
TCGA-06-A6S1	78	Not Available	45	8	Temozolomide	Chemotherapy	Dead	53	78	GBM
TCGA-06-1084	Not Applicable	226	209##323##323##288##546##331	89##242##242##246##445##301	Temozolomide##Avastin##Bevacizumab##Irinotecan##Doxil##Temozolomide	Chemotherapy##Targeted Molecular therapy##Targeted Molecular therapy##Chemotherapy##Chemotherapy##Chemotherapy	Alive	54	226	GBM
TCGA-06-0650	717	717	560##678##355##513##389##658##67##431	516##586##96##495##389##516##26##389	Irinotecan##Temozolomide##Temozolomide##Erlotinib##Lomustine##Bevacizumab##Temozolomide##AZD	Chemotherapy##Chemotherapy##Chemotherapy##Chemotherapy##Chemotherapy##Targeted Molecular therapy##Chemotherapy##Chemotherapy	Dead	39	717	GBM
TCGA-14-1451	703	703	101##34##Not Available##Not Available##504##480##566##Not Available##480##480	59##20##0##153##382##411##501##19##411##411	Temodar##Oxaliplatin##Dexamethasone##Gliadel##Erlotinib##Cisplatin##BCNU##Dexamethasone##Vincristin##Etoposide	Chemotherapy##Chemotherapy##Hormone Therapy##Chemotherapy##Targeted Molecular therapy##Chemotherapy##Chemotherapy##Hormone Therapy##Chemotherapy##Chemotherapy	Dead	39	703	GBM
TCGA-19-5951	244	244	94	50	Temodar	Chemotherapy	Dead	76	244	GBM
TCGA-19-0957	666	666	81##552##608##580##273##608##372##552	35##538##594##566##120##594##368##538	Temozolomide##Avastin##Irinotecan##Avastin##Temozolomide##Avastin##Temozolomide##Irinotecan	Chemotherapy##Chemotherapy##Chemotherapy##Chemotherapy##Chemotherapy##Chemotherapy##Chemotherapy##Chemotherapy	Dead	48	666	GBM
TCGA-06-5411	254	254	218##235	96##213	Temozolomide##Avastin	Chemotherapy##Targeted Molecular therapy	Dead	51	254	GBM
TCGA-06-0176	Not Applicable	1562	584##93	127##50	Temozolomide##Temozolomide	Chemotherapy##Chemotherapy	Alive	34	1562	GBM
TCGA-02-0057	604	604	Not Available##Not Available	1##Not Available	Gliadel Wafer##Temozolomide	Chemotherapy##Chemotherapy	Dead	66	604	GBM
TCGA-06-5414	Not Applicable	273	112##124	41##41	Temozolomide##Hydrochoroquine	Chemotherapy##Chemotherapy	Alive	61	273	GBM
TCGA-19-2623	Not Applicable	229	53##Not Available##114	25##105##110	Temodar##Temodar##Temodar	Chemotherapy##Chemotherapy##Chemotherapy	Alive	65	229	GBM
TCGA-76-6193	82	82	Not Available	9	Temodar	Chemotherapy	Dead	78	82	GBM
TCGA-02-0004	345	345	153##153	44##44	Temozolomide##Temozolomide	Chemotherapy##Chemotherapy	Dead	59	345	GBM
TCGA-06-5415	Not Applicable	260	Not Available	86	Temozolomide	Chemotherapy	Alive	60	260	GBM
TCGA-19-5959	Not Applicable	161	88##290##388	73##131##360	Temodar##Temodar##Avastin	Chemotherapy##Chemotherapy##Chemotherapy	Alive	77	161	GBM
TCGA-32-2495	457	457	75##252##429##192##107	34##252##278##131##103	Temodar##Gliadel Wafer##Temodar##Temodar##Temodar	Chemotherapy##Chemotherapy##Chemotherapy##Chemotherapy##Chemotherapy	Dead	59	457	GBM
TCGA-14-1034	485	485	Not Available##Not Available##Not Available	448##8##282	Gliadel##Dexamethasone##Dexamethasone	Chemotherapy##Hormone Therapy##Hormone Therapy	Dead	60	485	GBM
TCGA-06-0133	435	428	430##53##430##53	79##14##79##14	CPT 11##Temozolomide##Avastin##EMD	Chemotherapy##Chemotherapy##Chemotherapy##Chemotherapy	Dead	64	435	GBM
TCGA-15-0742	419	Not Available	300##59	259##28	SAHA##Temozolomide	Targeted Molecular therapy##Chemotherapy	Dead	65	419	GBM
TCGA-06-0178	Not Applicable	1642	2614##751##Discrepancy##95	2572##113##2530##51	Bevcizumab##Temozolomide##MEDT 575##Temozolomide	Targeted Molecular therapy##Chemotherapy##Chemotherapy##Chemotherapy	Alive	38	1642	GBM
TCGA-19-4065	Not Applicable	214	170##70##128##89	166##39##123##78	Temozolomide##Temozolomide##Temozolomide##Temozolomide	Chemotherapy##Chemotherapy##Chemotherapy##Chemotherapy	Alive	36	214	GBM
TCGA-4W-AA9T	Not Applicable	449	Not Available	36	Temozolomide	Chemotherapy	Alive	54	449	GBM
TCGA-02-0060	183	183	182##182	15##15	Temozolomide##Temozolomide	Chemotherapy##Chemotherapy	Dead	66	183	GBM
TCGA-12-0769	458	378	250##341##192##78	192##250##91##33	Temodar##cpt-11##CCNU##Temodar	Chemotherapy##Chemotherapy##Chemotherapy##Chemotherapy	Dead	52	458	GBM
TCGA-02-0317	372	372	176	23	anti neopastons	Chemotherapy	Dead	40	372	GBM
TCGA-28-5216	Not Applicable	415	70##70##70	29##29##29	Temodar##Temodar##Temodar	Chemotherapy##Chemotherapy##Not Available	Alive	52	415	GBM
TCGA-02-0290	485	485	Discrepancy##Discrepancy##Discrepancy	Discrepancy##Discrepancy##Discrepancy	CCNU##Procarbazine##Vincristine	Chemotherapy##Chemotherapy##Chemotherapy	Dead	49	485	GBM
TCGA-19-2620	148	148	51	33	Temozolomide	Chemotherapy	Dead	70	148	GBM
TCGA-06-6698	Not Applicable	145	Not Available##Not Available	Not Available##Not Available	Temozolomide##Temozolomide	Chemotherapy##Chemotherapy	Alive	53	145	GBM
TCGA-02-0325	323	323	115##115##115##Not Available	84##84##84##Not Available	Procarbazine##CCNU##Vincristine##CIS Retinoic Acid	Chemotherapy##Chemotherapy##Chemotherapy##Chemotherapy	Dead	61	323	GBM
TCGA-76-6285	254	254	Not Available	Not Available	Temodar	Chemotherapy	Dead	64	254	GBM
TCGA-12-0775	232	167	94##158	37##117	Temodar##CCNU	Chemotherapy##Chemotherapy	Dead	75	232	GBM
TCGA-06-0743	Not Applicable	679	178##94##704##704##178	122##55##203##203##55	Temozolomode##Temozolomide##Irinotecan##Bevacizumab##Cilengitide	Chemotherapy##Chemotherapy##Chemotherapy##Targeted Molecular therapy##Targeted Molecular therapy	Alive	69	679	GBM
TCGA-02-2483	Not Applicable	466	94##466	53##95	Temodar##Temodar	Chemotherapy##Chemotherapy	Alive	43	466	GBM
TCGA-12-1098	121	121	74	35	Temodar	Chemotherapy	Dead	75	121	GBM
TCGA-06-2559	150	150	49	28	Temodar	Chemotherapy	Dead	83	150	GBM
TCGA-14-1452	216	216	216##185##Not Available##Not Available	172##26##Not Available##0	Dexamethasone##Temador##Dexamethasone##Gliadel	Hormone Therapy##Chemotherapy##Hormone Therapy##Chemotherapy	Dead	60	216	GBM
TCGA-14-0865	502	502	Not Available##Not Available##167	0##205##46	Dexamethasone##Dexamethasone##Temodar	Hormone Therapy##Hormone Therapy##Chemotherapy	Dead	67	502	GBM
TCGA-06-0397	274	168	176##176##176	126##126##126	Vincristine##Procarbazine##Lomustine	Chemotherapy##Chemotherapy##Chemotherapy	Dead	57	274	GBM
TCGA-02-0015	627	627	Not Available##Not Available	0##Not Available	Gliadel Wafer##AE 788	Chemotherapy##Chemotherapy	Dead	50	627	GBM
TCGA-06-0165	324	Not Available	31##153##153##214	31##122##122##184	Oxaliplatin##Temozolomide##Accutane##Gleevec	Discrepancy##Chemotherapy##Targeted Molecular therapy##Targeted Molecular therapy	Dead	52	324	GBM
TCGA-76-4931	279	279	Not Available	Not Available	Temodar	Chemotherapy	Dead	70	279	GBM
TCGA-32-1982	142	142	Not Available	Not Available	Gliadel Wafer	Chemotherapy	Dead	76	142	GBM
TCGA-32-4211	383	383	97##131##65	93##127##24	Temodar##Temodar##Temodar	Chemotherapy##Chemotherapy##Chemotherapy	Dead	56	383	GBM
TCGA-06-0192	Not Applicable	557	1153##767##907##808##60##980##462	816##725##816##725##18##919##96	Bevacizumab##Lomustine##Irinotecan##Cediranib/Placebo##Temozolomide##Temozolomide##Temozolomide	Targeted Molecular therapy##Chemotherapy##Chemotherapy##Targeted Molecular therapy##Chemotherapy##Chemotherapy##Chemotherapy	Alive	58	557	GBM
TCGA-28-5208	Not Applicable	474	49##49##435##435##285##435##285##435	11##11##287##287##149##287##149##287	Temodar##Temodar##Avastin##Avastin##Temodar##CPT11##Temodar##CPT11	Chemotherapy##Chemotherapy##Chemotherapy##Chemotherapy##Chemotherapy##Chemotherapy##Chemotherapy##Chemotherapy	Alive	52	474	GBM
TCGA-06-0152	375	359	293##Not Available##293##293	263##Not Available##293##293	Carmustine##Paclitaxel##Procarbazine##Tamoxifen	Chemotherapy##Chemotherapy##Chemotherapy##Chemotherapy	Dead	68	375	GBM
TCGA-08-0347	782	419	419##605##54##465	69##486##10##422	BCNU##Carboplatin##Hydroxurea##Procarbazine	Chemotherapy##Chemotherapy##Chemotherapy##Chemotherapy	Dead	50	782	GBM
TCGA-15-1446	Not Applicable	581	280	68	Temodar	Chemotherapy	Alive	55	581	GBM
TCGA-12-0691	369	186	186##159	159##117	Temodar##Temodar	Chemotherapy##Chemotherapy	Dead	63	369	GBM
TCGA-12-0620	318	181	68##191	21##92	Temodar##CCNU	Chemotherapy##Chemotherapy	Dead	57	318	GBM
TCGA-06-0139	362	327	278##278	203##203	Avastin##CPT11	Targeted Molecular therapy##Chemotherapy	Dead	40	362	GBM
TCGA-41-2571	26	26	25	22	Temodar	Chemotherapy	Dead	89	26	GBM
TCGA-28-5215	335	237	Not Available##Not Available##Not Available##Not Available	Not Available##Not Available##Not Available##Not Available	Temodar##Temodar##Avastin##Not Available	Chemotherapy##Chemotherapy##Chemotherapy##Chemotherapy	Dead	62	335	GBM
TCGA-19-1386	276	276	93##236##234##229##62	89##230##142##216##21	Temozolomide##Tarceva##Temozolomide##Tarceva##Temozolomide	Chemotherapy##Chemotherapy##Chemotherapy##Chemotherapy##Chemotherapy	Dead	51	276	GBM
TCGA-12-0692	111	80	45	14	Temozolomide	Chemotherapy	Dead	75	111	GBM
TCGA-06-0175	123	83	22	15	Tipifarnib (R115777)	Chemotherapy	Dead	69	123	GBM
TCGA-26-1439	422	Not Available	81	31	Temodar	Chemotherapy	Dead	63	422	GBM
TCGA-14-0740	364	364	Not Available	0	Dexamethasone	Hormone Therapy	Dead	70	364	GBM
TCGA-02-0003	144	144	94	49	Tamoxifen	Chemotherapy	Dead	50	144	GBM
TCGA-12-1097	442	442	96##385##166##385##343	49##351##110##351##177	Temodar##Temodar##Temodar##VP 16##AMG 102	Chemotherapy##Chemotherapy##Chemotherapy##Chemotherapy##Targeted Molecular therapy	Dead	61	442	GBM
TCGA-02-0114	3041	3041	197##197##197##Not Available##Not Available	84##75##75##Not Available##Not Available	Vincristine##Procarbazine##CCNU##Carboplatin##Tarceva	Chemotherapy##Chemotherapy##Chemotherapy##Chemotherapy##Chemotherapy	Dead	37	3041	GBM
TCGA-14-0871	880	880	281	0	Dexamethasone	Hormone Therapy	Dead	74	880	GBM
TCGA-02-2485	Not Applicable	470	92##186	51##93	Temodar##Temodar	Chemotherapy##Chemotherapy	Alive	53	470	GBM
TCGA-32-1991	515	515	65##341##0##98##98##65	22##124##0##94##94##23	Temodar##Temodar##Gliadel wafer##Temodar##Temodar##Motexafin Gadolinium	Chemotherapy##Chemotherapy##Chemotherapy##Chemotherapy##Chemotherapy##Chemotherapy	Dead	60	515	GBM
TCGA-27-2527	438	438	438##438	-7##-7	Valproic acid##Dexamethasone	Hormone Therapy##Hormone Therapy	Dead	81	438	GBM
TCGA-06-0409	2201	2145	149##348##1267##1779##2114##348##471##1628##348	75##168##1267##1294##1845##168##379##1294##168	Hyroxyurea##Vincristine##Gliadel Wafer##Tamoxifen##Irinotecan##Procarbazine##9 immunoamino camptnetecin##Procarbazine##Lomustine	Chemotherapy##Chemotherapy##Chemotherapy##Chemotherapy##Chemotherapy##Chemotherapy##Chemotherapy##Chemotherapy##Chemotherapy	Dead	43	2201	GBM
TCGA-76-4925	146	146	145	Not Available	Temodar	Chemotherapy	Dead	76	146	GBM
TCGA-32-2616	224	224	51##71##161##105	30##29##129##101	Motexatin Gadoinium##Temodar##Temodar##Temodar	Targeted Molecular therapy##Chemotherapy##Chemotherapy##Chemotherapy	Dead	48	224	GBM
TCGA-32-2494	632	632	632##403##62##94##550##550##620	620##120##20##90##488##488##620	Temodar##Temodar##Temodar##Temodar##Temodar##Avastin##Avastin	Chemotherapy##Chemotherapy##Chemotherapy##Chemotherapy##Chemotherapy##Targeted Molecular therapy##Targeted Molecular therapy	Dead	58	632	GBM
TCGA-28-5218	157	128	Not Available##Not Available	68##68	Temodar##Temodar	Chemotherapy##Chemotherapy	Dead	63	157	GBM
TCGA-28-5204	454	Not Available	448##448	9##9	Temodar##Temodar	Chemotherapy##Chemotherapy	Dead	72	454	GBM
TCGA-32-2615	485	485	100##65##285##Not Available##0##273##Not Available##285	96##26##285##301##0##161##301##285	Temodar##Temodar##Gliadel Wafers##Bevacizumab Avastin##Gliadel Wafer##Metronomic Temodar##Avastin##Gliadel Wafer	Chemotherapy##Chemotherapy##Chemotherapy##Targeted Molecular therapy##Chemotherapy##Chemotherapy##Targeted Molecular therapy##Chemotherapy	Dead	62	485	GBM
TCGA-19-5960	Not Applicable	165	71##165##155	30##55##123	Temodar##Avastin##Temodar	Chemotherapy##Chemotherapy##Chemotherapy	Alive	56	165	GBM
TCGA-06-0141	313	280	270##144##217	235##19##155	Procarbazine##CAI NABIT 9712##Temozolomide	Chemotherapy##Chemotherapy##Chemotherapy	Dead	62	313	GBM
TCGA-02-0034	430	430	159	89	Temozolomide	Chemotherapy	Dead	60	430	GBM
TCGA-12-0776	296	277	74##127##275##275	33##82##140##140	Temodar##CCNU##CPT-11##Avastin	Chemotherapy##Chemotherapy##Chemotherapy##Targeted Molecular therapy	Dead	52	296	GBM
TCGA-74-6581	Not Applicable	250	Not Available##74	94##26	Temozolomide##Temozolomide	Chemotherapy##Chemotherapy	Alive	77	250	GBM
TCGA-12-1599	781	769	127##602##671##727##433##433##671##391##391##59##727##492##602	96##438##621##675##406##406##621##160##160##24##675##461##438	Gleevac##Avastin##CPT 11##Cytoxan##Erlotinib##Sirolimus##Avastin##Hydroxyurea##Gleevac##Temodar##Avastin##Hydroxyurea##Avastin	Targeted Molecular therapy##Targeted Molecular therapy##Chemotherapy##Chemotherapy##Targeted Molecular therapy##Targeted Molecular therapy##Targeted Molecular therapy##Chemotherapy##Targeted Molecular therapy##Chemotherapy##Targeted Molecular therapy##Chemotherapy##Targeted Molecular therapy	Dead	47	781	GBM
TCGA-06-2567	133	133	Not Available	Not Available	Temodar	Chemotherapy	Dead	65	133	GBM
TCGA-76-6661	Not Applicable	7	115	48	Temodar	Chemotherapy	Alive	54	7	GBM
TCGA-06-6390	164	164	69##96	22##96	Temozolomide##Temozolomide	Chemotherapy##Chemotherapy	Dead	58	164	GBM
TCGA-32-1986	386	386	139	126	Temodar	Chemotherapy	Dead	68	386	GBM
TCGA-02-0038	326	326	174	113	Tanceva	Chemotherapy	Dead	48	326	GBM
TCGA-06-0128	691	691	391##176##450##511##649	207##26##422##481##601	MGI 114##Suramin##Temozolomide##BCNU##Tamoxifen	Chemotherapy##Chemotherapy##Chemotherapy##Chemotherapy##Hormone Therapy	Dead	66	691	GBM
TCGA-74-6577	Not Applicable	132	Not Available##99	132##55	Avastin##Temozolomide	Targeted Molecular therapy##Chemotherapy	Alive	51	132	GBM
TCGA-14-1043	24	24	Not Available	0	Dexamethasone	Hormone Therapy	Dead	61	24	GBM
TCGA-19-0955	Not Applicable	358	277	31	Temozolomide	Chemotherapy	Alive	71	358	GBM
TCGA-02-0069	Not Applicable	873	945##945	15##15	Temozolomide##Temozolomide	Chemotherapy##Chemotherapy	Alive	31	873	GBM
TCGA-02-0024	1615	1615	701	152	Temozolomide	Chemotherapy	Dead	35	1615	GBM
TCGA-02-0086	268	268	85##Not Available##Not Available##Not Available##Not Available	13##Not Available##Not Available##Not Available##Not Available	Temozolomide##Xeloda##CCNU##6 Thiguanine##Celebrex	Chemotherapy##Chemotherapy##Chemotherapy##Chemotherapy##Chemotherapy	Dead	45	268	GBM
TCGA-27-2524	231	231	231##119##-6##231	-6##58##-6##-6	Dexamethasone##Temozolomide##Gliadel Wafer##Oxcarbazepine	Hormone Therapy##Chemotherapy##Chemotherapy##Hormone Therapy	Dead	56	231	GBM
TCGA-14-1401	114	114	Not Available	Not Available	Dexamethsone	Hormone Therapy	Dead	54	114	GBM
TCGA-02-0055	76	76	0##0	-112##-112	Temozolomide##Temozolomide	Chemotherapy##Chemotherapy	Dead	62	76	GBM
TCGA-32-4213	Not Applicable	357	107##135##289##Not Available	24##130##155##561	Temodar##Temodar##Temodar##Avastin	Chemotherapy##Chemotherapy##Chemotherapy##Targeted Molecular therapy	Alive	47	357	GBM
TCGA-14-2555	Not Applicable	242	242##Not Available	34##0	Temodar##Dexamethasone	Chemotherapy##Hormone Therapy	Alive	44	242	GBM
TCGA-02-0332	782	782	230##230##230	99##99##99	Vincristine##procarbazine##CCNU	Chemotherapy##Chemotherapy##Chemotherapy	Dead	46	782	GBM
TCGA-06-6388	159	120	Not Available##120##63##79	120##120##21##79	Temozolomide##Bevacizumab##Temozolomide##Temozolomide	Chemotherapy##Targeted Molecular therapy##Chemotherapy##Chemotherapy	Dead	64	159	GBM
TCGA-08-0389	467	97	Not Available##Not Available	39##39	EMD##Temodor	Targeted Molecular therapy##Chemotherapy	Dead	59	467	GBM
TCGA-06-1800	815	815	275	94	Temodar	Chemotherapy	Dead	61	815	GBM
TCGA-27-1838	350	350	350##2##350##7	-11##1##-11##3	Oxcarbazepine##Cisplatin##Dexamethasone##Temozolomide	Hormone Therapy##Chemotherapy##Hormone Therapy##Chemotherapy	Dead	59	350	GBM
TCGA-06-6700	Not Applicable	145	77##Not Available##60	22##100##27	Vandetanib##Temozolomide##Temozolomide	Targeted Molecular therapy##Chemotherapy##Chemotherapy	Alive	76	145	GBM
TCGA-IQ-A61G	Not Applicable	360	168	130	Cisplatin	Chemotherapy	Alive	57	360	HNSC
TCGA-BA-5153	1762	Not Available	Not Available##Not Available##Not Available##Not Available	Not Available##Not Available##Not Available##Not Available	Xeloda##Zometa##Cisplatin##Carboplatin	Chemotherapy##Other, specify in notes##Chemotherapy##Chemotherapy	Dead	51	1762	HNSC
TCGA-CR-7385	Not Applicable	997	87	29	Not Available	Chemotherapy	Alive	42	997	HNSC
TCGA-CR-6480	Not Applicable	362	85##85##145##85	27##27##103##27	Erbitux##Cisplatin##Erbitux##Paclitaxel	Chemotherapy##Chemotherapy##Chemotherapy##Chemotherapy	Alive	53	362	HNSC
TCGA-T2-A6WX	209	Not Available	92##92##92	71##71##71	carboplatin##paclitaxel##cetuximab	Chemotherapy##Chemotherapy##Chemotherapy	Dead	73	209	HNSC
TCGA-CN-6996	Not Applicable	114	Not Available##378##378##Not Available	70##378##378##418	CISPLATIN##xeloda##Vorinostat##HSC vaccine injection	Chemotherapy##Targeted Molecular therapy##Targeted Molecular therapy##Vaccine	Alive	58	114	HNSC
TCGA-QK-A6IH	Not Applicable	228	84##84##396##396##396	49##49##Not Available##Not Available##Not Available	Carboplatin##Paclitaxel##Carboplatin##5-Fluorouracil##Erbitux	Chemotherapy##Chemotherapy##Chemotherapy##Chemotherapy##Targeted Molecular therapy	Alive	65	228	HNSC
TCGA-P3-A6SX	1430	Not Available	91	61	Not Available	Chemotherapy	Dead	67	1430	HNSC
TCGA-CR-6484	Not Applicable	354	144##144	109##109	Paclitaxel##Carboplatin	Chemotherapy##Chemotherapy	Alive	67	354	HNSC
TCGA-H7-8501	Not Applicable	58	137	76	Not Available	Chemotherapy	Alive	54	58	HNSC
TCGA-P3-A6T7	487	Not Available	122	91	Cisplatin	Chemotherapy	Dead	55	487	HNSC
TCGA-DQ-7594	Not Applicable	368	53##53	12##12	taxol##carboplatin	Chemotherapy##Chemotherapy	Alive	47	368	HNSC
TCGA-CV-7416	763	Not Available	334##334	334##Not Available	Cisplatin##Fluorouracil	Chemotherapy##Chemotherapy	Dead	29	763	HNSC
TCGA-BA-4076	415	Not Available	64##64	18##18	Cisplatin##5FU	Chemotherapy##Chemotherapy	Dead	39	415	HNSC
TCGA-UF-A7JK	424	Not Available	174	132	Cisplatin	Chemotherapy	Dead	59	424	HNSC
TCGA-HD-7753	Not Applicable	5	85	71	Erbitux	Chemotherapy	Alive	62	5	HNSC
TCGA-UF-A7JF	Not Applicable	1266	86	71	Cisplatin	Chemotherapy	Alive	80	1266	HNSC
TCGA-CQ-6224	Not Applicable	985	81	61	cisplatin	Chemotherapy	Alive	52	985	HNSC
TCGA-BB-A5HU	Not Applicable	383	97	69	Cisplatin	Chemotherapy	Alive	47	383	HNSC
TCGA-DQ-5624	Not Applicable	1149	63	36	Cisplatin	Chemotherapy	Alive	43	1149	HNSC
TCGA-BA-4074	462	Not Available	97	45	Carboplatin	Chemotherapy	Dead	69	462	HNSC
TCGA-MZ-A7D7	Not Applicable	240	119##Not Available##Not Available	77##526##526	Cisplatin##Cetuximab##Eribulin	Chemotherapy##Targeted Molecular therapy##Chemotherapy	Alive	51	240	HNSC
TCGA-CQ-5327	Not Applicable	1184	57	57	cisplatin	Chemotherapy	Alive	61	1184	HNSC
TCGA-BA-A6DA	Not Applicable	351	110	68	Cisplatin	Chemotherapy	Alive	41	351	HNSC
TCGA-CR-6493	282	Not Available	150##150	100##100	Paclitaxel##Carboplatin	Chemotherapy##Chemotherapy	Dead	69	282	HNSC
TCGA-IQ-A61L	Not Applicable	351	Not Available##Not Available	262##262	Cisplatin##Cetuximab	Chemotherapy##Chemotherapy	Alive	72	351	HNSC
TCGA-CN-A49C	Not Applicable	190	78	26	erbitux	Chemotherapy	Alive	67	190	HNSC
TCGA-CR-7382	Not Applicable	796	159	Not Available	Not Available	Chemotherapy	Alive	49	796	HNSC
TCGA-CR-7386	Not Applicable	1430	132##132	97##97	Paclitaxel##Carboplatin	Chemotherapy##Chemotherapy	Alive	69	1430	HNSC
TCGA-CR-6470	Not Applicable	1521	113##113	85##85	Paclitaxel##Carboplatin	Chemotherapy##Chemotherapy	Alive	38	1521	HNSC
TCGA-UF-A7JC	Not Applicable	484	173	131	Cisplatin	Chemotherapy	Alive	42	484	HNSC
TCGA-CR-6482	Not Applicable	345	74##74##137##193##193##74##137	74##74##88##158##158##74##88	Cisplatin##Erbitux##Carboplatin##Carboplatin##Paclitaxel##Paclitaxel##Paclitaxel	Chemotherapy##Chemotherapy##Chemotherapy##Chemotherapy##Chemotherapy##Chemotherapy##Chemotherapy	Alive	62	345	HNSC
TCGA-CN-4736	395	Not Available	322	262	CISPLATIN	Chemotherapy	Dead	70	395	HNSC
TCGA-BB-4224	Not Applicable	278	202##243##2799##202	182##229##2786##182	cisplatin##gemcitabine##oxaliplatin##Taxotere	Chemotherapy##Chemotherapy##Chemotherapy##Chemotherapy	Alive	52	278	HNSC
TCGA-CN-6023	Not Applicable	188	99	49	erbitux	Chemotherapy	Alive	73	188	HNSC
TCGA-CR-7365	Not Applicable	1191	192	140	Unknown	Chemotherapy	Alive	60	1191	HNSC
TCGA-CN-6992	Not Applicable	83	Not Available	71	CISPLATIN	Chemotherapy	Alive	61	83	HNSC
TCGA-CN-4737	Not Applicable	240	85##85	43##43	VECTIBIX##CISPLATIN	Chemotherapy##Chemotherapy	Alive	19	240	HNSC
TCGA-IQ-A61E	Not Applicable	588	138	96	Cisplatin	Chemotherapy	Alive	55	588	HNSC
TCGA-CR-7397	Not Applicable	216	99##99	63##63	Paclitaxel##Carboplatin	Chemotherapy##Chemotherapy	Alive	44	216	HNSC
TCGA-CN-5367	352	Not Available	139	88	CISPLATIN	Chemotherapy	Dead	60	352	HNSC
TCGA-BB-4225	Not Applicable	140	Not Available	Not Available	Not Available	Chemotherapy	Alive	73	140	HNSC
TCGA-BA-4077	1134	Not Available	1043	912	Cetuximab	Chemotherapy	Dead	45	1134	HNSC
TCGA-CR-7389	Not Applicable	392	73##73	31##31	Paclitaxel##Carboplatin	Chemotherapy##Chemotherapy	Alive	55	392	HNSC
TCGA-P3-A6T6	395	Not Available	365##365	273##273	Cetuximab##Taxol	Chemotherapy##Chemotherapy	Dead	53	395	HNSC
TCGA-BA-A6DI	336	Not Available	53	18	Cisplatin	Chemotherapy	Dead	62	336	HNSC
TCGA-T2-A6X0	Not Applicable	216	95	60	cisplatin	Chemotherapy	Alive	49	216	HNSC
TCGA-CV-5439	546	546	345##440	231##378	Carboplatinum##IRESSA	Chemotherapy##Chemotherapy	Dead	62	546	HNSC
TCGA-CQ-5330	Not Applicable	896	88	57	Not Available	Chemotherapy	Alive	69	896	HNSC
TCGA-BA-A6D8	Not Applicable	513	154	112	Cisplatin	Chemotherapy	Alive	59	513	HNSC
TCGA-CR-5249	Not Applicable	1152	140	102	Cetuximab	Chemotherapy	Alive	35	1152	HNSC
TCGA-CN-A6UY	Not Applicable	307	106	59	carboplatin	Chemotherapy	Alive	57	307	HNSC
TCGA-CR-7404	Not Applicable	1472	67##67##135##135##354##415##599##634##1080##1318##1416	18##18##85##85##298##375##466##606##1052##1297##1332	Paclitaxel##Carboplatin##Paclitaxel##Carboplatin##Cetuximab##Xeloda##Cetuximab##Paclitaxel##Methotrexate##Not Available##Pemetrexed	Chemotherapy##Chemotherapy##Chemotherapy##Chemotherapy##Chemotherapy##Chemotherapy##Chemotherapy##Chemotherapy##Chemotherapy##Chemotherapy##Chemotherapy	Alive	53	1472	HNSC
TCGA-P3-A5QF	330	Not Available	88	57	Cetuximab	Chemotherapy	Dead	49	330	HNSC
TCGA-H7-8502	Not Applicable	133	108	77	Not Available	Chemotherapy	Alive	50	133	HNSC
TCGA-CR-6474	564	Not Available	Not Available	Not Available	Unknown	Chemotherapy	Dead	51	564	HNSC
TCGA-UF-A7JT	993	Not Available	229	173	Cisplatin	Chemotherapy	Dead	72	993	HNSC
TCGA-UF-A7JJ	Not Applicable	214	102	60	Cisplatin	Chemotherapy	Alive	68	214	HNSC
TCGA-CQ-6218	Not Applicable	870	121	90	cisplatin	Chemotherapy	Alive	52	870	HNSC
TCGA-BB-A5HY	Not Applicable	308	121	84	Cisplatin	Chemotherapy	Alive	64	308	HNSC
TCGA-BB-7866	Not Applicable	638	116	71	cisplatin	Chemotherapy	Alive	40	638	HNSC
TCGA-CR-7368	Not Applicable	1245	148	Not Available	Unknown	Chemotherapy	Alive	54	1245	HNSC
TCGA-CR-7393	Not Applicable	908	105##105	-303##63	Paclitaxel##Carboplatin	Chemotherapy##Chemotherapy	Alive	26	908	HNSC
TCGA-CR-5243	Not Applicable	2562	139##72##72##139	90##16##16##91	Carboplatin##Paclitaxel##Carboplatin##Paclitaxel	Chemotherapy##Chemotherapy##Chemotherapy##Chemotherapy	Alive	51	2562	HNSC
TCGA-BA-A6DL	Not Applicable	294	56##56##56	21##21##21	Carboplatin##Taxol##Lapatinib	Chemotherapy##Chemotherapy##Chemotherapy	Alive	59	294	HNSC
TCGA-DQ-7591	Not Applicable	360	69##69	22##22	carboplatin##taxol	Chemotherapy##Chemotherapy	Alive	62	360	HNSC
TCGA-QK-A6IF	Not Applicable	245	63##63	17##17	Carboplatin##Paclitaxel	Chemotherapy##Chemotherapy	Alive	61	245	HNSC
TCGA-BB-A6UM	Not Applicable	393	181	150	Not Available	Chemotherapy	Alive	52	393	HNSC
TCGA-DQ-7593	Not Applicable	369	67##67	25##25	carboplatin##taxol	Chemotherapy##Chemotherapy	Alive	58	369	HNSC
TCGA-BA-A4IG	Not Applicable	519	140	79	Erbitux	Chemotherapy	Alive	77	519	HNSC
TCGA-CN-6013	Not Applicable	155	148	103	cisplatin	Chemotherapy	Alive	56	155	HNSC
TCGA-DQ-7588	427	Not Available	215##421##421##215##425	159##379##379##159##421	erbitux##AT-101##docetaxel##carboplatin##AT-101	Chemotherapy##Chemotherapy##Chemotherapy##Chemotherapy##Chemotherapy	Dead	66	427	HNSC
TCGA-DQ-7596	Not Applicable	340	60##266##266	13##203##203	erbitux##alimta##carboplatin	Chemotherapy##Chemotherapy##Chemotherapy	Alive	48	340	HNSC
TCGA-DQ-7592	Not Applicable	299	94	52	cisplatin	Chemotherapy	Alive	57	299	HNSC
TCGA-KU-A6H7	Not Applicable	146	100	65	Cisplatin	Chemotherapy	Alive	55	146	HNSC
TCGA-CN-A6V6	Not Applicable	234	116	74	cisplatin	Chemotherapy	Alive	59	234	HNSC
TCGA-CN-6017	Not Applicable	160	110##96	103##75	carboplatin##cisplatin	Chemotherapy##Chemotherapy	Alive	55	160	HNSC
TCGA-MZ-A5BI	217	Not Available	70	41	Cisplatin	Chemotherapy	Dead	53	217	HNSC
TCGA-CN-A498	Not Applicable	443	101##487##723##751##751	59##480##674##744##744	carboplatin##erbitux##erbitux##carboplatin##taxol	Chemotherapy##Chemotherapy##Chemotherapy##Chemotherapy##Chemotherapy	Alive	61	443	HNSC
TCGA-CN-A63T	Not Applicable	225	64	64	CISPLATIN	Chemotherapy	Alive	60	225	HNSC
TCGA-D6-A6EK	Not Applicable	483	105	39	cisplatin	Chemotherapy	Alive	67	483	HNSC
TCGA-CQ-7065	Not Applicable	1007	291	249	cisplatin	Chemotherapy	Alive	40	1007	HNSC
TCGA-CR-6472	Not Applicable	1050	123##84##84##123	109##28##28##109	Carboplatin##Paclitaxel##Carboplatin##Paclitaxel	Chemotherapy##Chemotherapy##Chemotherapy##Chemotherapy	Alive	59	1050	HNSC
TCGA-CN-A6V7	Not Applicable	188	104	83	cisplatin	Chemotherapy	Alive	40	188	HNSC
TCGA-CN-6998	Not Applicable	46	131	64	cisplatin	Chemotherapy	Alive	53	46	HNSC
TCGA-CN-5366	360	Not Available	147	86	Unknown	Chemotherapy	Dead	51	360	HNSC
TCGA-HL-7533	Not Applicable	692	87##87##87	24##24##24	cisplatin##taxotere##xeloda	Chemotherapy##Chemotherapy##Chemotherapy	Alive	65	692	HNSC
TCGA-DQ-7589	Not Applicable	575	34##34##34##154##154	9##9##9##119##119	carboplatin##docetaxel##5-fluorouracil##carboplatin##paclitaxel	Chemotherapy##Chemotherapy##Chemotherapy##Chemotherapy##Chemotherapy	Alive	70	575	HNSC
TCGA-CV-5434	3314	3295	3259##3259	3246##3246	Carboplatin##Paclitaxel	Chemotherapy##Chemotherapy	Dead	60	3314	HNSC
TCGA-D6-6517	Not Applicable	250	257	194	methotrexate	Chemotherapy	Alive	59	250	HNSC
TCGA-CR-5247	Not Applicable	358	80##80	19##19	Paclitaxel##Carboplatin	Chemotherapy##Chemotherapy	Alive	48	358	HNSC
TCGA-BA-6872	384	Not Available	Not Available	Not Available	Not Available	Chemotherapy	Dead	47	384	HNSC
TCGA-CN-4739	Not Applicable	348	161	115	carboplatin	Chemotherapy	Alive	71	348	HNSC
TCGA-QK-A6II	Not Applicable	225	99##183##183##183	57##183##183##183	Cisplatin##Carboplatin##Paclitaxel##Erbitux	Chemotherapy##Chemotherapy##Chemotherapy##Targeted Molecular therapy	Alive	52	225	HNSC
TCGA-CR-7380	606	Not Available	153	92	Unknown	Chemotherapy	Dead	58	606	HNSC
TCGA-F7-A50J	Not Applicable	156	114	70	Cisplatin	Chemotherapy	Alive	67	156	HNSC
TCGA-CR-5250	Not Applicable	799	136	57	Cisplatin	Chemotherapy	Alive	71	799	HNSC
TCGA-QK-A8ZA	Not Applicable	135	118	71	Cisplatin	Chemotherapy	Alive	60	135	HNSC
TCGA-BA-4075	283	Not Available	292##292	264##264	Carboplatinum##Taxol	Chemotherapy##Chemotherapy	Dead	49	283	HNSC
TCGA-BA-6868	Not Applicable	153	48##48##118##13	13##14##69##13	Carboplatin##Taxol##Cisplatin##Erbitux	Chemotherapy##Chemotherapy##Chemotherapy##Chemotherapy##Targeted Molecular therapy	Alive	53	153	HNSC
TCGA-QK-A8Z7	Not Applicable	23	166##166	105##105	Carboplatin##Paclitaxel	Chemotherapy##Chemotherapy	Alive	59	23	HNSC
TCGA-QK-A8Z9	Not Applicable	149	102##102##302##302	50##50##267##267	Carboplatin##Paclitaxel##Carboplatin##Paclitaxel	Chemotherapy##Chemotherapy##Chemotherapy##Chemotherapy	Alive	56	149	HNSC
TCGA-CR-7388	823	Not Available	93##733##93##121##121	65##705##65##114##114	Carboplatin##Erbitux##Paclitaxel##Paclitaxel##Carboplatin	Chemotherapy##Chemotherapy##Chemotherapy##Chemotherapy##Chemotherapy	Dead	70	823	HNSC
TCGA-CN-6997	Not Applicable	100	101##Not Available	59##363	cisplatin##erbitux	Chemotherapy##Chemotherapy	Alive	66	100	HNSC
TCGA-HD-8314	Not Applicable	44	121	79	Cisplatin	Chemotherapy	Alive	58	44	HNSC
TCGA-CN-5364	493	Not Available	303##303	231##231	TAXOL##CARBOPLATIN	Chemotherapy##Chemotherapy	Dead	55	493	HNSC
TCGA-CN-4728	Not Applicable	325	87##87	44##44	VECTIBIX##CISPLATIN	Chemotherapy##Chemotherapy	Alive	56	325	HNSC
TCGA-CQ-6222	Not Applicable	1160	178	Not Available	Not Available	Chemotherapy	Alive	63	1160	HNSC
TCGA-CR-7367	Not Applicable	1440	98##98	90##90	Paclitaxel##Carboplatin	Chemotherapy##Chemotherapy	Alive	52	1440	HNSC
TCGA-CR-7402	Not Applicable	911	101##101	37##37	Carboplatin##Paclitaxel	Chemotherapy##Chemotherapy	Alive	68	911	HNSC
TCGA-IQ-7630	Not Applicable	160	147##147	102##102	Docetaxel##Cetuximab	Chemotherapy##Targeted Molecular therapy	Alive	49	160	HNSC
TCGA-CR-7383	521	Not Available	483##483	462##462	Paclitaxel##Carboplatin	Chemotherapy##Chemotherapy	Dead	79	521	HNSC
TCGA-CN-4731	Not Applicable	383	301##560##869##958	273##546##827##937	ERBITUX##ERBITUX##erbitux##taxotere	Chemotherapy##Chemotherapy##Chemotherapy##Chemotherapy	Alive	63	383	HNSC
TCGA-BB-4227	Not Applicable	133	Not Available##Not Available	Not Available##Not Available	docetaxel##cisplatin	Chemotherapy##Chemotherapy	Alive	66	133	HNSC
TCGA-BB-4223	Not Applicable	2878	140	98	cisplatin	Chemotherapy	Alive	48	2878	HNSC
TCGA-TN-A7HJ	Not Applicable	184	92	31	Cisplatin	Chemotherapy	Alive	51	184	HNSC
TCGA-CN-4742	397	Not Available	237	168	CISPLATIN	Chemotherapy	Dead	48	397	HNSC
TCGA-P3-A6T8	Not Applicable	400	122	92	Cisplatin	Chemotherapy	Alive	54	400	HNSC
TCGA-BA-A4IH	Not Applicable	201	129	87	Cisplatin	Chemotherapy	Alive	57	201	HNSC
TCGA-CR-6477	Not Applicable	514	66##66##84##84	10##10##77##77	Paclitaxel##Carboplatin##Paclitaxel##Carboplatin	Chemotherapy##Chemotherapy##Chemotherapy##Chemotherapy	Alive	56	514	HNSC
TCGA-BA-5149	Not Applicable	248	80	59	Cisplatin	Chemotherapy	Alive	47	248	HNSC
TCGA-CN-A49A	Not Applicable	391	126	76	carboplatin	Chemotherapy	Alive	60	391	HNSC
TCGA-CN-A641	Not Applicable	367	239	187	cisplatin	Chemotherapy	Alive	47	367	HNSC
TCGA-CN-6016	Not Applicable	202	141	92	carboplatin	Chemotherapy	Alive	64	202	HNSC
TCGA-QK-AA3K	Not Applicable	168	145	120	Cisplatin	Chemotherapy	Alive	60	168	HNSC
TCGA-CN-5358	Not Applicable	173	Not Available##Not Available	202##223	CISPLATIN##CARBOPLATIN	Chemotherapy##Chemotherapy	Alive	60	173	HNSC
TCGA-CN-5360	Not Applicable	867	125	80	CISPLATIN	Chemotherapy	Alive	68	867	HNSC
TCGA-CN-6012	Not Applicable	144	200	157	cisplatin	Chemotherapy	Alive	66	144	HNSC
TCGA-BA-A6DJ	Not Applicable	314	140	105	Cisplatin	Chemotherapy	Alive	62	314	HNSC
TCGA-CN-6019	Not Applicable	135	84##91	56##56	cisplatin##vectibix	Chemotherapy##Chemotherapy	Alive	61	135	HNSC
TCGA-CN-A6V3	Not Applicable	298	151	130	cisplatin	Chemotherapy	Alive	61	298	HNSC
TCGA-CN-5359	377	Not Available	79##79	54##54	panitumumab##cisplatin	Chemotherapy##Chemotherapy	Dead	59	377	HNSC
TCGA-CR-7373	Not Applicable	889	138	96	Cisplatin	Chemotherapy	Alive	66	889	HNSC
TCGA-P3-A6T3	577	Not Available	92	61	Cisplatin	Chemotherapy	Dead	49	577	HNSC
TCGA-IQ-A61O	Not Applicable	360	111	69	Cisplatin	Chemotherapy	Alive	43	360	HNSC
TCGA-BB-7872	Not Applicable	436	154	112	Cisplatin	Chemotherapy	Alive	63	436	HNSC
TCGA-CN-5374	Not Applicable	290	182	112	CISPLATIN	Chemotherapy	Alive	56	290	HNSC
TCGA-MT-A67G	Not Applicable	189	112	72	cisplatin	Chemotherapy	Alive	53	189	HNSC
TCGA-BA-6870	451	Not Available	152	60	Cisplatin	Chemotherapy	Dead	60	451	HNSC
TCGA-CN-5370	259	Not Available	183##183##183	142##142##142	cisplatin##cisplatin##cisplatin	Chemotherapy##Chemotherapy##Chemotherapy	Dead	78	259	HNSC
TCGA-CN-6010	Not Applicable	207	70	50	cisplatin	Chemotherapy	Alive	53	207	HNSC
TCGA-T2-A6WZ	484	Not Available	303##303##163	247##247##128	px-866##docetaxel##cetuximab	Targeted Molecular therapy##Chemotherapy##Chemotherapy	Dead	53	484	HNSC
TCGA-BA-5557	Not Applicable	242	109	67	Cisplatin	Chemotherapy	Alive	41	242	HNSC
TCGA-BA-A4IF	Not Applicable	523	53	25	Cisplatin	Chemotherapy	Alive	59	523	HNSC
TCGA-DQ-7590	Not Applicable	661	87##87	45##45	carboplatin##taxol	Chemotherapy##Chemotherapy	Alive	51	661	HNSC
TCGA-CN-4726	142	Not Available	94	90	CISPLATIN	Chemotherapy	Dead	68	142	HNSC
TCGA-IQ-A61J	Not Applicable	440	99	64	Cisplatin	Chemotherapy	Alive	54	440	HNSC
TCGA-P3-A6T2	Not Applicable	1917	91	30	Cisplatin	Chemotherapy	Alive	45	1917	HNSC
TCGA-CN-4727	Not Applicable	194	143	83	CISPLATIN	Chemotherapy	Alive	56	194	HNSC
TCGA-DQ-7595	Not Applicable	324	62	34	cisplatin	Chemotherapy	Alive	53	324	HNSC
TCGA-QK-A6IG	Not Applicable	218	98##98	51##51	Carboplatin##Paclitaxel	Chemotherapy##Chemotherapy	Alive	69	218	HNSC
TCGA-CR-6473	Not Applicable	1125	40##40##94##94	19##19##47##47	Carboplatin##Paclitaxel##Carboplatin##Paclitaxel	Chemotherapy##Chemotherapy##Chemotherapy##Chemotherapy	Alive	68	1125	HNSC
TCGA-CV-5435	2319	1438	63##336##336	28##305##305	Carboplatinum##Paclitaxel##Carboplatinum	Chemotherapy##Chemotherapy##Chemotherapy	Dead	57	2319	HNSC
TCGA-BA-A8YP	Not Applicable	142	100	39	Not Available	Chemotherapy	Alive	50	142	HNSC
TCGA-CR-6471	1202	Not Available	1129##1052##595##1087##646##646##595	1108##1052##548##1059##618##618##548	Docetaxel##Erbitux##Paclitaxel##Methotrexate##Paclitaxel##Carboplatin##Carboplatin	Chemotherapy##Chemotherapy##Chemotherapy##Chemotherapy##Chemotherapy##Chemotherapy##Chemotherapy	Dead	58	1202	HNSC
TCGA-P3-A6SW	Not Applicable	1120	122	Not Available	Cisplatin	Chemotherapy	Alive	50	1120	HNSC
TCGA-H7-A6C4	Not Applicable	414	Not Available##113##321	74##Not Available##Not Available	Cisplatin##Carboplatin##Cetuximab	Chemotherapy##Chemotherapy##Chemotherapy	Alive	35	414	HNSC
TCGA-BA-A6DD	173	Not Available	163	96	Cisplatin	Chemotherapy	Dead	44	173	HNSC
TCGA-CN-6011	Not Applicable	228	159	109	cisplatin	Chemotherapy	Alive	57	228	HNSC
TCGA-CN-A63W	Not Applicable	348	138##138##138	69##69##69	VECTIBIX##cisplatin##carboplatin	Chemotherapy##Chemotherapy##Chemotherapy	Alive	48	348	HNSC
TCGA-CV-5440	Not Applicable	2732	Not Available	19	Palixtaxel	Chemotherapy	Alive	52	2732	HNSC
TCGA-CR-6481	Not Applicable	311	73##73	31##31	Paclitaxel##Carboplatin	Chemotherapy##Chemotherapy	Alive	47	311	HNSC
TCGA-CN-4735	Not Applicable	369	88##88	46##46	CISPLATIN##VECTIBIX	Chemotherapy##Chemotherapy	Alive	52	369	HNSC
TCGA-CN-6989	Not Applicable	178	114##855##917	73##791##889	CARBOPLATIN##gemcitabine##methotrexate	Chemotherapy##Chemotherapy##Chemotherapy	Alive	64	178	HNSC
TCGA-DQ-5631	548	548	67##518##518	32##475##475	Cisplatin##Alimta##Carboplatin	Chemotherapy##Chemotherapy##Chemotherapy	Dead	52	548	HNSC
TCGA-TN-A7HL	Not Applicable	153	62	35	Cisplatin	Chemotherapy	Alive	59	153	HNSC
TCGA-CQ-A4CH	Not Applicable	303	148	120	cisplatin	Chemotherapy	Alive	58	303	HNSC
TCGA-DQ-5629	Not Applicable	516	98	52	Carboplatin	Chemotherapy	Alive	64	516	HNSC
TCGA-CV-5430	Not Applicable	4115	1702##1702##1702	1641##1641##1641	Carboplatinum##Irinotecan##Paclitaxel	Chemotherapy##Chemotherapy##Chemotherapy	Alive	61	4115	HNSC
TCGA-HD-8224	Not Applicable	55	147	90	Cetuximab	Chemotherapy	Alive	63	55	HNSC
TCGA-BB-7861	Not Applicable	310	71	43	Not Available	Chemotherapy	Alive	56	310	HNSC
TCGA-BA-6873	Not Applicable	113	118	72	Cisplatin	Chemotherapy	Alive	28	113	HNSC
TCGA-MZ-A6I9	Not Applicable	254	99##421##449##449	57##365##449##449	Cisplatin##rigosertib##Carboplatin##Docetaxel	Chemotherapy##Targeted Molecular therapy##Chemotherapy##Chemotherapy	Alive	68	254	HNSC
TCGA-CR-6491	Not Applicable	350	201##201	191##191	Carboplatin##Taxotere	Chemotherapy##Chemotherapy	Alive	60	350	HNSC
TCGA-CR-6478	183	Not Available	162##107##107##162	125##44##44##125	Carboplatin##Paclitaxel##Carboplatin##Paclitaxel	Chemotherapy##Chemotherapy##Chemotherapy##Chemotherapy	Dead	66	183	HNSC
TCGA-QK-A8Z8	171	Not Available	157##157##157	157##157##157	Docetaxel##Cisplatin##5-Fluorouracil	Chemotherapy##Chemotherapy##Chemotherapy	Dead	60	171	HNSC
TCGA-BB-7864	Not Applicable	687	179	136	Cisplatin	Chemotherapy	Alive	61	687	HNSC
TCGA-IQ-A61K	161	Not Available	108	108	cisplatin	Chemotherapy	Dead	70	161	HNSC
TCGA-HD-7229	Not Applicable	2	85##85##85##187##187##187	35##35##35##187##187##187	Carboplatin##Paclitaxel##Erbitux##Cisplatin##Docetaxel##5-FU	Chemotherapy##Chemotherapy##Chemotherapy##Chemotherapy##Chemotherapy##Chemotherapy	Alive	60	2	HNSC
TCGA-P3-A5Q6	480	Not Available	104##104	43##43	Cetuximab##Cisplatin	Chemotherapy##Chemotherapy	Dead	49	480	HNSC
TCGA-CN-4740	Not Applicable	811	276##791	260##757	ERBITUX##everolimus	Chemotherapy##Chemotherapy	Alive	79	811	HNSC
TCGA-KN-8426	Not Applicable	108	Not Available##Not Available	Not Available##Not Available	Avastin##Sorafenib	Targeted Molecular therapy##Targeted Molecular therapy	Alive	50	108	KICH
TCGA-KN-8428	1590	Not Available	638	510	sorafenib	Targeted Molecular therapy	Dead	71	1590	KICH
TCGA-KM-A7Q8	Not Applicable	246	Not Available	Not Available	Sunitinib	Targeted Molecular therapy	Alive	45	246	KICH
TCGA-KM-8438	Not Applicable	4335	2731##4436##3858	2342##2731##3554	Sutent##Temsirolimus##Bevacizumab	Targeted Molecular therapy##Targeted Molecular therapy##Targeted Molecular therapy	Alive	45	4335	KICH
TCGA-KL-8336	920	Not Available	559##817##838	138##558##824	Sunitinib##Temsirolimus##Bevacizumab	Targeted Molecular therapy##Chemotherapy##Chemotherapy	Dead	51	920	KICH
TCGA-KO-8404	325	Not Available	139	117	Thalidomide	Chemotherapy	Dead	78	325	KICH
TCGA-KL-8339	855	Not Available	251	111	Sunitinib	Targeted Molecular therapy	Dead	67	855	KICH
TCGA-KL-8341	754	Not Available	366##366##457##609##Not Available	196##196##397##567##624	Sunitinib##Bevacizumab##Sunitinib##Temsirolimus##Sorafenib	Targeted Molecular therapy##Chemotherapy##Targeted Molecular therapy##Chemotherapy##Targeted Molecular therapy	Dead	41	754	KICH
TCGA-B0-5694	480	Not Available	469	441	Pazopanib	Chemotherapy	Dead	71	480	KIRC
TCGA-CZ-4861	446	Not Available	32	-43	Sorafenib - Nexavar	Targeted Molecular therapy	Dead	63	446	KIRC
TCGA-CJ-4888	1567	Not Available	1456	576	sutent	Targeted Molecular therapy	Dead	59	1567	KIRC
TCGA-B0-5115	Not Applicable	91	197##Not Available	197##501	Pazopanib##Afinitor	Chemotherapy##Chemotherapy	Alive	43	91	KIRC
TCGA-CZ-4857	1432	Not Available	247	228	IL-2 Therapy (interleukin)	Other, specify in notes	Dead	56	1432	KIRC
TCGA-AK-3453	Not Applicable	1397	Not Available	Not Available	Not Available	Chemotherapy	Alive	58	1397	KIRC
TCGA-DV-A4VX	1626	Not Available	482##1503	56##482	Sunitinib##Sorafenib	Targeted Molecular therapy##Targeted Molecular therapy	Dead	59	1626	KIRC
TCGA-BP-4352	344	Not Available	59	35	Sunitinib	Targeted Molecular therapy	Dead	74	344	KIRC
TCGA-CZ-5460	Not Applicable	1430	298	174	interleukin-2	Other, specify in notes	Alive	55	1430	KIRC
TCGA-CZ-4860	206	Not Available	132	53	sorafenib	Targeted Molecular therapy	Dead	60	206	KIRC
TCGA-BP-5009	1092	Not Available	577##1023##Not Available##765	338##609##1029##765	Sunitinib##Everolimus##Pazopanib##Bevacizumab	Chemotherapy##Chemotherapy##Targeted Molecular therapy##Chemotherapy	Dead	52	1092	KIRC
TCGA-CZ-5464	Not Applicable	1492	571##1730	52##1407	sunitinib##Pazopanib	Targeted Molecular therapy##Targeted Molecular therapy	Alive	69	1492	KIRC
TCGA-CW-6097	571	Not Available	Not Available	115	Bay-439006	Other, specify in notes	Dead	32	571	KIRC
TCGA-BP-4985	952	Not Available	728	307	Sunitinib	Targeted Molecular therapy	Dead	72	952	KIRC
TCGA-CJ-4881	Not Applicable	2014	Not Available	1931	temsirolimus	Targeted Molecular therapy	Alive	41	2014	KIRC
TCGA-BP-4165	Not Applicable	2946	Not Available	2594	Sunitinib	Targeted Molecular therapy	Alive	64	2946	KIRC
TCGA-CJ-4895	1200	Not Available	228##740##740##559	45##255##255##45	Tarceva##Gemzar##Xeloda##Avastin	Targeted Molecular therapy##Chemotherapy##Chemotherapy##Targeted Molecular therapy	Dead	62	1200	KIRC
TCGA-CJ-4904	Not Applicable	1792	463	295	Nexavar	Targeted Molecular therapy	Alive	60	1792	KIRC
TCGA-BP-4338	Not Applicable	2746	2450##2572##Not Available	1765##2460##2586	Sunitinib##Sorafenib##Everolimus	Targeted Molecular therapy##Targeted Molecular therapy##Chemotherapy	Alive	43	2746	KIRC
TCGA-CJ-4638	431	Not Available	160##281##252##221	70##252##70##192	GEMICTIABINE##Avastin##5-fluorouracil##interleukin-2	Chemotherapy##Chemotherapy##Chemotherapy##Chemotherapy	Dead	46	431	KIRC
TCGA-CZ-5454	722	Not Available	324	37	sutent (sunitinib)	Targeted Molecular therapy	Dead	63	722	KIRC
TCGA-BP-5178	1912	Not Available	772	407	Sorafenib	Targeted Molecular therapy	Dead	71	1912	KIRC
TCGA-B0-5712	Not Applicable	2438	Not Available	177	Zometa	Not Available	Alive	68	2438	KIRC
TCGA-BP-4161	Not Applicable	2746	Not Available	2752	Sunitinib	Targeted Molecular therapy	Alive	74	2746	KIRC
TCGA-CZ-5469	946	Not Available	597	223	sunitinib	Targeted Molecular therapy	Dead	41	946	KIRC
TCGA-CJ-4637	2227	Not Available	476##1742##2053##816##1883##1468##476##507##861##1888	47##1476##1962##512##1868##1213##51##484##849##1868	Temsirolimus##Bortezomib##Pazopanib##Sutent##Avastin##nab-rapamycin##Roferon-A##Intron A##Sorafenib##AZD	Chemotherapy##Targeted Molecular therapy##Targeted Molecular therapy##Chemotherapy##Targeted Molecular therapy##Targeted Molecular therapy##Chemotherapy##Chemotherapy##Targeted Molecular therapy##Targeted Molecular therapy	Dead	52	2227	KIRC
TCGA-A3-3347	Not Applicable	1097	Not Available##Not Available	1097##Not Available	Perifosine##Sorafenib	Targeted Molecular therapy##Targeted Molecular therapy	Alive	76	1097	KIRC
TCGA-G6-A5PC	242	Not Available	208	62	Sutent	Targeted Molecular therapy	Dead	54	242	KIRC
TCGA-BP-4354	1034	Not Available	454##Not Available##Not Available##589##525##454	10##595##721##583##490##10	Sunitinib##Sorafenib##Temsirolimus##Sorafenib##Sunitinib##Gefitinib	Targeted Molecular therapy##Targeted Molecular therapy##Targeted Molecular therapy##Targeted Molecular therapy##Targeted Molecular therapy##Targeted Molecular therapy	Dead	40	1034	KIRC
TCGA-CJ-4869	Not Applicable	2554	854##1963	767##881	Nexavaar##Sutent	Targeted Molecular therapy##Targeted Molecular therapy	Alive	49	2554	KIRC
TCGA-BP-4804	Not Applicable	1459	Not Available##1359	1373##1289	Sunitinib##Sunitinib	Targeted Molecular therapy##Targeted Molecular therapy	Alive	59	1459	KIRC
TCGA-CJ-4900	1714	Not Available	0##0	-92##-92	Tarceva##Avastin	Targeted Molecular therapy##Targeted Molecular therapy	Dead	69	1714	KIRC
TCGA-CJ-4918	93	Not Available	45	36	Gemcitabine	Chemotherapy	Dead	64	93	KIRC
TCGA-BP-5189	822	Not Available	773##794	661##794	Temsirolimus##Bevacizumab	Targeted Molecular therapy##Chemotherapy	Dead	60	822	KIRC
TCGA-AK-3436	Not Applicable	2044	Not Available##Not Available	76##1194	Sutent##Sutent	Chemotherapy##Chemotherapy	Alive	40	2044	KIRC
TCGA-B2-5639	Not Applicable	248	158##Not Available	74##177	Torisel##Votrient	Chemotherapy##Chemotherapy	Alive	46	248	KIRC
TCGA-CJ-4875	Not Applicable	2353	Not Available	1083	Nexavar	Targeted Molecular therapy	Alive	67	2353	KIRC
TCGA-B8-5162	Not Applicable	22	-28	-58	Sutent	Chemotherapy	Alive	62	22	KIRC
TCGA-B0-5107	927	Not Available	Not Available	11	SUTENT	Chemotherapy	Dead	65	927	KIRC
TCGA-CZ-4858	Not Applicable	1943	1715	1694	Interleukin 2-high dose	Other, specify in notes	Alive	39	1943	KIRC
TCGA-CJ-5676	Not Applicable	2575	209##Not Available	69##2227	oncophage vaccine##pazopanib	Other, specify in notes##Targeted Molecular therapy	Alive	47	2575	KIRC
TCGA-CJ-5678	574	Not Available	93	43	oncophage vaccine	Other, specify in notes	Dead	62	574	KIRC
TCGA-CJ-4913	1173	Not Available	1020	861	Sutent	Targeted Molecular therapy	Dead	45	1173	KIRC
TCGA-CZ-5456	Not Applicable	1558	1286	1124	Pazopanib	Targeted Molecular therapy	Alive	57	1558	KIRC
TCGA-B8-4153	Not Applicable	405	Not Available	238	Pazopanib	Chemotherapy	Alive	74	405	KIRC
TCGA-B0-4844	313	Not Available	Not Available##Not Available	60##60	IL-2##Thalidomide	Chemotherapy##Chemotherapy	Dead	60	313	KIRC
TCGA-CZ-5461	330	330	278	45	sunitinib (sutent)	Targeted Molecular therapy	Dead	52	330	KIRC
TCGA-B0-4718	Not Applicable	215	1231##1685	99##1363	Pazopanib##Bevacizumab	Chemotherapy##Chemotherapy	Alive	57	215	KIRC
TCGA-DV-5565	Not Applicable	1329	Not Available	1189	ZD6474	Targeted Molecular therapy	Alive	59	1329	KIRC
TCGA-B0-5094	333	Not Available	228	124	TORISEL	Chemotherapy	Dead	62	333	KIRC
TCGA-CW-5590	1075	Not Available	956	229	Sutent (Sunitinib)	Other, specify in notes	Dead	51	1075	KIRC
TCGA-CZ-5462	311	Not Available	127	15	sunitinib	Chemotherapy	Dead	83	311	KIRC
TCGA-BP-4974	211	Not Available	59##58##155##Not Available	56##56##75##178	Gefitinib##Sunitinib##Sunitinib##Sorafenib	Targeted Molecular therapy##Targeted Molecular therapy##Targeted Molecular therapy##Targeted Molecular therapy	Dead	58	211	KIRC
TCGA-CW-5585	Not Applicable	2609	Not Available	2563	Sutent (Sunitinib)	Targeted Molecular therapy	Alive	51	2609	KIRC
TCGA-BP-4787	480	Not Available	333##388##440	53##361##412	Sunitinib##Sorafenib##Temsirolimus	Targeted Molecular therapy##Targeted Molecular therapy##Chemotherapy	Dead	59	480	KIRC
TCGA-BQ-7056	Not Applicable	612	730##Not Available	638##759	Temsirolimus##Sunitinib	Chemotherapy##Targeted Molecular therapy	Alive	75	612	KIRP
TCGA-2Z-A9J3	1771	Not Available	295##1058##1765	83##829##1058	sunitinib##Naxavar##sunitinib	Chemotherapy##Chemotherapy##Chemotherapy	Dead	67	1771	KIRP
TCGA-GL-7966	Not Applicable	112	96	96	Sunitinib	Chemotherapy	Alive	28	112	KIRP
TCGA-G7-6793	336	Not Available	258##287	57##260	temsirolimus##sutent	Chemotherapy##Chemotherapy	Dead	60	336	KIRP
TCGA-4A-A93X	Not Applicable	4	Not Available	63	Sutent	Chemotherapy	Alive	58	4	KIRP
TCGA-G7-A8LD	514	Not Available	446##417	424##340	Afinitor##Sutent	Targeted Molecular therapy##Targeted Molecular therapy	Dead	71	514	KIRP
TCGA-BQ-5878	Not Applicable	1938	Not Available	1086	Sorafenib	Targeted Molecular therapy	Alive	79	1938	KIRP
TCGA-SX-A7SM	363	Not Available	362	66	pazopanib	Targeted Molecular therapy	Dead	60	363	KIRP
TCGA-A4-A57E	Not Applicable	0	Not Available	39	Afinitor	Chemotherapy	Alive	59	0	KIRP
TCGA-BQ-5889	329	Not Available	329##241##169	258##175##42	Sorafenib##Sunitinib##Temsirolimus	Targeted Molecular therapy##Targeted Molecular therapy##Chemotherapy	Dead	63	329	KIRP
TCGA-IA-A83W	2043	Not Available	601##601##601##601	496##496##496##496	Rituxan##Vincristine##Adriamycin##Cytoxan	Chemotherapy##Chemotherapy##Chemotherapy##Chemotherapy	Dead	70	2043	KIRP
TCGA-MH-A855	Not Applicable	0	205##205	86##86	carboplatin##alimta	Chemotherapy##Chemotherapy	Alive	52	0	KIRP
TCGA-BQ-7048	Not Applicable	2839	2398##2146##915##2042	2146##2042##495##1880	Temsirolimus##Sunitinib##PSMA DNA Vaccine##Sunitinib	Chemotherapy##Targeted Molecular therapy##Other, specify in notes##Targeted Molecular therapy	Alive	64	2839	KIRP
TCGA-AL-A5DJ	Not Applicable	26	475	355	Temsirolimus	Targeted Molecular therapy	Alive	54	26	KIRP
TCGA-A4-7287	Not Applicable	21	282##436##436	254##254##290	Cisplatin##Gemcitabine##Carboplatin	Chemotherapy##Chemotherapy##Chemotherapy	Alive	75	21	KIRP
TCGA-BQ-5879	697	Not Available	430##591##493##493##Not Available##430	192##508##472##472##612##192	Sunitinib##Sorafenib##Temsirolimus##Sunitinib##Temsirolimus##Bevacizumab	Targeted Molecular therapy##Targeted Molecular therapy##Chemotherapy##Targeted Molecular therapy##Chemotherapy##Chemotherapy	Dead	32	697	KIRP
TCGA-BQ-7058	343	Not Available	295##302##216	216##302##203	Sorafenib##Temsirolimus##Sorafenib	Targeted Molecular therapy##Chemotherapy##Targeted Molecular therapy	Dead	81	343	KIRP
TCGA-B9-4114	Not Applicable	21	755##Not Available	722##779	Votrient##Sunitinib	Not Available##Not Available	Alive	49	21	KIRP
TCGA-G7-7501	Not Applicable	416	506	110	sutent	Chemotherapy	Alive	55	416	KIRP
TCGA-BQ-5893	241	Not Available	183	35	Everolimus	Chemotherapy	Dead	61	241	KIRP
TCGA-BQ-5877	270	Not Available	123	71	17-AAG	Chemotherapy	Dead	60	270	KIRP
TCGA-DB-5277	Not Applicable	1419	61##361##1239	27##91##1117	Temodar##Temodar##Temozolamide	Chemotherapy##Chemotherapy##Chemotherapy	Alive	34	1419	LGG
TCGA-DU-A7TB	Not Applicable	1287	57##127##518	20##88##153	Temozolomide##Temozolomide##Temozolomide	Chemotherapy##Chemotherapy##Chemotherapy	Alive	56	1287	LGG
TCGA-WH-A86K	Not Applicable	160	84	39	Temodar	Chemotherapy	Alive	65	160	LGG
TCGA-QH-A65X	Not Applicable	237	143##365##365##365	139##237##237##244	temozolomide##lomustine##vincristine##Procarbazine	Chemotherapy##Chemotherapy##Chemotherapy##Chemotherapy	Alive	28	237	LGG
TCGA-FG-A4MW	Not Applicable	160	71##105##379	32##101##231	Temodar##Temodar##Avastin	Chemotherapy##Chemotherapy##Not Available	Alive	63	160	LGG
TCGA-HW-7486	Not Applicable	609	216	66	Temozolomide	Chemotherapy	Alive	37	609	LGG
TCGA-HT-7695	Not Applicable	442	110	78	Temodar	Chemotherapy	Alive	29	442	LGG
TCGA-S9-A7J0	Not Applicable	285	91##Not Available##443##609##609	59##126##399##490##546	Temozolomide##Temozolomide##Carmustine##Bevacizumab##Irinotecan	Chemotherapy##Chemotherapy##Chemotherapy##Targeted Molecular therapy##Chemotherapy	Alive	30	285	LGG
TCGA-S9-A89V	Not Applicable	569	46##222	12##80	Temozolomide##Temozolomide	Chemotherapy##Chemotherapy	Alive	70	569	LGG
TCGA-DB-5276	Not Applicable	1595	283##69##1342##1189	69##12##1196##1011	Temodar##Temodar##Gleevec##Gleevec	Chemotherapy##Chemotherapy##Targeted Molecular therapy##Targeted Molecular therapy	Alive	32	1595	LGG
TCGA-DU-5854	Not Applicable	257	90##193##Not Available	45##134##292	Temozolomide##Temozolomide##Bevacizumab	Chemotherapy##Chemotherapy##Targeted Molecular therapy	Alive	57	257	LGG
TCGA-QH-A65V	Not Applicable	147	327##307##307	147##147##147	PROCARBAZINE##LOMUSTINE##VINCRISTINE	Chemotherapy##Chemotherapy##Chemotherapy	Alive	43	147	LGG
TCGA-DB-A4XF	Not Applicable	559	264	34	Temodar	Chemotherapy	Alive	41	559	LGG
TCGA-DB-A75L	Not Applicable	196	Not Available	25	Temozolomide	Chemotherapy	Alive	36	196	LGG
TCGA-FG-A710	Not Applicable	698	218	18	Temodar	Chemotherapy	Alive	50	698	LGG
TCGA-HT-A61C	Not Applicable	103	Not Available	27	Temodar	Chemotherapy	Alive	66	103	LGG
TCGA-DU-5871	Not Applicable	576	57##222	14##71	Temozolomide##Temozolomide	Chemotherapy##Chemotherapy	Alive	37	576	LGG
TCGA-DU-7019	Not Applicable	800	71##436	28##101	Temozolomide##Temozolomide	Chemotherapy##Chemotherapy	Alive	39	800	LGG
TCGA-DU-5870	Not Applicable	5546	4543##4901	4500##4536	Temozolomide##Temozolomide	Chemotherapy##Chemotherapy	Alive	34	5546	LGG
TCGA-DU-6402	214	Not Available	122	117	Temozolomide	Chemotherapy	Dead	52	214	LGG
TCGA-FG-6691	Not Applicable	103	Not Available	1135	Temodar	Chemotherapy	Alive	23	103	LGG
TCGA-DU-A5TY	Not Applicable	371	64##Not Available##812##812##855##855##914	17##79##553##553##814##814##872	Temozolomide##Temozolomide##Mibefradil##Temozolomide##Lomustine##Procarbazine##bevacizumab	Chemotherapy##Not Available##Chemotherapy##Chemotherapy##Chemotherapy##Chemotherapy##Targeted Molecular therapy	Alive	46	371	LGG
TCGA-DU-6392	Not Applicable	6423	78##443	17##109	Hydroxyurea##PCV	Chemotherapy##Chemotherapy	Alive	35	6423	LGG
TCGA-FG-A6J3	Not Applicable	322	74##Not Available	27##116	Temodar##Temodar	Chemotherapy##Chemotherapy	Alive	52	322	LGG
TCGA-HT-7874	Not Applicable	1130	87##140##549	42##136##171	Temodar##Temodar##Temodar	Chemotherapy##Chemotherapy##Chemotherapy	Alive	41	1130	LGG
TCGA-E1-A7YE	886	Not Available	185##468##237##695##703##731##731##787##845	81##378##237##482##469##704##704##715##790	CCNU##CCNU##Gliadel wafers##Temodar##Celebrex##Temodar##Benzylguanine##Karenitecin##VP-16	Chemotherapy##Chemotherapy##Chemotherapy##Not Available##Ancillary##Chemotherapy##Targeted Molecular therapy##Chemotherapy##Chemotherapy	Dead	32	886	LGG
TCGA-S9-A6WG	Not Applicable	2146	386	382	Temozolomide	Chemotherapy	Alive	31	2146	LGG
TCGA-DH-A66D	Not Applicable	479	73	31	Temozolomide	Chemotherapy	Alive	43	479	LGG
TCGA-HT-7483	Not Applicable	4690	3287	2861	Temodar	Chemotherapy	Alive	14	4690	LGG
TCGA-E1-A7YD	435	Not Available	285##Not Available	111##314	CCNU##Temodar	Chemotherapy##Chemotherapy	Dead	57	435	LGG
TCGA-DB-5273	Not Applicable	1809	302##74	74##17	Temodar##Temodar	Chemotherapy##Chemotherapy	Alive	33	1809	LGG
TCGA-DU-A6S6	Not Applicable	2372	272##Not Available##2492	25##2283##2281	Temozolomide##Temozolomide##Temozolomide	Chemotherapy##Chemotherapy##Chemotherapy	Alive	35	2372	LGG
TCGA-DU-7302	Not Applicable	1834	Not Available##530##1686	1691##14##1382	Bevacizumab##Temozolomide##Temozolomide	Targeted Molecular therapy##Chemotherapy##Chemotherapy	Alive	48	1834	LGG
TCGA-HT-A619	Not Applicable	434	443	19	Temodar	Chemotherapy	Alive	51	434	LGG
TCGA-DU-8162	Not Applicable	121	70##Not Available	24##108	Temozolomide##Temozolomide	Chemotherapy##Chemotherapy	Alive	61	121	LGG
TCGA-S9-A6TS	1891	Not Available	1697##1603##1859	1614##1352##1704	Carmustine##Temozolamide##Bevacizumab	Chemotherapy##Chemotherapy##Targeted Molecular therapy	Dead	48	1891	LGG
TCGA-HT-A5R7	Not Applicable	426	Not Available	10	Temodar	Chemotherapy	Alive	33	426	LGG
TCGA-DU-7298	576	Not Available	207##101	207##41	Temozolomide##Temozolomide	Chemotherapy##Chemotherapy	Dead	38	576	LGG
TCGA-S9-A6WN	Not Applicable	275	91##805##321##805##Not Available	42##425##317##679##846	Temozolomide##Bevacizumab##Temozolomide##Lomustin##Pembrolizumab	Chemotherapy##Targeted Molecular therapy##Chemotherapy##Chemotherapy##Targeted Molecular therapy	Alive	38	275	LGG
TCGA-DU-A5TT	Not Applicable	151	Not Available	16	Temozolomide	Chemotherapy	Alive	70	151	LGG
TCGA-DB-A75K	Not Applicable	225	64	28	Temozolomide	Chemotherapy	Alive	55	225	LGG
TCGA-E1-5302	1525	Not Available	1303##154##433##154##1493##294##1434##154##1303##294##643##294##1434	1255##48##294##48##1434##202##1322##48##1255##202##433##202##1322	Tamoxifen##Procarbazine##Tamoxifen##Vincristine##Temozolomide##Procarbazine##Celebrex##CCNU##CCNU##CCNU##Temozolomide##Vincristine##CPT-11	Hormone Therapy##Chemotherapy##Hormone Therapy##Chemotherapy##Chemotherapy##Chemotherapy##Other, specify in notes##Chemotherapy##Chemotherapy##Chemotherapy##Chemotherapy##Chemotherapy##Chemotherapy	Dead	41	1525	LGG
TCGA-P5-A733	Not Applicable	7	414	97	Temozolomide	Not Available	Alive	52	7	LGG
TCGA-DU-7300	1886	Not Available	764##Not Available##Not Available##307##368	Not Available##1086##1086##3##337	Temozolomide##Irintotecan##Bevacizumab##Temozolomide##Temozolomide	Chemotherapy##Chemotherapy##Targeted Molecular therapy##Chemotherapy##Chemotherapy	Dead	53	1886	LGG
TCGA-E1-5322	3978	Not Available	1109	1085	Gliadel Wafer	Chemotherapy	Dead	38	3978	LGG
TCGA-S9-A7IY	Not Applicable	383	383##383##383	160##162##162	Lomustine##Procarbazine##Vincristine	Chemotherapy##Chemotherapy##Chemotherapy	Alive	39	383	LGG
TCGA-HT-8114	Not Applicable	118	90	39	Temodar	Chemotherapy	Alive	36	118	LGG
TCGA-DU-A7T8	Not Applicable	3787	193##407##3215##3901##4194##4194	147##211##3061##3865##4001##4001	Temozolomide##Temozolomide##Temozolomide##Temozolomide##Lomustine (CCNU)##bevacizumab	Chemotherapy##Chemotherapy##Chemotherapy##Chemotherapy##Chemotherapy##Targeted Molecular therapy	Alive	35	3787	LGG
TCGA-DU-6407	2875	Not Available	2516##2774##2853##2853	2473##2531##2836##2835	Temozolomide##Temozolomide##Afatinib##Temozolomide	Chemotherapy##Chemotherapy##Chemotherapy##Chemotherapy	Dead	35	2875	LGG
TCGA-HT-7469	Not Applicable	238	84##179	42##112	Temodar##Temodar	Chemotherapy##Chemotherapy	Alive	30	238	LGG
TCGA-QH-A6CS	Not Applicable	127	423##Not Available	45##607	TEMOZOLOMIDE##fotemustine	Chemotherapy##Chemotherapy	Alive	41	127	LGG
TCGA-HT-7470	Not Applicable	268	94	45	Temodar	Chemotherapy	Alive	37	268	LGG
TCGA-DU-5872	Not Applicable	532	73##370##Not Available##267	34##328##540##83	Temozolomide##Bevacizumab##Temozolomide##Temozolomide	Chemotherapy##Targeted Molecular therapy##Chemotherapy##Chemotherapy	Alive	43	532	LGG
TCGA-DB-A64W	Not Applicable	415	274	34	Temodar	Chemotherapy	Alive	65	415	LGG
TCGA-DU-7009	Not Applicable	4206	3279	3095	Temozolomide	Chemotherapy	Alive	32	4206	LGG
TCGA-S9-A6WD	Not Applicable	1897	322	62	Temozolomide	Chemotherapy	Alive	58	1897	LGG
TCGA-DB-A4XB	Not Applicable	387	57	28	Temodar	Chemotherapy	Alive	38	387	LGG
TCGA-HT-A74H	Not Applicable	74	Not Available	28	Temodar	Chemotherapy	Alive	62	74	LGG
TCGA-CS-6669	Not Applicable	225	Not Available	30	Temodar	Chemotherapy	Alive	26	225	LGG
TCGA-QH-A870	Not Applicable	2	Not Available	396	temozolomide	Chemotherapy	Alive	38	2	LGG
TCGA-HT-7482	Not Applicable	1644	853	577	Temodar	Chemotherapy	Alive	18	1644	LGG
TCGA-FG-5962	Not Applicable	787	79##258	28##112	Temodar##Temodar	Chemotherapy##Chemotherapy	Alive	54	787	LGG
TCGA-DU-5849	Not Applicable	443	226	42	Temozolomide	Chemotherapy	Alive	48	443	LGG
TCGA-FG-A87N	Not Applicable	226	Not Available	160	Temodar	Chemotherapy	Alive	37	226	LGG
TCGA-DU-5851	Not Applicable	531	599##66	51##22	Temozolomide##Temozolomide	Chemotherapy##Chemotherapy	Alive	40	531	LGG
TCGA-DU-6396	2286	Not Available	2250##2250##89##2188##636##1062##59##1946	2127##2250##82##1762##240##915##28##1823	Tamoxifen##Capecitabine##PCV##Temozolomide##9 Aminocamptothecin##Irinotecan##Bromo deoxyuridine##Isotretinoin	Hormone Therapy##Chemotherapy##Chemotherapy##Chemotherapy##Chemotherapy##Chemotherapy##Other, specify in notes##Targeted Molecular therapy	Dead	31	2286	LGG
TCGA-DU-A7TI	1183	Not Available	567##840##1085##1154##1154	232##840##932##1115##1115	SU101##ONYX-015##Temozolomide##cis-retinoic acid##Carmustine (BCNU)	Not Available##Not Available##Chemotherapy##Chemotherapy##Chemotherapy	Dead	32	1183	LGG
[truncated: 2,081 more rows]

## Sheet: immunpotherapy_3years
3-years survival data of patients with immunotherapy
patient_ID	bcr_patient_barcode	days_to_death	days_to_last_followup	drugs.drug.days_to_drug_therapy_end	drugs.drug.days_to_drug_therapy_start	type_immunotherapy	drugs.drug.drug_name	drugs.drug.therapy_types.therapy_type	vital_status_three_years	age_at_initial_pathologic_diagnosis	scaled_three_years_time	cancer_type	Leukocyte_fraction_correction	Mutation_correction	RNA_seq
TCGA.XF.AAMZ.01A.11R.A42T.07	TCGA-XF-AAMZ	1348	1348	0	0	vaccine	BCG	Immunotherapy	0	81	1095	BLCA	corrected	corrected	yes
TCGA.XF.AAN1.01A.31R.A42T.07	TCGA-XF-AAN1	941	941	0##0	0	vaccine	BCG##BCG	Immunotherapy##Immunotherapy	1	75	941	BLCA	corrected	corrected	yes
TCGA.XF.A9SV.01A.21R.A42T.07	TCGA-XF-A9SV	388	388	0	0	vaccine	BCG	Immunotherapy##Chemotherapy##Chemotherapy##Chemotherapy	1	82	388	BLCA	corrected	corrected	yes
TCGA.A2.A0EQ.01A.11R.A034.07	TCGA-A2-A0EQ	Not Applicable	2053	796	679	vaccine	AE-37	Chemotherapy##Targeted Molecular therapy##Chemotherapy##Chemotherapy##Immunotherapy	0	64	1095	BRCA	corrected	corrected	yes
TCGA.A2.A0ER.01A.21R.A034.07	TCGA-A2-A0ER	Not Applicable	1903	615	327	vaccine	E-75	Chemotherapy##Hormone Therapy##Chemotherapy##Chemotherapy##Immunotherapy	0	63	1095	BRCA	corrected	corrected	yes
TCGA.A2.A0EO.01A.11R.A034.07	TCGA-A2-A0EO	Not Applicable	2181	361	244	vaccine	E-75	Hormone Therapy##Hormone Therapy##Immunotherapy	0	54	1095	BRCA	corrected	corrected	yes
TCGA.A2.A25E.01A.11R.A169.07	TCGA-A2-A25E	Not Applicable	2511	601	250	Monoclonal antibodies	Herceptin	Chemotherapy##Chemotherapy##Immunotherapy##Chemotherapy##Hormone Therapy##Hormone Therapy##Hormone Therapy	0	34	1095	BRCA	corrected	corrected	yes
TCGA.AR.A2LJ.01A.12R.A19W.07	TCGA-AR-A2LJ	Not Applicable	1359	465	98	Monoclonal antibodies	Trastuzumab	Chemotherapy##Chemotherapy##Chemotherapy##Immunotherapy##Hormone Therapy	0	40	1095	BRCA	corrected	not corrected	yes
TCGA.AR.A254.01A.21R.A169.07	TCGA-AR-A254	Not Applicable	1212	22##184##344	22	Monoclonal antibodies	Trastuzumab##Trastuzumab##Trastuzumab	Chemotherapy##Chemotherapy##Chemotherapy##Chemotherapy##Chemotherapy##Immunotherapy##Immunotherapy##Immunotherapy##Hormone Therapy	0	50	1095	BRCA	corrected	corrected	yes
TCGA.AR.A24U.01A.11R.A169.07	TCGA-AR-A24U	Not Applicable	1623	111##476##476	111	Monoclonal antibodies	Trustuzumab##Trastuzumab##Trustuzumab	Chemotherapy##Chemotherapy##Chemotherapy##Immunotherapy##Immunotherapy##Immunotherapy	0	47	1095	BRCA	corrected	corrected	yes
TCGA.AR.A24Q.01A.12R.A169.07	TCGA-AR-A24Q	Not Applicable	2009	511##79##155	79	Monoclonal antibodies	Trastuzumab##Trastuzumab##Trastuzumab	Chemotherapy##Chemotherapy##Chemotherapy##Immunotherapy##Chemotherapy##Immunotherapy##Immunotherapy##Hormone Therapy	0	49	1095	BRCA	corrected	corrected	yes
TCGA.AR.A24V.01A.21R.A169.07	TCGA-AR-A24V	Not Applicable	1648	178	109	Monoclonal antibodies	Bevacizumab	Chemotherapy##Chemotherapy##Chemotherapy##Immunotherapy##Hormone Therapy##Hormone Therapy	0	52	1095	BRCA	corrected	corrected	yes
TCGA.AR.A250.01A.31R.A169.07	TCGA-AR-A250	Not Applicable	1708	102##179##466	102	Monoclonal antibodies	Trastuzumab##Trustuzumab##Trastuzumab	Chemotherapy##Chemotherapy##Chemotherapy##Immunotherapy##Immunotherapy##Immunotherapy##Hormone Therapy	0	58	1095	BRCA	corrected	corrected	yes
TCGA.AR.A0TQ.01A.11R.A084.07	TCGA-AR-A0TQ	Not Applicable	1500	93##226##482	93	Monoclonal antibodies	Trastuzumab##Trastuzumab##Trastuzumab	Chemotherapy##Chemotherapy##Immunotherapy##Hormone Therapy##Immunotherapy##Chemotherapy##Chemotherapy##Immunotherapy##Hormone Therapy	0	27	1095	BRCA	corrected	corrected	yes
TCGA.A2.A0CQ.01A.21R.A034.07	TCGA-A2-A0CQ	Not Applicable	2393	628	492	vaccine	AE-37	Hormone Therapy##Chemotherapy##Chemotherapy##Immunotherapy	0	62	1095	BRCA	corrected	corrected	yes
TCGA.NH.A50U.01A.33R.A37K.07	TCGA-NH-A50U	334	334	253	238	Monoclonal antibodies	avastin	Ancillary##Chemotherapy##Chemotherapy##Chemotherapy##Immunotherapy##Chemotherapy##Chemotherapy	1	42	96	COAD	corrected	corrected	yes
TCGA.GS.A9U4.01A.11R.A39D.07	TCGA-GS-A9U4	391	391	110##110##85##110##Not Available##85##85##85##110##85	22	Monoclonal antibodies	Rituximab##metilprednisona##vincristina##cisplatim##Not Available##Rituximab##ciclofosfamida##prednisona##etoposide##doxorubicina	Immunotherapy##Immunotherapy##Immunotherapy##Immunotherapy##Immunotherapy##Immunotherapy##Immunotherapy##Immunotherapy##Immunotherapy##Immunotherapy	1	27	369	DLBC	not corrected	corrected	yes
TCGA.GS.A9U3.01A.11R.A39D.07	TCGA-GS-A9U3	Not Applicable	2717	142##142##142##142##142	28	Monoclonal antibodies	vincristina##Rituximab##doxorubicina##ciclofosfamida##prednisona	Immunotherapy##Immunotherapy##Immunotherapy##Immunotherapy##Immunotherapy	0	77	1095	DLBC	not corrected	corrected	yes
TCGA.GS.A9TU.01A.11R.A38C.07	TCGA-GS-A9TU	Not Applicable	3414	155##155##155##155##155	0	Monoclonal antibodies	ciclofosfamida##doxorubicina##Rituximab##prednisona##vincristina	Immunotherapy##Immunotherapy##Immunotherapy##Immunotherapy##Immunotherapy	0	45	1095	DLBC	not corrected	corrected	yes
TCGA.GS.A9TY.01A.11R.A39D.07	TCGA-GS-A9TY	Not Applicable	2829	Not Available##Not Available##Not Available##Not Available	28	Monoclonal antibodies	ciclofosfamida##Rituximab##vincristina##prednisona	Immunotherapy##Immunotherapy##Immunotherapy##Immunotherapy	0	82	1095	DLBC	not corrected	corrected	yes
TCGA.GS.A9TW.01A.11R.A38C.07	TCGA-GS-A9TW	Not Applicable	1245	128##128##128##128##128	13	Monoclonal antibodies	Rituximab##ciclofosfamida##prednisona##vincristina##doxorubicina	Immunotherapy##Immunotherapy##Immunotherapy##Immunotherapy##Immunotherapy	0	23	1095	DLBC	not corrected	corrected	yes
TCGA.06.0129.01A.01R.1849.01	TCGA-06-0129	1024	989	238	183		IL-13PE	Immunotherapy##Chemotherapy	1	30	841	GBM	corrected	corrected	yes
TCGA.08.0386.01A.01R.1849.01	TCGA-08-0386	548	478	125	113	vaccine	HSPPC-96 Vaccine	Chemotherapy##Targeted Molecular therapy##Chemotherapy##Targeted Molecular therapy##Immunotherapy	1	74	435	GBM	not corrected	corrected	yes
TCGA.12.3653.01A.01R.1849.01	TCGA-12-3653	442	357	224	128	Monoclonal antibodies	Daclizumab	Targeted Molecular therapy##Immunotherapy##Targeted Molecular therapy##Chemotherapy##Chemotherapy##Chemotherapy	1	34	314	GBM	corrected	corrected	yes
TCGA.KL.8323.01A.21R.2315.07	TCGA-KL-8323	1158	1158	Not Available	880		Lymphocyte Infusion	Immunotherapy##Targeted Molecular therapy	1	57	278	KICH	corrected	corrected	yes
TCGA.CW.5580.01A.01R.1672.07	TCGA-CW-5580	1964	1964	57	50	Cytokines	IFN-Alpha (Intron)	Immunotherapy	0	73	1095	KIRC	corrected	corrected	yes
TCGA.BP.4169.01A.02R.1289.07	TCGA-BP-4169	701	701	78	36	Cytokines	Interferon	Targeted Molecular therapy##Immunotherapy	1	76	665	KIRC	corrected	not corrected	yes
TCGA.CJ.4890.01A.01R.1305.07	TCGA-CJ-4890	Not Applicable	2085	211	70	Cytokines	Interferon	Immunotherapy##Targeted Molecular therapy##Targeted Molecular therapy##Targeted Molecular therapy##Targeted Molecular therapy##Targeted Molecular therapy	0	72	1095	KIRC	not corrected	not corrected	yes
TCGA.CJ.6028.01A.11R.1672.07	TCGA-CJ-6028	1625	1625	392	336	Cytokines	Interferon	Chemotherapy##Chemotherapy##Targeted Molecular therapy##Other, specify in notes##Targeted Molecular therapy##Immunotherapy	0	58	1095	KIRC	corrected	corrected	yes
TCGA.B8.4143.01A.01R.1188.07	TCGA-B8-4143	709	709	388	133	Cytokines	Interleukin-2	Immunotherapy	1	66	576	KIRC	corrected	corrected	yes
TCGA.CJ.4923.01A.01R.1426.07	TCGA-CJ-4923	572	572	379	192	Cytokines	proleukin (IL-2)	Immunotherapy	1	63	380	KIRC	corrected	corrected	yes
TCGA.CJ.4887.01A.01R.1305.07	TCGA-CJ-4887	932	932	124	34	vaccine	Oncophage	Immunotherapy	1	48	898	KIRC	corrected	not corrected	yes
TCGA.CW.5591.01A.01R.1541.07	TCGA-CW-5591	Not Applicable	2271	Not Available	78	Cytokines	IL-2 (high dose)	Immunotherapy	0	56	1095	KIRC	corrected	corrected	yes
TCGA.CJ.5677.01A.11R.1541.07	TCGA-CJ-5677	782	782	70	42	Cytokines	interferon-alpha	Immunotherapy##Chemotherapy##Chemotherapy	1	54	740	KIRC	corrected	corrected	yes
TCGA.BP.4770.01A.01R.1503.07	TCGA-BP-4770	329	329	Not Available	211	Cytokines	Interferon	Immunotherapy	1	73	118	KIRC	corrected	corrected	yes
TCGA.AK.3426.01A.02R.1325.07	TCGA-AK-3426	885	885	522	465	Cytokines	Interferon	Immunotherapy	1	37	420	KIRC	corrected	not corrected	yes
TCGA.CJ.4641.01A.02R.1325.07	TCGA-CJ-4641	1661	1661	321	37	vaccine	Oncophage	Immunotherapy	0	55	1095	KIRC	not corrected	not corrected	yes
TCGA.CJ.4871.01A.01R.1305.07	TCGA-CJ-4871	Not Applicable	2423	Not Available	98	Cytokines	Alpha Interferon	Immunotherapy	0	63	1095	KIRC	corrected	not corrected	yes
TCGA.CJ.4894.01A.01R.1305.07	TCGA-CJ-4894	841	841	240	188	Cytokines	Interferon	Immunotherapy	1	58	653	KIRC	corrected	not corrected	yes
TCGA.BP.4335.01A.01R.1289.07	TCGA-BP-4335	475	475	134	42	Cytokines	Interferon	Immunotherapy	1	65	433	KIRC	corrected	not corrected	yes
TCGA.CJ.5682.01A.11R.1541.07	TCGA-CJ-5682	Not Applicable	1883	813	68	Cytokines	interferon alpha	Immunotherapy	0	60	1095	KIRC	corrected	corrected	yes
TCGA.B0.4841.01A.01R.1277.07	TCGA-B0-4841	204	204	108	47	Cytokines	INF	Immunotherapy	1	63	157	KIRC	corrected	not corrected	yes
TCGA.CJ.6033.01A.11R.1672.07	TCGA-CJ-6033	224	224	172	144	Cytokines	Interferon	Chemotherapy##Immunotherapy##Targeted Molecular therapy##Targeted Molecular therapy##Chemotherapy	1	54	80	KIRC	corrected	corrected	yes
TCGA.CJ.4868.01A.01R.1305.07	TCGA-CJ-4868	646	646	89	56	Cytokines	Proleukin	Immunotherapy##Chemotherapy##Targeted Molecular therapy##Targeted Molecular therapy##Chemotherapy##Targeted Molecular therapy	1	42	590	KIRC	corrected	not corrected	yes
TCGA.CJ.5681.01A.11R.1541.07	TCGA-CJ-5681	552	552	135	105	Cytokines	IL-2	Chemotherapy##Immunotherapy##Targeted Molecular therapy##Targeted Molecular therapy	1	44	447	KIRC	corrected	corrected	yes
TCGA.CJ.4644.01A.02R.1325.07	TCGA-CJ-4644	336	336	222	162	Cytokines	Intron A	Targeted Molecular therapy##Targeted Molecular therapy##Other, specify in notes##Chemotherapy##Immunotherapy	1	48	174	KIRC	corrected	not corrected	yes
TCGA.CJ.5680.01A.11R.1541.07	TCGA-CJ-5680	768	768	247##186	53	Cytokines.vaccine	IL-2##oncophage vaccine	Immunotherapy##Targeted Molecular therapy##Immunotherapy##Targeted Molecular therapy	1	65	715	KIRC	corrected	corrected	yes
TCGA.CJ.5679.01A.11R.1541.07	TCGA-CJ-5679	679	679	274	116	Cytokines	interferon-alpha	Immunotherapy##Chemotherapy##Targeted Molecular therapy##Chemotherapy##Chemotherapy	1	73	563	KIRC	corrected	corrected	yes
TCGA.B0.4837.01A.01R.1305.07	TCGA-B0-4837	1378	1378	Not Available	1217		Tyrosine kinase inhibitor	Immunotherapy	1	63	161	KIRC	corrected	not corrected	yes
TCGA.G7.6789.01A.11R.1965.07	TCGA-G7-6789	122	122	74	60	Cytokines	intron a	Immunotherapy	1	53	62	KIRP	corrected	corrected	yes
TCGA.AL.3466.01A.02R.1351.07	TCGA-AL-3466	293	293	138	33	Cytokines	Interferon	Immunotherapy	1	41	260	KIRP	corrected	corrected	yes
TCGA.E1.A7YO.01A.11R.A34F.07	TCGA-E1-A7YO	2282	2282	23	23	Monoclonal antibodies	I131-81C6	Immunotherapy	0	45	1095	LGG	corrected	corrected	yes
TCGA.DU.A7TD.01A.12R.A34F.07	TCGA-DU-A7TD	228	228	151	77		Temozolomide	Chemotherapy##Immunotherapy	1	52	151	LGG	corrected	corrected	yes
TCGA.E1.A7YL.01A.11R.A34F.07	TCGA-E1-A7YL	492	492	289##336	103	Monoclonal antibodies	Avastin##Avastin	Chemotherapy##Immunotherapy##Chemotherapy##Chemotherapy##Immunotherapy##Chemotherapy	1	46	389	LGG	corrected	corrected	yes
TCGA.E1.A7Z2.01A.21R.A34R.07	TCGA-E1-A7Z2	398	398	334##369	293	Monoclonal antibodies	Avastin##Avastin	Chemotherapy##Chemotherapy##Chemotherapy##Immunotherapy##Chemotherapy##Immunotherapy	1	58	105	LGG	corrected	corrected	yes
TCGA.E1.A7Z6.01A.11R.A34R.07	TCGA-E1-A7Z6	984	984	966	901	Monoclonal antibodies	Avastin	Chemotherapy##Chemotherapy##Immunotherapy	1	41	83	LGG	corrected	corrected	yes
TCGA.E1.A7YV.01A.11R.A34R.07	TCGA-E1-A7YV	987	987	507##674##887##948	195	Monoclonal antibodies	Avastin##Avastin##Avastin##Avastin	Chemotherapy##Chemotherapy##Immunotherapy##Immunotherapy##Chemotherapy##Chemotherapy##Immunotherapy##Chemotherapy##Immunotherapy##Chemotherapy	1	26	792	LGG	corrected	corrected	yes
TCGA.E1.A7YN.01A.11R.A34F.07	TCGA-E1-A7YN	727	727	484##553	429	Monoclonal antibodies	Avastin##Avastin	Chemotherapy##Chemotherapy##Immunotherapy##Chemotherapy##Immunotherapy##Chemotherapy	1	63	298	LGG	corrected	corrected	yes
TCGA.E1.A7YM.01A.11R.A34F.07	TCGA-E1-A7YM	648	648	137##174##497##593	90	Monoclonal antibodies	Avastin##Avastin##Avastin##Avastin	Chemotherapy##Immunotherapy##Chemotherapy##Immunotherapy##Chemotherapy##Immunotherapy##Immunotherapy##Chemotherapy	1	63	558	LGG	corrected	corrected	yes
TCGA.E1.A7Z4.01A.11R.A34R.07	TCGA-E1-A7Z4	4412	4412	3888##4124##4336	3545	Monoclonal antibodies	Avastin##Avastin##Avastin	Chemotherapy##Chemotherapy##Chemotherapy##Not Available##Chemotherapy##Chemotherapy##Chemotherapy##Hormone Therapy##Immunotherapy##Immunotherapy##Chemotherapy##Immunotherapy##Chemotherapy	1	35	867	LGG	corrected	corrected	yes
TCGA.E1.A7YU.01A.11R.A34R.07	TCGA-E1-A7YU	23	23	6	6	Monoclonal antibodies	I 131 81C6	Immunotherapy	1	42	17	LGG	corrected	corrected	yes
TCGA.E1.A7YJ.01A.11R.A34F.07	TCGA-E1-A7YJ	592	592	504##541	96	Monoclonal antibodies	Avastin##MR1-1	Chemotherapy##Chemotherapy##Immunotherapy##Chemotherapy##Immunotherapy	1	55	496	LGG	corrected	corrected	yes
TCGA.E1.A7Z3.01A.11R.A34R.07	TCGA-E1-A7Z3	2235	2235	1709	1709	Monoclonal antibodies	I131-81C6	Immunotherapy##Chemotherapy##Chemotherapy##Chemotherapy##Chemotherapy	1	31	526	LGG	corrected	corrected	yes
TCGA.E1.A7YY.01A.11R.A34R.07	TCGA-E1-A7YY	4445	4445	4418	4289	Monoclonal antibodies	Avastin	Chemotherapy##Chemotherapy##Chemotherapy##Chemotherapy##Chemotherapy##Immunotherapy	1	27	156	LGG	corrected	corrected	yes
TCGA.E1.A7YW.01A.11R.A34R.07	TCGA-E1-A7YW	1120	1120	1025	999	Monoclonal antibodies	Avastin	Chemotherapy##Immunotherapy##Chemotherapy##Chemotherapy##Chemotherapy	1	28	121	LGG	corrected	corrected	yes
TCGA.05.4402.01A.01R.1206.07	TCGA-05-4402	244	244	122	122		Erlotinib	Chemotherapy##Chemotherapy##Immunotherapy	1	57	122	LUAD	corrected	corrected	yes
TCGA.61.2097.01A.02R.1568.13	TCGA-61-2097	Not Applicable	1844	Not Available	48	Cytokines	Interferon gamma	Immunotherapy##Chemotherapy##Chemotherapy	0	71	1095	OV	corrected	not corrected	yes
TCGA.23.1110.01A.01R.1564.13	TCGA-23-1110	Not Applicable	1658	235	179	Monoclonal antibodies	Ovarex/IND	Chemotherapy##Chemotherapy##Chemotherapy##Immunotherapy	0	42	1095	OV	not corrected	not corrected	not
TCGA.30.1892.01A.01R.1568.13	TCGA-30-1892	1484	1484	1197	1134	Monoclonal antibodies	Avastin	Chemotherapy##Chemotherapy##Chemotherapy##Chemotherapy##Chemotherapy##Chemotherapy##Chemotherapy##Chemotherapy##Chemotherapy##Chemotherapy##Chemotherapy##Immunotherapy	1	52	350	OV	not corrected	not corrected	not
TCGA.61.2101.01A.01R.1568.13	TCGA-61-2101	1688	1688	Not Available	1129	Cytokines	IL 12	Chemotherapy##Immunotherapy##Chemotherapy##Chemotherapy##Chemotherapy##Chemotherapy##Chemotherapy##Chemotherapy##Chemotherapy##Chemotherapy##Chemotherapy##Chemotherapy	1	55	559	OV	corrected	corrected	yes
TCGA.23.2084.01A.02R.1568.13	TCGA-23-2084	1516	1516	1169	1127	Monoclonal antibodies	Rhumab/Ind	Chemotherapy##Chemotherapy##Chemotherapy##Chemotherapy##Chemotherapy##Chemotherapy##Chemotherapy##Immunotherapy##Chemotherapy##Chemotherapy##Chemotherapy##Chemotherapy##Chemotherapy	1	45	389	OV	corrected	corrected	yes
TCGA.04.1350.01A.01R.1565.13	TCGA-04-1350	1946	1946	Not Available	1389	Monoclonal antibodies	Avastin	Targeted Molecular therapy##Immunotherapy##Chemotherapy##Chemotherapy##Targeted Molecular therapy##Chemotherapy##Targeted Molecular therapy##Chemotherapy##Chemotherapy##Chemotherapy##Targeted Molecular therapy	1	46	557	OV	not corrected	not corrected	not
TCGA.09.1666.01A.01R.1566.13	TCGA-09-1666	Not Applicable	1752	480	256	Monoclonal antibodies	Oca Rex Oregovomab	Immunotherapy##Chemotherapy##Hormone Therapy##Chemotherapy##Chemotherapy##Chemotherapy##Chemotherapy##Chemotherapy##Chemotherapy##Chemotherapy##Chemotherapy	0	57	1095	OV	corrected	not corrected	yes
TCGA.04.1648.01A.01R.1567.13	TCGA-04-1648	871	871	Not Available	247	Monoclonal antibodies	Avastin	Chemotherapy##Chemotherapy##Immunotherapy##Chemotherapy##Chemotherapy##Chemotherapy##Chemotherapy	1	57	624	OV	not corrected	not corrected	not
TCGA.61.2095.01A.01R.1568.13	TCGA-61-2095	1875	1875	447	210	Monoclonal antibodies	Ovarex MA6 B43.13	Chemotherapy##Immunotherapy##Chemotherapy##Chemotherapy##Chemotherapy##Chemotherapy##Chemotherapy	0	54	1095	OV	corrected	corrected	yes
TCGA.10.0926.01A.01R.1564.13	TCGA-10-0926	788	788	Not Available	232	Cytokines	Interleukin-12	Immunotherapy##Chemotherapy##Chemotherapy##Chemotherapy	1	63	556	OV	not corrected	not corrected	not
TCGA.61.2110.01A.01R.1568.13	TCGA-61-2110	1354	1354	356	244	Cytokines	IL 2	Chemotherapy##Chemotherapy##Chemotherapy##Chemotherapy##Chemotherapy##Chemotherapy##Immunotherapy##Hormone Therapy	0	56	1095	OV	corrected	corrected	yes
TCGA.D3.A2JC.06A.11R.A18T.07	TCGA-D3-A2JC	Not Applicable	2126	415	54	Cytokines	Interferon alfa	Immunotherapy	0	53	1095	SKCM	corrected	corrected	yes
TCGA.QB.AA9O.06A.11R.A39D.07	TCGA-QB-AA9O	549	549	234	171	CTLA-4	ipilimumab	Immunotherapy	1	73	378	SKCM	corrected	corrected	yes
TCGA.W3.AA1V.06B.11R.A40A.07	TCGA-W3-AA1V	1280	1280	1280	1005		Not Available	Immunotherapy	1	63	275	SKCM	corrected	corrected	yes
TCGA.W3.A824.06A.21R.A352.07	TCGA-W3-A824	Not Applicable	6455	2710	1491		Not Available	Immunotherapy	0	63	1095	SKCM	corrected	corrected	yes
TCGA.D3.A2JP.06A.11R.A18S.07	TCGA-D3-A2JP	Not Applicable	1372	193	73	Cytokines	Interferon Alpha	Immunotherapy	0	37	1095	SKCM	corrected	corrected	yes
TCGA.ER.A19N.06A.11R.A18S.07	TCGA-ER-A19N	1341	1341	Not Available	55	Cytokines	Interferon	Immunotherapy	0	47	1095	SKCM	corrected	corrected	yes
TCGA.D3.A1Q1.06A.21R.A18T.07	TCGA-D3-A1Q1	504	504	341	247		Not Available	Chemotherapy##Immunotherapy##Vaccine	1	79	257	SKCM	corrected	corrected	yes
TCGA.FS.A4F0.06A.11R.A24X.07	TCGA-FS-A4F0	Not Applicable	2367	568	82	Cytokines	Interferon alpha	Chemotherapy##Immunotherapy##Chemotherapy##Chemotherapy	0	67	1095	SKCM	corrected	corrected	yes
TCGA.W3.A828.06A.11R.A352.07	TCGA-W3-A828	3683	3683	2283	1887		Not Available	Immunotherapy	0	66	1095	SKCM	corrected	corrected	yes
TCGA.D3.A8GB.06A.11R.A37K.07	TCGA-D3-A8GB	938	938	318	74	Cytokines	Interferon	Immunotherapy	1	48	864	SKCM	corrected	corrected	yes
TCGA.FS.A1ZT.06A.11R.A18U.07	TCGA-FS-A1ZT	Not Applicable	1617	1053	398	Cytokines	interferon alpha	Immunotherapy	0	55	1095	SKCM	corrected	corrected	yes
TCGA.W3.AA1W.06A.11R.A38C.07	TCGA-W3-AA1W	Not Applicable	6301	761##1765	335	Cytokines	Interferon##Not Available	Immunotherapy##Immunotherapy	0	64	1095	SKCM	corrected	corrected	yes
TCGA.W3.AA21.06A.11R.A38C.07	TCGA-W3-AA21	3195	3195	2100	1065		Not Available	Chemotherapy##Chemotherapy##Immunotherapy	0	26	1095	SKCM	corrected	corrected	yes
TCGA.D3.A1Q6.06A.11R.A18T.07	TCGA-D3-A1Q6	2184	2184	476	111	Cytokines	Interferon	Immunotherapy	0	55	1095	SKCM	corrected	corrected	yes
TCGA.W3.AA1R.06A.11R.A39D.07	TCGA-W3-AA1R	3379	3379	2192##3349##Not Available	792	Cytokines	Not Available##Not Available##IL2	Immunotherapy##Vaccine##Immunotherapy##Immunotherapy	0	71	1095	SKCM	corrected	corrected	yes
TCGA.ER.A1A1.06A.11R.A18U.07	TCGA-ER-A1A1	Not Applicable	2433	418	84	Cytokines	Interferon	Immunotherapy	0	58	1095	SKCM	corrected	corrected	yes
TCGA.ER.A19M.06A.61R.A239.07	TCGA-ER-A19M	1857	1857	1093	1019	Cytokines	Interferon	Immunotherapy	1	36	838	SKCM	corrected	corrected	yes
TCGA.FS.A1ZS.06A.12R.A18T.07	TCGA-FS-A1ZS	Not Applicable	4526	2790	2566	Cytokines	interferon alpha	Immunotherapy	0	54	1095	SKCM	corrected	corrected	yes
TCGA.D3.A2JN.06A.11R.A18S.07	TCGA-D3-A2JN	Not Applicable	1709	123	92	Cytokines	Interferon-alfa	Immunotherapy	0	46	1095	SKCM	corrected	corrected	yes
TCGA.D3.A8GN.06A.11R.A37K.07	TCGA-D3-A8GN	Not Applicable	4529	1639	1224		Not Available	Immunotherapy	0	27	1095	SKCM	corrected	corrected	yes
TCGA.HR.A2OH.06A.11R.A18U.07	TCGA-HR-A2OH	2004	2004	471##1848	108	Cytokines	Interferon##Interleukin - 2	Immunotherapy##Chemotherapy##Immunotherapy	0	46	1095	SKCM	not corrected	corrected	yes
TCGA.GN.A264.06A.11R.A18U.07	TCGA-GN-A264	3587	3587	3111	2752	Cytokines	Interferon alfa-2b	Immunotherapy	1	60	835	SKCM	corrected	corrected	yes
TCGA.FR.A44A.06A.11R.A24X.07	TCGA-FR-A44A	Not Applicable	4886	3134	2769	Cytokines	Interferon	Immunotherapy	0	29	1095	SKCM	corrected	corrected	yes
TCGA.W3.AA1Q.06A.11R.A38C.07	TCGA-W3-AA1Q	2101	2101	Not Available##Not Available	1492	Cytokines	Interferon##Not Available	Hormone Therapy##Targeted Molecular therapy##Immunotherapy##Immunotherapy##Chemotherapy##Vaccine	1	57	609	SKCM	corrected	corrected	yes
TCGA.ER.A19Q.06A.11R.A18U.07	TCGA-ER-A19Q	1548	1548	1337	1274	Cytokines	IL-18	Immunotherapy##Chemotherapy	1	37	274	SKCM	corrected	corrected	yes
TCGA.ER.A195.06A.11R.A18U.07	TCGA-ER-A195	1078	1078	911	562	Cytokines	interferon	Immunotherapy	1	46	516	SKCM	corrected	corrected	yes
TCGA.W3.A825.06A.11R.A352.07	TCGA-W3-A825	1917	1917	1767##1767	1644	Cytokines	Interleukin-2##Interferon-伪2	Chemotherapy##Chemotherapy##Chemotherapy##Chemotherapy##Immunotherapy##Immunotherapy	1	60	273	SKCM	corrected	corrected	yes

## Sheet: non-immunpotherapy_3years
3-years survival data of patients without immunotherapy
patient_ID	bcr_patient_barcode	days_to_death	days_to_last_followup	drugs.drug.days_to_drug_therapy_end	drugs.drug.days_to_drug_therapy_start	drugs.drug.drug_name	drugs.drug.therapy_types.therapy_type	vital_status_three_years	age_at_initial_pathologic_diagnosis	scaled_three_years_time	cancer_type
TCGA.PK.A5HB.01A.11R.A29S.07	TCGA-PK-A5HB	Not Applicable	1293	1029	968	Sorafenib	Targeted Molecular therapy	0	63	325	ACC
TCGA.OR.A5K2.01A.11R.A29S.07	TCGA-OR-A5K2	994	Not Available	298##298##299##298	118##118##118##118	Adriamycin##Cisplatin##carboplatin##etoposide	Chemotherapy##Chemotherapy##Chemotherapy##Chemotherapy	1	32	876	ACC
TCGA.OR.A5JM.01A.11R.A29S.07	TCGA-OR-A5JM	562	Not Available	439##439	378##378	sunitinib##ketoconazole	Targeted Molecular therapy##Targeted Molecular therapy	1	25	184	ACC
TCGA.OR.A5JY.01A.31R.A29S.07	TCGA-OR-A5JY	552	Not Available	93	78	xeloda	Chemotherapy	1	68	474	ACC
TCGA.XF.AAN7.01A.11R.A42T.07	TCGA-XF-AAN7	565	Not Available	200##200##374##9##9##442	162##162##351##0##0##399	Cisplatin##Gemcitabine##Ifosfamide##Paclitaxel##Cisplatin##Docetaxel +/- Zactima	Chemotherapy##Chemotherapy##Chemotherapy##Chemotherapy##Chemotherapy##Chemotherapy	1	60	565	BLCA
TCGA.BT.A42E.01A.11R.A23W.07	TCGA-BT-A42E	Not Applicable	304	154##154	49##49	Carboplatin##Gemzar	Chemotherapy##Chemotherapy	0	74	255	BLCA
TCGA.FJ.A3Z9.01A.11R.A26T.07	TCGA-FJ-A3Z9	Not Applicable	217	122##89	32##46	Gemcitabine##Cisplatin	Chemotherapy##Chemotherapy	0	72	185	BLCA
TCGA.DK.A6B2.01A.11R.A30C.07	TCGA-DK-A6B2	Not Applicable	477	370	283	Gemcitabine	Chemotherapy	0	70	194	BLCA
TCGA.XF.AAN5.01A.11R.A42T.07	TCGA-XF-AAN5	Not Applicable	2293	211##211	127##127	Cisplatin##Gemcitabine	Chemotherapy##Chemotherapy	0	61	1095	BLCA
TCGA.FD.A3SN.01A.12R.A22U.07	TCGA-FD-A3SN	Not Applicable	208	Not Available##Not Available	117##117	cisplatin##gemcitabine	Chemotherapy##Chemotherapy	0	79	91	BLCA
TCGA.XF.A9T4.01A.11R.A39I.07	TCGA-XF-A9T4	495	Not Available	281##281##436##436##436	158##158##402##402##402	Cisplatin##Gemcitabine##Ifosfamide##Paclitaxel##Cisplatin	Chemotherapy##Chemotherapy##Chemotherapy##Chemotherapy##Chemotherapy	1	48	337	BLCA
TCGA.XF.A9SU.01A.31R.A39I.07	TCGA-XF-A9SU	182	Not Available	137##137	137##137	Gemcitabine##Cisplatin	Chemotherapy##Chemotherapy	1	74	45	BLCA
TCGA.XF.AAMJ.01A.11R.A42T.07	TCGA-XF-AAMJ	1670	Not Available	143##143	82##82	Gemcitabine##platinum	Chemotherapy##Chemotherapy	0	70	1095	BLCA
TCGA.FD.A43S.01A.21R.A23W.07	TCGA-FD-A43S	Not Applicable	175	175##175	111##111	gemcitabine##cisplatin	Chemotherapy##Chemotherapy	0	71	64	BLCA
TCGA.DK.A3WW.01A.22R.A23N.07	TCGA-DK-A3WW	Not Applicable	252	177##177##177	127##127##127	Gemcitabine##Cisplatin##Taxol	Chemotherapy##Chemotherapy##Chemotherapy	0	57	125	BLCA
TCGA.XF.AAMG.01A.11R.A42T.07	TCGA-XF-AAMG	Not Applicable	3364	151##151	74##74	Cisplatin##Gemcitabine	Chemotherapy##Chemotherapy	0	49	1095	BLCA
TCGA.ZF.AA53.01A.11R.A39I.07	TCGA-ZF-AA53	Not Applicable	1761	166##166	68##68	Gemcitabine##Cisplatin	Chemotherapy##Chemotherapy	0	60	1095	BLCA
TCGA.G2.AA3D.01A.11R.A39I.07	TCGA-G2-AA3D	Not Applicable	1775	35##178##178##178##178	15##135##135##135##135	Tarceva##methotrexate##doxorubicin##vinblastine##cisplatin	Chemotherapy##Chemotherapy##Chemotherapy##Chemotherapy##Chemotherapy	0	60	1095	BLCA
TCGA.ZF.AA5H.01A.11R.A39I.07	TCGA-ZF-AA5H	Not Applicable	583	177##177	135##135	Gemcitabine##Cisplatin	Chemotherapy##Chemotherapy	0	60	448	BLCA
TCGA.BT.A2LA.01A.11R.A18C.07	TCGA-BT-A2LA	Not Applicable	180	180##180	96##96	Carboplatin##Etopside	Chemotherapy##Chemotherapy	0	54	84	BLCA
TCGA.G2.AA3C.01A.21R.A39I.07	TCGA-G2-AA3C	211	Not Available	200##200	111##111	cisplatin##gemcitabine	Chemotherapy##Chemotherapy	1	66	100	BLCA
TCGA.XF.A9SZ.01A.11R.A39I.07	TCGA-XF-A9SZ	859	Not Available	169##169	97##97	Gemcitabine##Cisplatin	Chemotherapy##Chemotherapy	1	79	762	BLCA
TCGA.FD.A5C1.01A.11R.A28M.07	TCGA-FD-A5C1	Not Applicable	1511	1491##1491	1421##1421	Cisplatin##Gemcitabine	Chemotherapy##Chemotherapy	0	61	90	BLCA
TCGA.GV.A40E.01A.12R.A23N.07	TCGA-GV-A40E	Not Applicable	195	98##98	56##56	Cisplatin##Gemzar	Chemotherapy##Chemotherapy	0	75	139	BLCA
TCGA.BT.A20N.01A.11R.A14Y.07	TCGA-BT-A20N	795	Not Available	323##323	198##198	Gemzar##Cisplatin	Chemotherapy##Chemotherapy	1	72	597	BLCA
TCGA.G2.AA3F.01A.12R.A42T.07	TCGA-G2-AA3F	Not Applicable	592	54##54##54##54	5##5##5##5	Methotrexate##vinblastine##doxorubicin##cisplatin	Chemotherapy##Chemotherapy##Chemotherapy##Chemotherapy	0	77	587	BLCA
TCGA.DK.AA6T.01A.11R.A39I.07	TCGA-DK-AA6T	Not Applicable	376	110##110	75##75	Gemcitabine##Carboplatin	Chemotherapy##Chemotherapy	0	63	301	BLCA
TCGA.GV.A3QF.01A.31R.A22U.07	TCGA-GV-A3QF	Not Applicable	232	246##261	197##197	Carboplatin##Gemcitabine	Chemotherapy##Chemotherapy	0	79	35	BLCA
TCGA.DK.AA6P.01A.11R.A39I.07	TCGA-DK-AA6P	Not Applicable	457	99##99	27##27	Gemcitabine##Cisplatin	Not Available##Not Available	0	72	430	BLCA
TCGA.G2.A2EF.01A.12R.A18C.07	TCGA-G2-A2EF	Not Applicable	1518	170##170##170##170	58##58##58##58	Methotrexate##Vinblastine##Adriamycin##Cisplatin	Chemotherapy##Chemotherapy##Chemotherapy##Chemotherapy	0	50	1095	BLCA
TCGA.XF.AAN0.01A.11R.A42T.07	TCGA-XF-AAN0	1718	Not Available	53##175##175##866##1052##1052##1052##1136##1136##1318##1318##1486##1486##1598##1598##1703##1703	53##53##53##614##898##898##898##1094##1094##1265##1265##1423##1465##1598##1598##1703##1703	Cisplatin##Pacitaxol##Gemzar##Halichondrin##Ifosfamide##Taxol##Cisplatin##Adriamycin (doxorubicin)##Gemcitabine##Adriamycin (doxorubicin)##Gemcitabine##Gemcitabine##Adriamycin (doxorubicin)##Gemcitabine##Adriamycin (doxorubicin)##Temsirolimus##Vinorelbine	Chemotherapy##Chemotherapy##Chemotherapy##Chemotherapy##Chemotherapy##Chemotherapy##Chemotherapy##Chemotherapy##Chemotherapy##Chemotherapy##Chemotherapy##Chemotherapy##Chemotherapy##Chemotherapy##Chemotherapy##Chemotherapy##Chemotherapy	0	68	1095	BLCA
TCGA.YC.A89H.01A.11R.A36F.07	TCGA-YC-A89H	Not Applicable	315	83##83	35##35	cisplatin##Gemzar	Chemotherapy##Chemotherapy	0	78	280	BLCA
TCGA.DK.A1A7.01A.11R.A13Y.07	TCGA-DK-A1A7	Not Applicable	273	246##246	133##133	Gemcitabine##Cisplatin	Chemotherapy##Chemotherapy	0	67	140	BLCA
TCGA.DK.A3IV.01A.22R.A21D.07	TCGA-DK-A3IV	294	Not Available	87##87	17##17	Gemcitabine##Cisplatin	Chemotherapy##Chemotherapy	1	60	277	BLCA
TCGA.FJ.A871.01A.11R.A352.07	TCGA-FJ-A871	272	Not Available	91##205##205##205##189	84##84##113##113##113	Gemcitabine##Cisplatin##Methotrexate##Vinblastine##Doxorubicin	Chemotherapy##Chemotherapy##Chemotherapy##Chemotherapy##Chemotherapy	1	49	188	BLCA
TCGA.FD.A6TA.01A.12R.A33J.07	TCGA-FD-A6TA	Not Applicable	1541	92##92##92##92	55##55##55##55	Methotrexate##Vinblastine##Adriamycin##Cisplatin	Chemotherapy##Chemotherapy##Chemotherapy##Chemotherapy	0	58	1095	BLCA
TCGA.ZF.AA4V.01A.11R.A38B.07	TCGA-ZF-AA4V	Not Applicable	1806	265	202	Gemcitabine and Cisplatin	Chemotherapy	0	66	1095	BLCA
TCGA.DK.A6B6.01A.11R.A30C.07	TCGA-DK-A6B6	Not Applicable	646	113##113	43##43	Gemcitabine##Cisplatin	Chemotherapy##Chemotherapy	0	57	603	BLCA
TCGA.FJ.A3ZF.01A.11R.A23N.07	TCGA-FJ-A3ZF	Not Applicable	124	104##104	41##41	Gemcitabine##Cisplatin	Chemotherapy##Chemotherapy	0	73	83	BLCA
TCGA.XF.AAME.01A.12R.A42T.07	TCGA-XF-AAME	2828	Not Available	2569##2543##2543	2569##2500##2500	Carboplatin##Gemcitabine##Cisplatin	Chemotherapy##Chemotherapy##Chemotherapy	1	64	328	BLCA
TCGA.ZF.AA58.01A.12R.A42T.07	TCGA-ZF-AA58	Not Applicable	1434	Not Available##Not Available	166##166	Gemcitabine##Cisplatin	Chemotherapy##Chemotherapy	0	61	1095	BLCA
TCGA.XF.A9SH.01A.11R.A39I.07	TCGA-XF-A9SH	1971	Not Available	996##1680##1782##1782##1782	625##1633##1759##1759##1759	Halichondrin B##Docetaxel##Ifosfamide##Doxorubicin##Mesna	Chemotherapy##Chemotherapy##Chemotherapy##Chemotherapy##Ancillary	0	65	1095	BLCA
TCGA.ZF.AA51.01A.21R.A39I.07	TCGA-ZF-AA51	Not Applicable	1178	148##148	69##69	Gemcitabine##Cisplatin	Chemotherapy##Chemotherapy	0	69	1095	BLCA
TCGA.DK.A3WX.01A.22R.A22U.07	TCGA-DK-A3WX	321	Not Available	105##105	56##56	Gemcitabine##Cisplatin	Chemotherapy##Chemotherapy	1	67	265	BLCA
TCGA.G2.A2EJ.01A.11R.A180.07	TCGA-G2-A2EJ	Not Applicable	806	38##38##38##38	38##38##38##38	Paclitaxel##MESNA##Cisplatin##Ifosfamide	Chemotherapy##Ancillary##Chemotherapy##Chemotherapy	0	56	768	BLCA
TCGA.CU.A3YL.01A.11R.A22U.07	TCGA-CU-A3YL	Not Applicable	247	224##224	155##155	Gemcitabine##Cisplatin	Chemotherapy##Chemotherapy	0	67	92	BLCA
TCGA.XF.AAMR.01A.31R.A42T.07	TCGA-XF-AAMR	Not Applicable	2790	192##192	119##119	Cisplatin##Gemcitabine	Chemotherapy##Chemotherapy	0	48	1095	BLCA
TCGA.DK.A3WY.01A.11R.A22U.07	TCGA-DK-A3WY	Not Applicable	3989	235##235	132##132	Gemcitabine##Cisplatin	Chemotherapy##Chemotherapy	0	67	1095	BLCA
TCGA.FD.A5C0.01A.11R.A28M.07	TCGA-FD-A5C0	Not Applicable	209	307##279	160##160	Carboplatin##Taxol	Chemotherapy##Chemotherapy	0	61	49	BLCA
TCGA.GD.A3OS.01A.12R.A220.07	TCGA-GD-A3OS	Not Applicable	177	156##156##549	58##58##499	Cisplatin##Gemcitabine##Docetaxel	Chemotherapy##Chemotherapy##Chemotherapy	0	54	119	BLCA
TCGA.DK.A3IQ.01A.31R.A32Y.07	TCGA-DK-A3IQ	Not Applicable	319	319##417	277##277	Carboplatin##Gemcitabine	Chemotherapy##Chemotherapy	0	74	42	BLCA
TCGA.DK.AA6R.01A.11R.A42T.07	TCGA-DK-AA6R	Not Applicable	4684	204##204	125##125	Gemcitabine##Cisplatin	Chemotherapy##Chemotherapy	0	68	1095	BLCA
TCGA.FD.A3B4.01A.12R.A206.07	TCGA-FD-A3B4	Not Applicable	253	157##157	115##115	gemcitabine##cisplatin	Chemotherapy##Chemotherapy	0	55	138	BLCA
TCGA.GD.A2C5.01A.12R.A180.07	TCGA-GD-A2C5	Not Applicable	235	325##Not Available##Not Available##Not Available	111##327##327##327	Not Available##Gemcitabine##Cisplatin##fosaprepitant	Chemotherapy##Chemotherapy##Chemotherapy##Not Available	0	53	124	BLCA
TCGA.G2.A2EK.01A.22R.A18C.07	TCGA-G2-A2EK	Not Applicable	173	51##51##51##51	16##16##16##16	Methotrexate##Doxorubicin##Vinblastine##Cisplatin	Chemotherapy##Chemotherapy##Chemotherapy##Chemotherapy	0	57	157	BLCA
TCGA.BT.A20T.01A.11R.A14Y.07	TCGA-BT-A20T	453	Not Available	263##263##331##331##419	161##161##263##263##419	Gemzar##Cisplatin##Docetaxel##Oxaliplatin##Cisplatin	Chemotherapy##Chemotherapy##Chemotherapy##Chemotherapy##Chemotherapy	1	63	292	BLCA
TCGA.FD.A3SQ.01A.21R.A22U.07	TCGA-FD-A3SQ	1423	Not Available	151##151	78##78	cisplatin##gemcitabine	Chemotherapy##Chemotherapy	0	62	1095	BLCA
TCGA.DK.AA6U.01A.11R.A39I.07	TCGA-DK-AA6U	Not Applicable	319	90##90	13##13	Gemcitabine##Cisplatin	Chemotherapy##Chemotherapy	0	64	306	BLCA
TCGA.E5.A4TZ.01A.11R.A31N.07	TCGA-E5-A4TZ	467	Not Available	421##421	351##351	gemcitabine##cisplatin	Chemotherapy##Chemotherapy	1	64	116	BLCA
TCGA.UY.A78L.01A.12R.A33J.07	TCGA-UY-A78L	Not Applicable	1127	232##232	152##152	Gemcitabine##Cisplatnin	Chemotherapy##Chemotherapy	0	62	975	BLCA
TCGA.FD.A6TC.01A.21R.A33J.07	TCGA-FD-A6TC	Not Applicable	187	144##144	88##88	Gemcitabine##Carboplatin	Chemotherapy##Chemotherapy	0	79	99	BLCA
TCGA.K4.AAQO.01A.11R.A38B.07	TCGA-K4-AAQO	Not Applicable	359	181##181	120##120	gemcitabine##cisplatin	Not Available##Not Available	0	56	239	BLCA
TCGA.FD.A3SO.01A.11R.A22U.07	TCGA-FD-A3SO	168	Not Available	141##141	65##66	gemcitabine##cisplatin	Chemotherapy##Chemotherapy	1	68	103	BLCA
TCGA.LT.A5Z6.01A.11R.A28M.07	TCGA-LT-A5Z6	Not Applicable	105	166##166	29##29	Gemcitabine##Cisplatin	Chemotherapy##Chemotherapy	0	56	76	BLCA
TCGA.FD.A5BS.01A.21R.A26T.07	TCGA-FD-A5BS	Not Applicable	1130	854##854	777##777	Gemcitabine##Cisplatin	Chemotherapy##Chemotherapy	0	68	353	BLCA
TCGA.DK.AA6S.01A.21R.A39I.07	TCGA-DK-AA6S	Not Applicable	4670	710##710##710	575##575##575	Ifosfamide##Cisplatin##Paclitaxel	Chemotherapy##Chemotherapy##Chemotherapy	0	60	1095	BLCA
TCGA.DK.AA76.01A.11R.A39I.07	TCGA-DK-AA76	Not Applicable	366	114##114	54##54	Cisplatin##Gemzar	Chemotherapy##Chemotherapy	0	64	312	BLCA
TCGA.DK.A6B5.01A.11R.A31N.07	TCGA-DK-A6B5	Not Applicable	982	348##348##348	248##248##248	Paclitaxel##Cisplatin##Gemcitabine	Chemotherapy##Chemotherapy##Chemotherapy	0	45	734	BLCA
TCGA.XF.A9T5.01A.11R.A42T.07	TCGA-XF-A9T5	Not Applicable	2027	757##757	687##687	Gemcitabine##Cisplatin	Chemotherapy##Chemotherapy	0	78	1095	BLCA
TCGA.XF.AAN3.01A.11R.A42T.07	TCGA-XF-AAN3	Not Applicable	2625	142##142	121##121	Cisplatin##Gemcitabine	Chemotherapy##Chemotherapy	0	76	1095	BLCA
TCGA.XF.A8HI.01A.11R.A38B.07	TCGA-XF-A8HI	544	Not Available	544	161	Not Available	Chemotherapy	1	57	383	BLCA
TCGA.FJ.A3Z7.01A.12R.A23N.07	TCGA-FJ-A3Z7	Not Applicable	462	70##70	70##70	Cisplatin##Gemcitabine	Chemotherapy##Chemotherapy	0	76	392	BLCA
TCGA.DK.AA6M.01A.11R.A39I.07	TCGA-DK-AA6M	Not Applicable	1301	820##820	735##735	Gemcitabine##Cisplatin	Not Available##Chemotherapy	0	64	566	BLCA
TCGA.DK.A1AA.01A.11R.A13Y.07	TCGA-DK-A1AA	Not Applicable	214	153	92	Not Available	Chemotherapy	0	57	122	BLCA
TCGA.G2.A2EC.01A.11R.A180.07	TCGA-G2-A2EC	Not Applicable	418	75##75##75##75##75	24##24##24##24##24	Avastin##Methotrexate##Doxorubicin##Vinblastine##Cisplatin	Chemotherapy##Chemotherapy##Chemotherapy##Chemotherapy##Chemotherapy	0	58	394	BLCA
TCGA.HQ.A2OE.01A.11R.A206.07	TCGA-HQ-A2OE	Not Applicable	1174	131##131	56##56	Cisplatin##Gemcitabine	Chemotherapy##Chemotherapy	0	69	1095	BLCA
TCGA.G2.A3IE.01A.11R.A20F.07	TCGA-G2-A3IE	612	Not Available	68##68##68##100##100##100##100	29##29##29##81##81##81##81	Ifosfamide##Doxorubicin##Gemcitabine##Methotrexate##Doxorubicin##Vinblastine##Cisplatin	Chemotherapy##Chemotherapy##Chemotherapy##Chemotherapy##Chemotherapy##Chemotherapy##Chemotherapy	1	51	583	BLCA
TCGA.G2.A3IB.01A.11R.A20F.07	TCGA-G2-A3IB	Not Applicable	214	145##145##145##145	143##143##143##143	methotrexate##Doxorubicin##Cisplatin##Vinblastine	Chemotherapy##Chemotherapy##Chemotherapy##Chemotherapy	0	66	71	BLCA
TCGA.E5.A4U1.01A.11R.A31N.07	TCGA-E5-A4U1	Not Applicable	796	114##114##Not Available##1150	37##37##719##1024	gemcitabine##Cisplatin##Not Available##docetaxel	Chemotherapy##Chemotherapy##Chemotherapy##Chemotherapy	0	72	759	BLCA
TCGA.FD.A43U.01A.11R.A23W.07	TCGA-FD-A43U	Not Applicable	208	187##187	97##97	cisplatin##gemcitabine	Chemotherapy##Chemotherapy	0	70	111	BLCA
TCGA.FD.A3SP.01A.31R.A22U.07	TCGA-FD-A3SP	Not Applicable	139	104##104##104##104	62##62##62##62	vinblastine##methotrexate##Adriamycin##cisplatin	Chemotherapy##Chemotherapy##Chemotherapy##Chemotherapy	0	60	77	BLCA
TCGA.SY.A9G5.01A.11R.A38B.07	TCGA-SY-A9G5	Not Applicable	784	145##145	83##83	gemcitabine##cisplatin	Chemotherapy##Chemotherapy	0	66	701	BLCA
TCGA.YF.AA3L.01A.11R.A38B.07	TCGA-YF-AA3L	Not Applicable	242	Not Available##Not Available	215##214	Cisplatin##Gemcitabine	Chemotherapy##Chemotherapy	0	47	28	BLCA
TCGA.KQ.A41P.01A.12R.A33J.07	TCGA-KQ-A41P	Not Applicable	1094	331##331	189##189	Carboplatin##Gemcitabine	Chemotherapy##Chemotherapy	0	76	905	BLCA
TCGA.XF.A9SX.01A.21R.A39I.07	TCGA-XF-A9SX	719	Not Available	348##348	136##136	Gemcitabine##Platinum	Chemotherapy##Chemotherapy	1	63	583	BLCA
TCGA.C4.A0EZ.01A.21R.A24X.07	TCGA-C4-A0EZ	273	Not Available	212##212##243	123##123##243	Carboplatin##Etoposide##Doxorubicin	Chemotherapy##Chemotherapy##Chemotherapy	1	69	150	BLCA
TCGA.GV.A3QK.01B.11R.A23N.07	TCGA-GV-A3QK	Not Applicable	203	Not Available##Not Available	126##126	Cisplatin##Gemcitabine	Chemotherapy##Chemotherapy	0	56	77	BLCA
TCGA.XF.A9SY.01A.21R.A42T.07	TCGA-XF-A9SY	Not Applicable	640	256##256	199##199	Carboplatin##Gemcitabine	Chemotherapy##Chemotherapy	0	60	441	BLCA
TCGA.FD.A3SR.01A.11R.A22U.07	TCGA-FD-A3SR	602	Not Available	244##244	146##146	gemcitabine##cisplatin	Chemotherapy##Chemotherapy	1	68	456	BLCA
TCGA.GV.A3QH.01A.11R.A220.07	TCGA-GV-A3QH	Not Applicable	237	170##170	135##135	CDDP##Gemcitabine	Chemotherapy##Chemotherapy	0	67	102	BLCA
TCGA.FD.A3SL.01A.21R.A22U.07	TCGA-FD-A3SL	Not Applicable	334	Not Available##Not Available	302##302	gemcitabine##cisplatin	Chemotherapy##Chemotherapy	0	60	32	BLCA
TCGA.XF.AAMY.01A.11R.A42T.07	TCGA-XF-AAMY	Not Applicable	2822	853##853	669##671	Gemzar##Carboplatin	Chemotherapy##Chemotherapy	0	78	1095	BLCA
TCGA.FD.A3SJ.01A.12R.A22U.07	TCGA-FD-A3SJ	739	Not Available	436##436##275##275##380##275	401##315##274##274##274##274	carboplatin##gemcitabine##vinblastine##Adriamycin##cisplatin##methotrexate	Chemotherapy##Chemotherapy##Chemotherapy##Chemotherapy##Chemotherapy##Chemotherapy	1	59	465	BLCA
TCGA.G2.A2EL.01A.12R.A18C.07	TCGA-G2-A2EL	819	Not Available	147##147	84##84	Etoposide##Taxol	Chemotherapy##Chemotherapy	1	77	735	BLCA
TCGA.DK.A1AC.01A.11R.A13Y.07	TCGA-DK-A1AC	Not Applicable	3617	242##242	168##178	Gemcitabine##Cisplatin	Chemotherapy##Chemotherapy	0	72	1095	BLCA
TCGA.E2.A15E.01A.11R.A12D.07	TCGA-E2-A15E	Not Applicable	518	Not Available##198##Not Available##448##105##105##489	451##119##77##203##63##63##119	aromasin##paclitaxel##clodronate##tamoxifen##doxorubicin##cyclophosphamide##trastuzumab	Hormone Therapy##Chemotherapy##Other, specify in notes##Hormone Therapy##Chemotherapy##Chemotherapy##Chemotherapy	0	40	455	BRCA
TCGA.BH.A0GZ.01A.11R.A056.07	TCGA-BH-A0GZ	Not Applicable	328	Not Available	157	ARIMIDEX	Hormone Therapy	0	62	171	BRCA
TCGA.E2.A15I.01A.21R.A137.07	TCGA-E2-A15I	Not Applicable	411	Not Available	41	Tamoxifen	Hormone Therapy	0	44	370	BRCA
TCGA.AR.A2LE.01A.11R.A180.07	TCGA-AR-A2LE	Not Applicable	3913	1869	17	Tamoxifen	Hormone Therapy	0	69	1095	BRCA
TCGA.AC.A3QP.01A.11R.A22U.07	TCGA-AC-A3QP	Not Applicable	286	Not Available	115	Femara	Hormone Therapy	0	79	171	BRCA
TCGA.EW.A1OX.01A.11R.A144.07	TCGA-EW-A1OX	Not Applicable	562	Not Available##Not Available##198##198	227##227##120##120	Tamoxifen##Zoladex##Cytoxan##Taxotere	Hormone Therapy##Hormone Therapy##Chemotherapy##Chemotherapy	0	43	442	BRCA
TCGA.A7.A0CE.01A.11R.A00Z.07	TCGA-A7-A0CE	Not Applicable	254	105##105##161	63##63##119	Cytoxan##Adriamycin##Taxol	Chemotherapy##Chemotherapy##Chemotherapy	0	57	191	BRCA
TCGA.A8.A079.01A.21R.A00Z.07	TCGA-A8-A079	Not Applicable	274	183##183##183	30##30##30	5-Fluorouracil##Epirubicin##Cyclophosphamide	Chemotherapy##Chemotherapy##Chemotherapy	0	69	244	BRCA
TCGA.D8.A1XR.01A.11R.A14M.07	TCGA-D8-A1XR	Not Applicable	168	168	105	adriamycin+cyclophosphamide	Chemotherapy	0	56	63	BRCA
TCGA.AO.A12A.01A.21R.A115.07	TCGA-AO-A12A	Not Applicable	2755	830##168##1918##112##112	186##126##831##67##67	Tamoxifen##Paclitaxel##Aromasin##Doxorubicin##Cyclophosphamide	Hormone Therapy##Chemotherapy##Hormone Therapy##Chemotherapy##Chemotherapy	0	47	1095	BRCA
TCGA.E2.A1BD.01A.11R.A12P.07	TCGA-E2-A1BD	Not Applicable	317	Not Available	170	Arimidex	Hormone Therapy	0	53	147	BRCA
TCGA.AC.A2FG.01A.11R.A17B.07	TCGA-AC-A2FG	Not Applicable	1125	Not Available	39	Arimidex	Hormone Therapy	0	79	1086	BRCA
TCGA.AQ.A04H.01B.11R.A10J.07	TCGA-AQ-A04H	Not Applicable	439	133##Not Available##133##133	29##175##29##29	Taxotere##Femara##Carboplatin##Herceptin	Chemotherapy##Hormone Therapy##Chemotherapy##Chemotherapy	0	61	410	BRCA
TCGA.AO.A0JM.01A.21R.A056.07	TCGA-AO-A0JM	Not Applicable	1826	498##Not Available##120##120##177	134##330##78##78##134	TRASTUZUMAB##TAMOXIFEN##CYCLOPHOSPHAMIDE##DOXORUBICIN##PACLITAXEL	Targeted Molecular therapy##Hormone Therapy##Chemotherapy##Chemotherapy##Chemotherapy	0	40	1095	BRCA
TCGA.A2.A25D.01A.12R.A16F.07	TCGA-A2-A25D	Not Applicable	243	90##78##Not Available	79##49##113	Exemestane##Arimidex##Tamoxifen	Hormone Therapy##Hormone Therapy##Hormone Therapy	0	90	194	BRCA
TCGA.AO.A1KQ.01A.11R.A13Q.07	TCGA-AO-A1KQ	Not Applicable	1519	Not Available	49	Tamoxifen	Hormone Therapy	0	84	1095	BRCA
TCGA.D8.A73X.01A.11R.A32P.07	TCGA-D8-A73X	Not Applicable	368	Not Available	12	tamoxifen	Hormone Therapy	0	53	356	BRCA
TCGA.A7.A426.01A.22R.A24H.07	TCGA-A7-A426	Not Applicable	229	97##97##202##Not Available	55##55##111##258	Adriamycin##Cytoxan##Taxol##Tamoxifen	Chemotherapy##Chemotherapy##Chemotherapy##Hormone Therapy	0	50	174	BRCA
TCGA.EW.A1P5.01A.11R.A144.07	TCGA-EW-A1P5	Not Applicable	365	Not Available	199	Anastrozole	Hormone Therapy	0	77	166	BRCA
TCGA.S3.A6ZG.01A.22R.A32P.07	TCGA-S3-A6ZG	Not Applicable	207	100##221##100##Not Available##100	52##116##52##256##52	Doxorubicin##Taxol##Cytoxan##Anastrozole##NEULASTA	Chemotherapy##Hormone Therapy##Chemotherapy##Hormone Therapy##Ancillary	0	71	155	BRCA
TCGA.4H.AAAK.01A.12R.A41B.07	TCGA-4H-AAAK	Not Applicable	158	98##98##98	27##27##27	Cyclophosphamide##Doxorubicin##5-Fluorouracil	Chemotherapy##Chemotherapy##Chemotherapy	0	50	131	BRCA
TCGA.BH.A0EA.01A.11R.A115.07	TCGA-BH-A0EA	991	Not Available	363##522	84##363	Taxotere##Cytoxan	Chemotherapy##Chemotherapy	1	72	907	BRCA
TCGA.A2.A0ES.01A.11R.A115.07	TCGA-A2-A0ES	Not Applicable	1001	141##458##141##Not Available	77##203##77##459	Docetaxel##Anastrozole##Cytoxan##Exemestane	Chemotherapy##Hormone Therapy##Chemotherapy##Hormone Therapy	0	52	924	BRCA
TCGA.A7.A26H.01A.11R.A169.07	TCGA-A7-A26H	Not Applicable	65	486##296	311##44	Taxol##Anastrozole	Chemotherapy##Hormone Therapy	0	72	21	BRCA
TCGA.5L.AAT1.01A.12R.A41B.07	TCGA-5L-AAT1	Not Applicable	1471	Not Available	46	Letrozol	Hormone Therapy	0	63	1095	BRCA
TCGA.E9.A1R3.01A.31R.A14M.07	TCGA-E9-A1R3	Not Applicable	64	50##50##50##Not Available	41##41##41##45	5-Fluorouracil##Methotrexate##Cyclophosphamide##Tamoxifen	Chemotherapy##Chemotherapy##Chemotherapy##Hormone Therapy	0	70	23	BRCA
TCGA.A7.A5ZV.01A.11R.A28M.07	TCGA-A7-A5ZV	Not Applicable	210	137##137##193	95##95##151	Doxorubicin##Cyclophosphamide##Paclitaxel	Chemotherapy##Chemotherapy##Chemotherapy	0	62	115	BRCA
TCGA.A2.A0CW.01A.21R.A115.07	TCGA-A2-A0CW	Not Applicable	1750	Not Available	156	Anastrozole	Hormone Therapy	0	67	1095	BRCA
TCGA.A2.A0SX.01A.12R.A084.07	TCGA-A2-A0SX	Not Applicable	1288	132##132##1359##1359##Not Available	62##62##1289##1289##1429	Adriamycin##Cytoxan##Gemcitabine##Carboplatin##Xeloda	Chemotherapy##Chemotherapy##Chemotherapy##Chemotherapy##Chemotherapy	0	48	1095	BRCA
TCGA.AO.A03V.01A.11R.A115.07	TCGA-AO-A03V	Not Applicable	886	200##200##Not Available##200##735	102##102##753##102##200	Cyclophosphamide##Methotrexate##Arimidex##Fluorouracil##Tamoxifen	Chemotherapy##Chemotherapy##Hormone Therapy##Chemotherapy##Hormone Therapy	0	41	784	BRCA
TCGA.A2.A0D4.01A.11R.A00Z.07	TCGA-A2-A0D4	Not Applicable	496	Not Available##99##155##99	279##57##113##57	Tamoxifen##Adriamycin##Taxol##Cytoxan	Hormone Therapy##Chemotherapy##Chemotherapy##Chemotherapy	0	37	439	BRCA
TCGA.A7.A13H.01A.11R.A22K.07	TCGA-A7-A13H	Not Applicable	551	Not Available	78	Anastrozole	Hormone Therapy	0	61	473	BRCA
TCGA.B6.A409.01A.11R.A24H.07	TCGA-B6-A409	573	Not Available	93##93##149	51##51##107	Cyclophosphamide##Doxorubicin##Paclitaxel	Chemotherapy##Chemotherapy##Chemotherapy	1	44	522	BRCA
TCGA.EW.A1PA.01A.11R.A144.07	TCGA-EW-A1PA	Not Applicable	267	206##206##206##Not Available##206	143##143##143##262##143	Cyclophosphamide##Fluorouracil##Docetaxel##Nolvadex##Epirubicin	Chemotherapy##Chemotherapy##Chemotherapy##Hormone Therapy##Chemotherapy	0	59	124	BRCA
TCGA.A2.A3KC.01A.11R.A213.07	TCGA-A2-A3KC	Not Applicable	363	182##182##182##1101##Not Available	77##77##77##203##1102	Cytoxan##Taxotere##Adriamycin##Tamoxifen##Arimidex	Chemotherapy##Chemotherapy##Chemotherapy##Hormone Therapy##Hormone Therapy	0	55	286	BRCA
TCGA.E2.A1B4.01A.11R.A12P.07	TCGA-E2-A1B4	Not Applicable	911	1004	176	arimidex	Hormone Therapy	0	74	735	BRCA
[truncated: 2,606 more rows]
