# Supplementary material for: Knockout of immunotherapy prognostic marker genes eliminates the effect of the anti-PD-1 treatment
Source: NPJ Precis Oncol. 2021 May 7;5:37. doi: 10.1038/s41698-021-00175-2 (PMC8105367; doi:10.1038/s41698-021-00175-2)
Supplement: Supplementary file 3 — Supplementary Data 2 [file 41698_2021_175_MOESM3_ESM.xlsx]

## Sheet: A.Enriched Pathways
mutation correction_enriched pathways	GSEA_pvalue	leukocyte fraction correction_enriched pathways	GSEA_pvalue	No correction_enriched pathways	GSEA_pvalue
AGE-RAGE signaling pathway in diabetic complications	0.000999001	Autophagy - animal	0.000999001	Adherens junction	0.01998
Allograft rejection	0.000999001	ErbB signaling pathway	0.000999001	Autophagy - animal	0.001998
Apoptosis	0.000999001	Long-term depression	0.000999001	Axon guidance	0.001998
Autophagy - animal	0.000999001	TGF-beta signaling pathway	0.000999001	EGFR tyrosine kinase inhibitor resistance	0.002997
Axon guidance	0.000999001	Nucleotide excision repair	0.001998	Endocytosis	0.001998
B cell receptor signaling pathway	0.000999001	Sphingolipid metabolism	0.001998	ErbB signaling pathway	0.001998
Chemokine signaling pathway	0.000999001	Axon guidance	0.002997	Ether lipid metabolism	0.018981
C-type lectin receptor signaling pathway	0.000999001	Sphingolipid signaling pathway	0.002997	Fatty acid degradation	0.013986
Cytokine-cytokine receptor interaction	0.000999001	Ubiquitin mediated proteolysis	0.003996	Fc epsilon RI signaling pathway	0.003996
Endocytosis	0.000999001	Tight junction	0.00599401	FoxO signaling pathway	0.001998
ErbB signaling pathway	0.000999001	C-type lectin receptor signaling pathway	0.00699301	Hedgehog signaling pathway	0.027972
FoxO signaling pathway	0.000999001	mTOR signaling pathway	0.00699301	Inositol phosphate metabolism	0.018981
Hematopoietic cell lineage	0.000999001	EGFR tyrosine kinase inhibitor resistance	0.00799201	Long-term depression	0.00499501
Jak-STAT signaling pathway	0.000999001	Valine, leucine and isoleucine degradation	0.011988	mTOR signaling pathway	0.001998
Legionellosis	0.000999001	Olfactory transduction	0.012987	Neurotrophin signaling pathway	0.00699301
mTOR signaling pathway	0.000999001	T cell receptor signaling pathway	0.012987	Peroxisome	0.002997
Natural killer cell mediated cytotoxicity	0.000999001	Circadian rhythm	0.0140281	Phosphatidylinositol signaling system	0.010989
NF-kappa B signaling pathway	0.000999001	Vasopressin-regulated water reabsorption	0.014985	Sphingolipid metabolism	0.00699301
NOD-like receptor signaling pathway	0.000999001	Adherens junction	0.016983	Sphingolipid signaling pathway	0.002997
Osteoclast differentiation	0.000999001	Protein processing in endoplasmic reticulum	0.017982	TGF-beta signaling pathway	0.002997
Peroxisome	0.000999001	Synthesis and degradation of ketone bodies	0.0203209	Ubiquitin mediated proteolysis	0.001998
Phagosome	0.000999001	B cell receptor signaling pathway	0.022977	VEGF signaling pathway	0.040959
T cell receptor signaling pathway	0.000999001	Cellular senescence	0.022977	Vasopressin-regulated water reabsorption	0.044955
Th1 and Th2 cell differentiation	0.000999001	Fatty acid degradation	0.024975
Th17 cell differentiation	0.000999001	Hippo signaling pathway - multiple species	0.0261833
TNF signaling pathway	0.000999001	Amphetamine addiction	0.027
Toll-like receptor signaling pathway	0.000999001	Long-term potentiation	0.027972
Ubiquitin mediated proteolysis	0.000999001	Phosphatidylinositol signaling system	0.030969
Fc epsilon RI signaling pathway	0.001	Primary bile acid biosynthesis	0.0356415
Intestinal immune network for IgA production	0.001	Non-homologous end-joining	0.0421053
TGF-beta signaling pathway	0.001998	Endocytosis	0.045954
Sphingolipid metabolism	0.002997	Arginine and proline metabolism	0.047952
Primary bile acid biosynthesis	0.00304878
IL-17 signaling pathway	0.00599401
Sphingolipid signaling pathway	0.00599401
Dopaminergic synapse	0.00699301
Long-term depression	0.00799201
EGFR tyrosine kinase inhibitor resistance	0.00899101
Prolactin signaling pathway	0.011988
Neurotrophin signaling pathway	0.013986
Phosphatidylinositol signaling system	0.013986
Fatty acid degradation	0.016
Hedgehog signaling pathway	0.016
Serotonergic synapse	0.016983
Ether lipid metabolism	0.023
Aldosterone-regulated sodium reabsorption	0.023976
Vasopressin-regulated water reabsorption	0.025
RNA degradation	0.028971
Autophagy - other	0.034034
Glycosaminoglycan biosynthesis - chondroitin sulfate / dermatan sulfate	0.035533
Adherens junction	0.038
Apoptosis - multiple species	0.038038
Fluid shear stress and atherosclerosis	0.040959
Endocrine resistance	0.041958
VEGF signaling pathway	0.042957

## Sheet: B.Potential relationship
Pathways	Title	Reference(s) [PMID]
C-type lectin receptor signaling pathway	1. Targeting C-Type Lectin Receptors for Cancer Immunity 2. C-type lectins in immunity: recent developments	1. https://www.ncbi.nlm.nih.gov/pmc/articles/PMC4547497/ 2. https://www.sciencedirect.com/science/article/pii/S0952791514001502
T cell receptor signaling pathway	1. Cancer regression and autoimmunity induced by cytotoxic T lymphocyte-associated antigen 4 blockade in patients with metastatic melanoma. 2. Chimeric antigen receptor (CAR)-engineered lymphocytes for cancer therapy.	1. https://www.ncbi.nlm.nih.gov/pubmed/12826605 2. https://www.ncbi.nlm.nih.gov/pubmed/21463133
B cell receptor signaling pathway	The B-cell receptor signaling pathway as a therapeutic target in CLL	http://www.bloodjournal.org/content/120/6/1175
NF-kappa B signaling pathway	1. The two NF-κB activation pathways and their role in innate and adaptive immunity. 2. The complexity of NF-κB signaling in inflammation and cancer. 3. Roles of the RANKL–RANK axis in antitumour immunity — implications for therapy.	1. https://www.cell.com/trends/immunology/pdf/S1471-4906(04)00100-0.pdf 2. https://molecular-cancer.biomedcentral.com/articles/10.1186/1476-4598-12-86 3. https://www.nature.com/articles/s41571-018-0095-y
Th1 and Th2 cell differentiation	Tumor antigen-specific T helper cells in cancer immunity and immunotherapy.	https://www.ncbi.nlm.nih.gov/pubmed/16010587
Allograft rejection	Cardiac allograft rejection as a complication of PD-1 checkpoint blockade for cancer immunotherapy: a case report.	https://www.ncbi.nlm.nih.gov/pubmed/27771741
Th17 cell differentiation	1. TH17 cells in tumour immunity and immunotherapy 2. Th17 Cells in Cancer: The Ultimate Identity Crisis	1. https://www.ncbi.nlm.nih.gov/pmc/articles/PMC3242804/ 2. https://www.ncbi.nlm.nih.gov/pmc/articles/PMC4060300/
Toll-like receptor signaling pathway	Toll like receptor signaling pathway as a potential therapeutic target in colorectal cancer.	1. https://www.ncbi.nlm.nih.gov/pubmed/29150944
Chemokine signaling pathway	Chemokine signaling and functional responses: the role of receptor dimerization and TK pathway activation.	https://www.ncbi.nlm.nih.gov/pubmed/11244042
Phosphatidylinositol signaling system	1. The Hidden Conundrum of Phosphoinositide Signaling in Cancer. 2. PIP5 Kinases Regulate Membrane Phosphoinositide and Actin Composition for Targeted Granule Secretion by Cytotoxic Lymphocytes.	1. https://www.cell.com/trends/cancer/abstract/S2405-8033(16)30043-7 2. https://www.cell.com/immunity/fulltext/S1074-7613(18)30380-7
Dopaminergic synapse	1. Dopamine, a neurotransmitter, influences the immune system. 2. Dopaminergic Regulation of Innate Immunity: a Review.	1. https://www.ncbi.nlm.nih.gov/pubmed/10636479 2. https://www.ncbi.nlm.nih.gov/pubmed/28578466
Natural killer cell mediated cytotoxicity	A natural killer–dendritic cell axis defines checkpoint therapy–responsive tumor microenvironments.	https://www.nature.com/articles/s41591-018-0085-8
Fluid shear stress and atherosclerosis	Fluid shear stress and tumor metastasis.	https://www.ncbi.nlm.nih.gov/pmc/articles/PMC5992512/
IL-17 signaling pathway	IL-17 and related cytokines involved in the pathology and immunotherapy of multiple sclerosis: Current and future developments.	https://www.ncbi.nlm.nih.gov/pubmed/25153998
Apoptosis	1. Apoptosis in the development of the immune system. 2. Innate and Adaptive Immune Response to Apoptotic Cells	1. https://www.ncbi.nlm.nih.gov/pubmed/17571082 2. https://www.ncbi.nlm.nih.gov/pmc/articles/PMC2100400/
Intestinal immune network for IgA production	IgA antibodies for cancer therapy	https://www.croh-online.com/article/S1040-8428(01)00105-6/pdf
Axon guidance	Evidence for Immune Response, Axonal Dysfunction and Reduced Endocytosis in the Substantia Nigra in Early Stage Parkinson’s Disease	https://journals.plos.org/plosone/article?id=10.1371/journal.pone.0128651
NOD-like receptor signaling pathway	Toll-like Receptors in Tumor Immunotherapy	https://www.ncbi.nlm.nih.gov/pmc/articles/PMC2131730/
Long-term depression	1. The concept of depression as a dysfunction of the immune system 2. Inflammatory and Immune Responses in Depression	1. https://www.ncbi.nlm.nih.gov/pmc/articles/PMC3002174/ 2. https://www.ncbi.nlm.nih.gov/pmc/articles/PMC5050396/
Glycosaminoglycan biosynthesis - chondroitin sulfate / dermatan sulfate
EGFR tyrosine kinase inhibitor resistance	1. Immune Responses to Epidermal Growth Factor Receptor (EGFR) and Their Application for Cancer Treatment。 2. Safety and response with nivolumab (anti-PD-1; BMS-936558, ONO-4538) plus erlotinib in patients (pts) with epidermal growth factor receptor mutant (EGFR MT) advanced NSCLC. 3. Immune checkpoint inhibitors in epidermal growth factor receptor mutant non-small cell lung cancer: Current contr…	1. https://www.ncbi.nlm.nih.gov/pmc/articles/PMC5080289/ 2. http://ascopubs.org/doi/abs/10.1200/jco.2014.32.15_suppl.8022 3. https://www.sciencedirect.com/science/article/pii/S0169500217305664
Serotonergic synapse	1. The Effects of Serotonin in Immune Cells 2. Immunomodulatory Effects Mediated by Serotonin	1. https://www.ncbi.nlm.nih.gov/pmc/articles/PMC5517399/ 2. https://www.ncbi.nlm.nih.gov/pmc/articles/PMC4417587/
RNA degradation	1. RNA degradation in antiviral immunity and autoimmunity 2. The role of mRNA degradation in immunity and inflammation 3. RNA degradation in antiviral immunity and autoimmunity	1. https://www.ncbi.nlm.nih.gov/pmc/articles/PMC4358841/ 2. https://www.ncbi.nlm.nih.gov/pmc/articles/PMC3332402/ 3. https://www.cell.com/trends/immunology/abstract/S1471-4906(15)00017-4
Fatty acid degradation	1. Fatty acid metabolism in the regulation of T cell function 2. Fatty acids as modulators of the immune response 3. Fatty acids, inflammation and immune responses	1. https://www.cell.com/trends/immunology/abstract/S1471-4906(14)00230-0 2. https://www.ncbi.nlm.nih.gov/pubmed/16848700 3. https://www.ncbi.nlm.nih.gov/pubmed/8424124
Hematopoietic cell lineage	Hematopoietic stem cells for cancer immunotherapy	https://www.ncbi.nlm.nih.gov/pubmed/24329801
Ether lipid metabolism	Metabolic Reprogramming of Immune Cells in Cancer Progression	https://www.sciencedirect.com/science/article/pii/S1074761315003611
Ubiquitin mediated proteolysis
Hedgehog signaling pathway	1. Hedgehog signaling pathway as a new therapeutic target in pancreatic cancer 2. Hedgehog signaling: modulation of cancer properies and tumor mircroenvironment	1. https://www.ncbi.nlm.nih.gov/pmc/articles/PMC3942836/ 2. https://molecular-cancer.biomedcentral.com/articles/10.1186/s12943-016-0509-3
Autophagy - other	Autophagy-associated immune responses and cancer immunotherapy.	https://www.ncbi.nlm.nih.gov/pubmed/26788909
Vasopressin-regulated water reabsorption
Cytokine-cytokine receptor interaction	Cytokines in Cancer Immunotherapy	https://www.mdpi.com/2072-6694/3/4/3856
Prolactin signaling pathway	1. Prolactin as an Adjunct for Type 1 Diabetes Immunotherapy 2. Molecular Pathways: Blockade of the PRLR Signaling Pathway as a Novel Antihormonal Approach for the Treatment of Breast and Prostate Cancer	1. https://academic.oup.com/endo/article/157/1/150/2251838 2. http://clincancerres.aacrjournals.org/content/clincanres/19/7/1644.full.pdf
Aldosterone-regulated sodium reabsorption	1. Aldosterone as a modulator of immunity: implications in the organ damage. 2. Immune system alterations by aldosterone during hypertension: from clinical observations to genomic and non-genomic mechanisms leading to vascular damage. 3. Aldosterone promotes autoimmune damage by enhancing Th17-mediated immunity. 4. Modulation of Immunity and Inflammation by the Mineralocorticoid Receptor and Aldo…	1. https://www.ncbi.nlm.nih.gov/pubmed/21826023 2. https://www.ncbi.nlm.nih.gov/pubmed/23590758 3. https://www.ncbi.nlm.nih.gov/pubmed/19949098 4. https://www.hindawi.com/journals/bmri/2015/652738/
TNF signaling pathway	1. TNFα blockade overcomes resistance to anti-PD-1 in experimental melanoma 2. Blockade of TNF-α signaling benefits cancer therapy by suppressing effector regulatory T cell expansion	1. https://www.nature.com/articles/s41467-017-02358-7 2. https://www.ncbi.nlm.nih.gov/pmc/articles/PMC4589045/
Phagosome	CD4+ T Cells: Guardians of the Phagosome	https://www.ncbi.nlm.nih.gov/pmc/articles/PMC3993097/
Adherens junction	Targeting Vascular Endothelial-Cadherin in Tumor-Associated Blood Vessels Promotes T-cell–Mediated Immunotherapy	http://cancerres.aacrjournals.org/content/77/16/4434
VEGF(vascular endothelial growth factor) signaling pathway	1. Inhibition of Immune Checkpoints and Vascular Endothelial Growth Factor as Combination Therapy for Metastatic Melanoma: An Overview of Rationale, Preclinical Evidence, and Initial Clinical Data 2. Combining Immunotherapy and Targeted Therapies in Cancer Treatment	1. https://www.ncbi.nlm.nih.gov/pmc/articles/PMC4585112/ 2. https://www.ncbi.nlm.nih.gov/pmc/articles/PMC3967236/
Osteoclast differentiation	1. Osteoclast differentiation factor RANKL controls development of progestin-driven mammary cancer 2. The tight relationship between osteoclasts and the immune system.	1. https://www.ncbi.nlm.nih.gov/pmc/articles/PMC3084017/ 2. https://www.ncbi.nlm.nih.gov/pubmed/22280239
Legionellosis
Fc epsilon RI signaling pathway	Role and Redirection of IgE against Cancer	https://www.mdpi.com/2073-4468/2/2/371/htm
Autophagy - animal	Autophagy-associated immune responses and cancer immunotherapy.	https://www.ncbi.nlm.nih.gov/pubmed/26788909
Jak-STAT signaling pathway	JAK-STAT-mediated chronic inflammation impairs cytotoxic T lymphocyte activation to decrease anti-PD-1 immunotherapy efficacy in pancreatic cancer.	https://www.ncbi.nlm.nih.gov/pubmed/28405527
Neurotrophin signaling pathway	Neurotrophin Signaling via TrkB and TrkC Receptors Promotes the Growth of Brain Tumor-initiating Cells	http://www.jbc.org/content/290/6/3814.full
Apoptosis - multiple species	Resistance to cancer immunotherapy mediated by apoptosis of tumor-infiltrating lymphocytes	https://www.nature.com/articles/s41467-017-00784-1
AGE-RAGE signaling pathway in diabetic complications	RAGE (Receptor for Advanced Glycation Endproducts), RAGE Ligands, and their role in Cancer and Inflammation	https://translational-medicine.biomedcentral.com/articles/10.1186/1479-5876-7-17
Endocytosis	Endocytosis and Cancer	http://cshperspectives.cshlp.org/content/5/12/a016949.full
Primary bile acid biosynthesis	Bile acid metabolism and signaling in cholestasis, inflammation and cancer	https://www.ncbi.nlm.nih.gov/pmc/articles/PMC4615692/
Endocrine resistance	Mechanisms of endocrine resistance in breast cancer.	https://www.ncbi.nlm.nih.gov/pubmed/20887199
Sphingolipid signaling pathway	Cancer Treatment Strategies Targeting Sphingolipid Metabolism	https://www.ncbi.nlm.nih.gov/pmc/articles/PMC3076281/
FoxO signaling pathway	FOXO Signaling Pathways as Therapeutic Targets in Cancer	https://www.ncbi.nlm.nih.gov/pmc/articles/PMC5555100/
ErbB signaling pathway	Tailored cancer immunotherapy using combinations of chemotherapy and a mixture of antibodies against EGF-receptor ligands	https://www.ncbi.nlm.nih.gov/pmc/articles/PMC2906586/
Sphingolipid metabolism	Cancer Treatment Strategies Targeting Sphingolipid Metabolism	https://www.ncbi.nlm.nih.gov/pmc/articles/PMC3076281/
TGF-beta signaling pathway	Role of Transforming Growth Factor-β Signaling in Cancer	https://academic.oup.com/jnci/article/92/17/1388/2905918
Peroxisome	Peroxisome-proliferator-activated receptors and cancers: complex stories	https://www.nature.com/articles/nrc1254
mTOR signaling pathway	Regulation of Immune Responses by mTOR	https://www.ncbi.nlm.nih.gov/pmc/articles/PMC3616892/
Non-homologous end-joining	An Inhibitor of Nonhomologous End-Joining Abrogates Double-Strand Break Repair and Impedes Cancer Progression	https://www.cell.com/abstract/S0092-8674(12)01489-4
Long-term potentiation
Cellular senescence	Senescence-associated inflammatory responses: aging and cancer perspectives	https://www.cell.com/trends/immunology/abstract/S1471-4906(15)00040-X
Amphetamine addiction
Nucleotide excision repair	Understanding nucleotide excision repair and its roles in cancer and ageing	https://www.nature.com/articles/nrm3822
Olfactory transduction	Promotion of Cancer Cell Invasiveness and Metastasis Emergence Caused by Olfactory Receptor Stimulation	https://www.ncbi.nlm.nih.gov/pmc/articles/PMC3885679/
Tight junction	Loss of tight junction barrier function and its role in cancer metastasis	https://www.sciencedirect.com/science/article/pii/S0005273608003738
Protein processing in endoplasmic reticulum	Endoplasmic Reticulum Stress in Malignancy	https://www.sciencedirect.com/science/article/pii/S1535610814001238
Synthesis and degradation of ketone bodies	Role of glucose and ketone bodies in the metabolic control of experimental brain cancer	https://www.nature.com/articles/6601269
Hippo signaling pathway - multiple species	Noncanonical Hippo Signalling in the Regulation of Leukocyte Function	https://www.ncbi.nlm.nih.gov/pubmed/29954663
Circadian rhythm	Circadian control of the immune system	https://www.ncbi.nlm.nih.gov/pmc/articles/PMC4090048/
Valine, leucine and isoleucine degradation
Arginine and proline metabolism
