# Supplementary material for: Knockout of immunotherapy prognostic marker genes eliminates the effect of the anti-PD-1 treatment
Source: NPJ Precis Oncol. 2021 May 7;5:37. doi: 10.1038/s41698-021-00175-2 (PMC8105367; doi:10.1038/s41698-021-00175-2)
Supplement: Supplementary file 4 — Supplementary Data 3 [file 41698_2021_175_MOESM4_ESM.xlsx]

## Sheet: mutation_RFselection
	importance	pvalue
Cytokine.cytokine.receptor.interaction	0.00475379	0.00990099
NF.kappa.B.signaling.pathway	0.00629086	0.00990099
Th1.and.Th2.cell.differentiation	0.0063954	0.00990099
Th17.cell.differentiation	0.00392341	0.00990099
T.cell.receptor.signaling.pathway	0.00733902	0.00990099
B.cell.receptor.signaling.pathway	0.00648695	0.00990099
Allograft.rejection	0.00814381	0.00990099
Chemokine.signaling.pathway	0.00329531	0.019802
TNF.signaling.pathway	0.00412466	0.019802
Dopaminergic.synapse	0.00768608	0.019802
Hematopoietic.cell.lineage	0.00248846	0.029703
Natural.killer.cell.mediated.cytotoxicity	0.00406928	0.029703
Phagosome	0.00351132	0.039604
C.type.lectin.receptor.signaling.pathway	0.00192664	0.039604
RNA.degradation	0.00524495	0.039604
Phosphatidylinositol.signaling.system	0.00475695	0.049505
Apoptosis	0.00272651	0.0594059
Axon.guidance	0.00335041	0.0594059
ErbB.signaling.pathway	0.00259139	0.0693069
Glycosaminoglycan.biosynthesis...chondroitin.sulfate...dermatan.sulfate	0.00491786	0.0693069
Toll.like.receptor.signaling.pathway	0.00217253	0.0792079
Serotonergic.synapse	0.00239536	0.0792079
Aldosterone.regulated.sodium.reabsorption	0.00243075	0.0792079
Fluid.shear.stress.and.atherosclerosis	0.00203281	0.0792079
Sphingolipid.signaling.pathway	0.00281323	0.0891089
IL.17.signaling.pathway	0.00218436	0.0891089
Long.term.depression	0.00278912	0.0891089
Ether.lipid.metabolism	0.00214018	0.0891089
Autophagy...other	0.00301448	0.0891089
Ubiquitin.mediated.proteolysis	0.00217144	0.108911
Peroxisome	0.00156304	0.108911
TGF.beta.signaling.pathway	0.00236927	0.108911
Primary.bile.acid.biosynthesis	0.00166471	0.108911
Neurotrophin.signaling.pathway	0.00256111	0.108911
AGE.RAGE.signaling.pathway.in.diabetic.complications	0.00135468	0.118812
Apoptosis...multiple.species	0.00178354	0.118812
Intestinal.immune.network.for.IgA.production	0.00151564	0.128713
Prolactin.signaling.pathway	0.00115484	0.168317
Autophagy...animal	0.00106389	0.19802
Vasopressin.regulated.water.reabsorption	0.00121111	0.19802
FoxO.signaling.pathway	0.000680195	0.207921
NOD.like.receptor.signaling.pathway	0.000728029	0.237624
Osteoclast.differentiation	0.000504273	0.247525
Fatty.acid.degradation	0.000611423	0.247525
Jak.STAT.signaling.pathway	0.000880832	0.257426
Fc.epsilon.RI.signaling.pathway	0.0007767	0.326733
Adherens.junction	0.000523984	0.326733
Endocytosis	0.000350064	0.346535
VEGF.signaling.pathway	0.000177083	0.415842
Endocrine.resistance	-0.000138354	0.435644
EGFR.tyrosine.kinase.inhibitor.resistance	3.3823e-05	0.475248
Legionellosis	-0.000243071	0.564356
mTOR.signaling.pathway	-0.000673305	0.623762
Hedgehog.signaling.pathway	-0.00136594	0.693069
Sphingolipid.metabolism	-0.00106936	0.742574

## Sheet: fraction_RSFselection
	importance	pvalue
Arginine.and.proline.metabolism	0.0111734	0.00990099
Non.homologous.end.joining	0.0109609	0.00990099
C.type.lectin.receptor.signaling.pathway	0.00622993	0.019802
T.cell.receptor.signaling.pathway	0.0108906	0.019802
Axon.guidance	0.00630653	0.029703
B.cell.receptor.signaling.pathway	0.00451878	0.029703
Nucleotide.excision.repair	0.00554383	0.039604
Olfactory.transduction	0.00510807	0.049505
Phosphatidylinositol.signaling.system	0.00545837	0.049505
Vasopressin.regulated.water.reabsorption	0.00271077	0.0693069
Cellular.senescence	0.00513803	0.0792079
Amphetamine.addiction	0.00552115	0.0891089
Ubiquitin.mediated.proteolysis	0.00345489	0.0891089
Adherens.junction	0.0025733	0.118812
ErbB.signaling.pathway	0.00211287	0.158416
EGFR.tyrosine.kinase.inhibitor.resistance	0.00244622	0.168317
Tight.junction	0.00153195	0.19802
Hippo.signaling.pathway...multiple.species	0.0019897	0.207921
Long.term.potentiation	0.00199958	0.207921
Long.term.depression	0.00232292	0.227723
Sphingolipid.signaling.pathway	0.00130089	0.227723
mTOR.signaling.pathway	0.000683139	0.247525
Circadian.rhythm	0.00109062	0.287129
Protein.processing.in.endoplasmic.reticulum	0.000569874	0.346535
Valine..leucine.and.isoleucine.degradation	5.64186e-05	0.356436
Primary.bile.acid.biosynthesis	0.000276582	0.415842
Fatty.acid.degradation	0.000226249	0.435644
TGF.beta.signaling.pathway	-0.00038411	0.475248
Autophagy...animal	-0.000126731	0.50495
Endocytosis	-0.000701116	0.60396
Synthesis.and.degradation.of.ketone.bodies	-0.000913472	0.673267
Sphingolipid.metabolism	-0.00131838	0.712871
