# Supplementary material for: Knockout of immunotherapy prognostic marker genes eliminates the effect of the anti-PD-1 treatment
Source: NPJ Precis Oncol. 2021 May 7;5:37. doi: 10.1038/s41698-021-00175-2 (PMC8105367; doi:10.1038/s41698-021-00175-2)
Supplement: Supplementary file 5 — Supplementary Data 4 [file 41698_2021_175_MOESM5_ESM.xlsx]

## Sheet: 64 CandidateGenes
B cell receptor signaling pathway	T cell receptor signaling pathway	C−type lectin receptor signaling pathway	Phosphatidylinositol signaling system
PPP3CB	CD40LG	ITPR1	DGKH
PRKCB	RASGRP1	CLEC6A	PIKFYVE
PLCG2	PPP3CB	PPP3CB	INPP5F
MALT1	PRKCQ	MAPK9	SACM1L
BLNK	MAPK9	CD209	PPIP5K2
GSK3B	ICOS	IL1B	IPMK
PIK3AP1	MALT1	PLCG2	INPP1
KRAS	GSK3B	MALT1	ITPR1
SOS1	TNF	IL12B	ITPR2
CR2	KRAS	CLEC4D	MTM1
SOS2	RHOA	TNF	PIK3C2A
NFATC2	PDPK1	KRAS	PIK3CB
PIK3CB	SOS1	RHOA	PLCG2
MAPK1	SOS2	EGR2	PI4K2B
CHUK	PTPRC	NLRP3	MTMR8
	NFATC2	CYLD	PRKCA
	PIK3CB	NFATC2	PIP4K2B
	CD28	PIK3CB	DGKE
	PAK2	MAPK1	MTMR1
	NCK1	IL10	SYNJ1
	MAPK1	CHUK	MTMR6
	IL10	ARHGEF12	PI4KA
	CHUK	IL6	IMPAD1
	PAK3	BCL3	PI4K2A
		ITPR2	PRKCB
		MAPK8	PIP5K1B

## Sheet: Top 40 CandidateGenes
ICOS
MALT1
PTPRC
PI4K2B
CD40LG
NFATC2
MTM1
BCL3
MTMR1
PPIP5K2
EGR2
CYLD
PLCG2
PRKCQ
PI4K2A
PRKCA
CD28
CR2
INPP1
ITPR1
IL6
RASGRP1
PPP3CB
MAPK9
CD209
PDPK1
SOS1
SYNJ1
ARHGEF12
CLEC4D
IPMK
GSK3B
NCK1
ITPR2
IL10
PRKCB
INPP5F
IL1B
PIP5K1B
PIK3C2A
