# Supplementary material for: Knockout of immunotherapy prognostic marker genes eliminates the effect of the anti-PD-1 treatment
Source: NPJ Precis Oncol. 2021 May 7;5:37. doi: 10.1038/s41698-021-00175-2 (PMC8105367; doi:10.1038/s41698-021-00175-2)
Supplement: Supplementary file 6 — Supplementary Data 5 [file 41698_2021_175_MOESM6_ESM.xlsx]

## Sheet: A.prolongedSurv group
ID	Description	setSize	enrichmentScore	NES	pvalue	p.adjust	qvalues	rank
hsa04640	Hematopoietic cell lineage	93	0.667996	2.3505	0.000999001	0.00221518	0.000765825	3736
hsa05140	Leishmaniasis	71	0.661787	2.27493	0.000999001	0.00221518	0.000765825	3476
hsa05150	Staphylococcus aureus infection	52	0.679287	2.26635	0.000999001	0.00221518	0.000765825	2645
hsa05321	Inflammatory bowel disease (IBD)	63	0.642826	2.19325	0.000999001	0.00221518	0.000765825	3452
hsa04380	Osteoclast differentiation	127	0.608636	2.18455	0.000999001	0.00221518	0.000765825	3482
hsa04662	B cell receptor signaling pathway	70	0.634304	2.17889	0.000999001	0.00221518	0.000765825	2431
hsa04659	Th17 cell differentiation	105	0.607644	2.15897	0.000999001	0.00221518	0.000765825	3499
hsa04612	Antigen processing and presentation	68	0.622237	2.13541	0.000999001	0.00221518	0.000765825	3452
hsa04660	T cell receptor signaling pathway	99	0.599375	2.12022	0.000999001	0.00221518	0.000765825	3736
hsa04064	NF-kappa B signaling pathway	90	0.604205	2.11885	0.000999001	0.00221518	0.000765825	3790
hsa04658	Th1 and Th2 cell differentiation	90	0.58673	2.05757	0.000999001	0.00221518	0.000765825	3576
hsa04650	Natural killer cell mediated cytotoxicity	123	0.559817	2.00592	0.000999001	0.00221518	0.000765825	3857
hsa05320	Autoimmune thyroid disease	50	0.601754	1.99855	0.000999001	0.00221518	0.000765825	3616
hsa05323	Rheumatoid arthritis	85	0.570879	1.99515	0.000999001	0.00221518	0.000765825	4200
hsa05142	Chagas disease (American trypanosomiasis)	101	0.552645	1.95739	0.000999001	0.00221518	0.000765825	4946
hsa04062	Chemokine signaling pathway	185	0.518685	1.90215	0.000999001	0.00221518	0.000765825	4430
hsa05166	Human T-cell leukemia virus 1 infection	217	0.513581	1.89471	0.000999001	0.00221518	0.000765825	3482
hsa04668	TNF signaling pathway	110	0.521044	1.85588	0.000999001	0.00221518	0.000765825	5056
hsa05416	Viral myocarditis	56	0.548964	1.8494	0.000999001	0.00221518	0.000765825	5930
hsa04620	Toll-like receptor signaling pathway	102	0.521218	1.84744	0.000999001	0.00221518	0.000765825	3581
hsa04625	C-type lectin receptor signaling pathway	104	0.51937	1.84378	0.000999001	0.00221518	0.000765825	4637
hsa05162	Measles	129	0.506898	1.82232	0.000999001	0.00221518	0.000765825	4305
hsa05145	Toxoplasmosis	111	0.503246	1.7931	0.000999001	0.00221518	0.000765825	2630
hsa05152	Tuberculosis	176	0.486018	1.77947	0.000999001	0.00221518	0.000765825	5332
hsa04664	Fc epsilon RI signaling pathway	66	0.517133	1.77179	0.000999001	0.00221518	0.000765825	3736
hsa04145	Phagosome	145	0.487079	1.76223	0.000999001	0.00221518	0.000765825	3688
hsa04611	Platelet activation	118	0.491926	1.75968	0.000999001	0.00221518	0.000765825	6468
hsa05164	Influenza A	165	0.482042	1.75854	0.000999001	0.00221518	0.000765825	3639
hsa05133	Pertussis	74	0.509131	1.75555	0.000999001	0.00221518	0.000765825	5296
hsa04060	Cytokine-cytokine receptor interaction	281	0.467976	1.7493	0.000999001	0.00221518	0.000765825	6077
hsa05168	Herpes simplex infection	169	0.4773	1.74225	0.000999001	0.00221518	0.000765825	3541
hsa05163	Human cytomegalovirus infection	222	0.471501	1.7405	0.000999001	0.00221518	0.000765825	4679
hsa01521	EGFR tyrosine kinase inhibitor resistance	79	0.501368	1.74048	0.000999001	0.00221518	0.000765825	3941
hsa05221	Acute myeloid leukemia	66	0.50307	1.7236	0.000999001	0.00221518	0.000765825	4119
hsa05169	Epstein-Barr virus infection	197	0.459929	1.6881	0.000999001	0.00221518	0.000765825	3732
hsa04621	NOD-like receptor signaling pathway	164	0.462549	1.68789	0.000999001	0.00221518	0.000765825	6096
hsa04630	JAK-STAT signaling pathway	158	0.463604	1.68691	0.000999001	0.00221518	0.000765825	4422
hsa05211	Renal cell carcinoma	65	0.49196	1.68437	0.000999001	0.00221518	0.000765825	4101
hsa05161	Hepatitis B	142	0.463494	1.67483	0.000999001	0.00221518	0.000765825	5296
hsa04928	Parathyroid hormone synthesis, secretion and action	106	0.469658	1.66966	0.000999001	0.00221518	0.000765825	6026
hsa04210	Apoptosis	133	0.463251	1.66832	0.000999001	0.00221518	0.000765825	4637
hsa05167	Kaposi sarcoma-associated herpesvirus infection	183	0.454526	1.66578	0.000999001	0.00221518	0.000765825	3857
hsa05146	Amoebiasis	93	0.471596	1.65942	0.000999001	0.00221518	0.000765825	6695
hsa05134	Legionellosis	54	0.494602	1.6588	0.000999001	0.00221518	0.000765825	5399
hsa04071	Sphingolipid signaling pathway	112	0.463663	1.65374	0.000999001	0.00221518	0.000765825	5622
hsa04514	Cell adhesion molecules (CAMs)	137	0.457433	1.65077	0.000999001	0.00221518	0.000765825	7804
hsa04933	AGE-RAGE signaling pathway in diabetic complications	97	0.465751	1.64555	0.000999001	0.00221518	0.000765825	6404
hsa04510	Focal adhesion	194	0.44684	1.64061	0.000999001	0.00221518	0.000765825	6438
hsa04066	HIF-1 signaling pathway	97	0.460974	1.62868	0.000999001	0.00221518	0.000765825	6436
hsa04012	ErbB signaling pathway	83	0.465923	1.62345	0.000999001	0.00221518	0.000765825	3895
hsa04072	Phospholipase D signaling pathway	140	0.446109	1.61171	0.000999001	0.00221518	0.000765825	6221
hsa04070	Phosphatidylinositol signaling system	97	0.455884	1.61069	0.000999001	0.00221518	0.000765825	4504
hsa04730	Long-term depression	56	0.476933	1.60673	0.000999001	0.00221518	0.000765825	6221
hsa04926	Relaxin signaling pathway	129	0.443853	1.59567	0.000999001	0.00221518	0.000765825	6075
hsa05223	Non-small cell lung cancer	66	0.465041	1.59331	0.000999001	0.00221518	0.000765825	3941
hsa04722	Neurotrophin signaling pathway	118	0.444925	1.59156	0.000999001	0.00221518	0.000765825	3941
hsa04924	Renin secretion	63	0.465659	1.58878	0.000999001	0.00221518	0.000765825	6858
hsa05206	MicroRNAs in cancer	149	0.437985	1.58826	0.000999001	0.00221518	0.000765825	6102
hsa00562	Inositol phosphate metabolism	74	0.454906	1.56857	0.000999001	0.00221518	0.000765825	4504
hsa04218	Cellular senescence	155	0.429895	1.56347	0.000999001	0.00221518	0.000765825	4909
hsa04917	Prolactin signaling pathway	70	0.454792	1.56225	0.000999001	0.00221518	0.000765825	3196
hsa04512	ECM-receptor interaction	80	0.446594	1.55078	0.000999001	0.00221518	0.000765825	6438
hsa05210	Colorectal cancer	86	0.442758	1.54791	0.000999001	0.00221518	0.000765825	4799
hsa04211	Longevity regulating pathway	87	0.440821	1.54346	0.000999001	0.00221518	0.000765825	6026
hsa04610	Complement and coagulation cascades	78	0.445627	1.54289	0.000999001	0.00221518	0.000765825	6468
hsa05205	Proteoglycans in cancer	196	0.420054	1.54248	0.000999001	0.00221518	0.000765825	5312
hsa05170	Human immunodeficiency virus 1 infection	205	0.418783	1.54106	0.000999001	0.00221518	0.000765825	4425
hsa05132	Salmonella infection	83	0.442137	1.54056	0.000999001	0.00221518	0.000765825	6415
hsa04068	FoxO signaling pathway	129	0.428326	1.53985	0.000999001	0.00221518	0.000765825	5940
hsa04520	Adherens junction	66	0.448762	1.53754	0.001998	0.003996	0.00138149	8486
hsa04022	cGMP-PKG signaling pathway	160	0.419592	1.5294	0.000999001	0.00221518	0.000765825	6360
hsa04151	PI3K-Akt signaling pathway	350	0.404699	1.52598	0.000999001	0.00221518	0.000765825	6438
hsa04140	Autophagy - animal	118	0.425477	1.52199	0.000999001	0.00221518	0.000765825	5939
hsa04923	Regulation of lipolysis in adipocytes	54	0.452798	1.5186	0.002997	0.00587874	0.00203238	6858
hsa04670	Leukocyte transendothelial migration	109	0.425474	1.51481	0.000999001	0.00221518	0.000765825	8248
hsa04810	Regulation of actin cytoskeleton	208	0.408341	1.5032	0.000999001	0.00221518	0.000765825	6435
hsa05202	Transcriptional misregulation in cancer	178	0.408792	1.49613	0.000999001	0.00221518	0.000765825	6674
hsa05212	Pancreatic cancer	75	0.432809	1.49271	0.000999001	0.00221518	0.000765825	3571
hsa04725	Cholinergic synapse	112	0.418033	1.49099	0.000999001	0.00221518	0.000765825	6169
hsa04010	MAPK signaling pathway	290	0.398039	1.48994	0.000999001	0.00221518	0.000765825	6259
hsa04144	Endocytosis	228	0.40068	1.48168	0.000999001	0.00221518	0.000765825	3625
hsa04921	Oxytocin signaling pathway	149	0.406286	1.47332	0.000999001	0.00221518	0.000765825	6360
hsa04120	Ubiquitin mediated proteolysis	133	0.408451	1.47096	0.000999001	0.00221518	0.000765825	6935
hsa04919	Thyroid hormone signaling pathway	116	0.410397	1.46702	0.000999001	0.00221518	0.000765825	3662
hsa05414	Dilated cardiomyopathy (DCM)	89	0.415872	1.45836	0.001998	0.003996	0.00138149	6354
hsa04666	Fc gamma R-mediated phagocytosis	86	0.416026	1.45446	0.001998	0.003996	0.00138149	8127
hsa04657	IL-17 signaling pathway	89	0.414645	1.45405	0.001998	0.003996	0.00138149	7354
hsa01522	Endocrine resistance	94	0.410726	1.44696	0.000999001	0.00221518	0.000765825	6407
hsa05222	Small cell lung cancer	93	0.410441	1.44423	0.001998	0.003996	0.00138149	6603
hsa04371	Apelin signaling pathway	135	0.399997	1.44289	0.000999001	0.00221518	0.000765825	6945
hsa04020	Calcium signaling pathway	181	0.393195	1.43989	0.000999001	0.00221518	0.000765825	8046
hsa04370	VEGF signaling pathway	58	0.421053	1.42339	0.011988	0.0202112	0.00698736	6280
hsa05131	Shigellosis	63	0.417146	1.42326	0.00999001	0.0172709	0.00597084	7444
hsa05160	Hepatitis C	154	0.391571	1.42307	0.000999001	0.00221518	0.000765825	5988
hsa04912	GnRH signaling pathway	92	0.404546	1.42221	0.001998	0.003996	0.00138149	6240
hsa05231	Choline metabolism in cancer	95	0.402281	1.41919	0.001998	0.003996	0.00138149	3662
hsa05220	Chronic myeloid leukemia	76	0.410836	1.419	0.00599401	0.0109177	0.00377442	4679
hsa04261	Adrenergic signaling in cardiomyocytes	144	0.39186	1.41698	0.000999001	0.00221518	0.000765825	6349
hsa05412	Arrhythmogenic right ventricular cardiomyopathy (ARVC)	72	0.411273	1.41504	0.004995	0.00918001	0.00317369	6354
hsa05215	Prostate cancer	97	0.400394	1.41464	0.001998	0.003996	0.00138149	6404
hsa05410	Hypertrophic cardiomyopathy (HCM)	83	0.404761	1.41033	0.004995	0.00918001	0.00317369	6354
hsa04728	Dopaminergic synapse	131	0.391687	1.40959	0.000999001	0.00221518	0.000765825	7469
hsa05120	Epithelial cell signaling in Helicobacter pylori infection	67	0.408781	1.40117	0.00799201	0.0139348	0.00481749	8373
hsa05100	Bacterial invasion of epithelial cells	73	0.40599	1.39901	0.00699301	0.012405	0.00428862	7762
hsa04015	Rap1 signaling pathway	203	0.376849	1.38612	0.000999001	0.00221518	0.000765825	6259
hsa04014	Ras signaling pathway	226	0.374857	1.38452	0.000999001	0.00221518	0.000765825	6703
hsa04350	TGF-beta signaling pathway	84	0.393418	1.37218	0.00799201	0.0139348	0.00481749	7641
hsa04720	Long-term potentiation	67	0.400141	1.37155	0.015984	0.0260859	0.00901835	5730
hsa05165	Human papillomavirus infection	336	0.363513	1.36883	0.000999001	0.00221518	0.000765825	6454
hsa04360	Axon guidance	173	0.371457	1.35843	0.000999001	0.00221518	0.000765825	7826
hsa04713	Circadian entrainment	94	0.385004	1.35634	0.003996	0.00769042	0.00265871	6703
hsa05213	Endometrial cancer	58	0.399068	1.34907	0.024975	0.0391916	0.0135492	6842
hsa05214	Glioma	71	0.391615	1.3462	0.022977	0.0366196	0.01266	6703
hsa04931	Insulin resistance	105	0.376562	1.33793	0.00699301	0.012405	0.00428862	8730
hsa04270	Vascular smooth muscle contraction	118	0.373231	1.3351	0.002997	0.00587874	0.00203238	6703
hsa04750	Inflammatory mediator regulation of TRP channels	93	0.378854	1.33309	0.004995	0.00918001	0.00317369	6221
hsa04724	Glutamatergic synapse	111	0.373938	1.33237	0.004995	0.00918001	0.00317369	6352
hsa04540	Gap junction	84	0.381735	1.33143	0.010989	0.0188383	0.00651273	6159
hsa04142	Lysosome	121	0.370995	1.32821	0.004995	0.00918001	0.00317369	5008
hsa04971	Gastric acid secretion	75	0.383177	1.32154	0.024975	0.0391916	0.0135492	6360
hsa05203	Viral carcinogenesis	198	0.359769	1.32097	0.001998	0.003996	0.00138149	2645
hsa04726	Serotonergic synapse	111	0.369683	1.31721	0.00699301	0.012405	0.00428862	7709
hsa04024	cAMP signaling pathway	195	0.356091	1.30704	0.001998	0.003996	0.00138149	6371
hsa04152	AMPK signaling pathway	120	0.362034	1.29545	0.011988	0.0202112	0.00698736	7267
hsa04911	Insulin secretion	85	0.369574	1.29162	0.021978	0.0353033	0.012205	6398
hsa04918	Thyroid hormone synthesis	74	0.371956	1.28255	0.034965	0.0524476	0.018132	7293
hsa04141	Protein processing in endoplasmic reticulum	159	0.350443	1.27658	0.003996	0.00769042	0.00265871	4859
hsa04623	Cytosolic DNA-sensing pathway	61	0.37492	1.27573	0.0559441	0.0809403	0.0279825	2993
hsa04970	Salivary secretion	86	0.363437	1.2706	0.030969	0.0478612	0.0165465	7445
hsa05014	Amyotrophic lateral sclerosis (ALS)	51	0.381107	1.26916	0.0569431	0.0818055	0.0282816	5176
hsa05418	Fluid shear stress and atherosclerosis	136	0.351503	1.26794	0.014985	0.0246528	0.00852289	3482
hsa04213	Longevity regulating pathway - multiple species	62	0.370808	1.26337	0.0619381	0.0877456	0.0303352	6026
hsa05032	Morphine addiction	89	0.359616	1.26108	0.038961	0.058015	0.0200568	6945
hsa01524	Platinum drug resistance	72	0.366057	1.25947	0.0529471	0.0771514	0.0266726	4795
hsa04310	Wnt signaling pathway	147	0.345144	1.25083	0.012987	0.021716	0.00750759	8498
hsa04390	Hippo signaling pathway	149	0.344695	1.24997	0.013986	0.0231963	0.00801937	9019
hsa05031	Amphetamine addiction	68	0.362379	1.24362	0.0669331	0.0941679	0.0325555	5199
hsa04150	mTOR signaling pathway	143	0.343673	1.2424	0.021978	0.0353033	0.012205	8092
hsa05130	Pathogenic Escherichia coli infection	53	0.371069	1.24156	0.0819181	0.112914	0.0390364	9494
hsa04920	Adipocytokine signaling pathway	69	0.360528	1.23718	0.0679321	0.0949188	0.0328151	6002
hsa04137	Mitophagy - animal	61	0.361318	1.22945	0.0839161	0.114126	0.0394553	4195
hsa05230	Central carbon metabolism in cancer	63	0.358486	1.22311	0.0939061	0.126032	0.0435714	5326
hsa04910	Insulin signaling pathway	137	0.337923	1.21949	0.031968	0.0486678	0.0168253	8892
hsa05322	Systemic lupus erythematosus	123	0.340313	1.2194	0.0519481	0.0762403	0.0263576	2869
hsa05224	Breast cancer	147	0.335573	1.21614	0.033966	0.0513265	0.0177444	6842
hsa04217	Necroptosis	155	0.332886	1.21066	0.031968	0.0486678	0.0168253	3639
hsa04916	Melanogenesis	101	0.34108	1.20806	0.0689311	0.0956594	0.0330711	6842
hsa04114	Oocyte meiosis	119	0.336703	1.20435	0.0579421	0.0826586	0.0285765	6247
hsa04530	Tight junction	166	0.329422	1.20223	0.028971	0.0451152	0.0155971	9335
hsa05218	Melanoma	72	0.348322	1.19845	0.101898	0.134982	0.0466656	4422
hsa04915	Estrogen signaling pathway	135	0.332025	1.1977	0.0519481	0.0762403	0.0263576	9656
hsa03015	mRNA surveillance pathway	87	0.339445	1.18851	0.0899101	0.121468	0.0419936	8982
hsa04622	RIG-I-like receptor signaling pathway	68	0.343994	1.18053	0.127872	0.164062	0.0567192	3740
hsa04974	Protein digestion and absorption	88	0.336068	1.17761	0.10989	0.142787	0.049364	6341
hsa04922	Glucagon signaling pathway	99	0.330039	1.16747	0.10989	0.142787	0.049364	5512
hsa04925	Aldosterone synthesis and secretion	96	0.329242	1.16229	0.122877	0.158651	0.0548485	9914
hsa04976	Bile secretion	68	0.33764	1.15872	0.154845	0.196201	0.0678302	6305
hsa04934	Cushing syndrome	152	0.318535	1.15624	0.0829171	0.113524	0.0392472	9778
hsa05226	Gastric cancer	149	0.317212	1.15031	0.0949051	0.12654	0.0437471	6679
hsa04927	Cortisol synthesis and secretion	64	0.332701	1.13653	0.198801	0.248806	0.0860167	10823
hsa00010	Glycolysis / Gluconeogenesis	66	0.330604	1.13271	0.202797	0.249221	0.0861599	10294
hsa04727	GABAergic synapse	88	0.322075	1.12857	0.182817	0.230214	0.079589	10854
hsa05225	Hepatocellular carcinoma	166	0.30656	1.1188	0.138861	0.177048	0.0612085	8498
hsa04914	Progesterone-mediated oocyte maturation	94	0.315817	1.1126	0.202797	0.249221	0.0861599	6247
hsa04080	Neuroactive ligand-receptor interaction	274	0.297422	1.11043	0.104895	0.138055	0.0477282	9762
hsa04972	Pancreatic secretion	95	0.31403	1.10785	0.205794	0.249893	0.0863923	7072
hsa04550	Signaling pathways regulating pluripotency of stem cells	137	0.304583	1.09917	0.201798	0.249221	0.0861599	8498
hsa04723	Retrograde endocannabinoid signaling	140	0.302672	1.0935	0.204795	0.249893	0.0863923	6321
hsa00590	Arachidonic acid metabolism	61	0.320313	1.08992	0.283716	0.342474	0.118399	10463
hsa00830	Retinol metabolism	63	0.317526	1.08336	0.291708	0.35005	0.121018	10953
hsa03320	PPAR signaling pathway	74	0.309802	1.06824	0.330669	0.394483	0.136379	10194
hsa00564	Glycerophospholipid metabolism	86	0.302811	1.05865	0.335664	0.398114	0.137635	9017
hsa04115	p53 signaling pathway	69	0.307039	1.05363	0.366633	0.429846	0.148605	5793
hsa05217	Basal cell carcinoma	63	0.307808	1.05021	0.365634	0.429846	0.148605	10021
hsa00230	Purine metabolism	158	0.283369	1.03109	0.377622	0.4402	0.152185	7078
hsa04932	Non-alcoholic fatty liver disease (NAFLD)	143	0.282204	1.02019	0.403596	0.467805	0.161728	4063
hsa00982	Drug metabolism - cytochrome P450	66	0.297497	1.01928	0.437562	0.498675	0.1724	10601
hsa04714	Thermogenesis	189	0.277108	1.01637	0.425574	0.487737	0.168619	6157
hsa05010	Alzheimer disease	152	0.279842	1.01579	0.421578	0.485887	0.16798	5975
hsa00561	Glycerolipid metabolism	53	0.300602	1.00579	0.468531	0.531002	0.183577	6290
hsa04978	Mineral absorption	50	0.299548	0.994863	0.487512	0.549462	0.189958	9880
hsa00140	Steroid hormone biosynthesis	57	0.292021	0.985027	0.52048	0.583395	0.20169	10953
hsa04742	Taste transduction	81	0.282419	0.981853	0.526474	0.586889	0.202897	11239
hsa04260	Cardiac muscle contraction	74	0.284568	0.981227	0.534466	0.59256	0.204858	7593
hsa00983	Drug metabolism - other enzymes	76	0.277569	0.958703	0.582418	0.642233	0.222031	9728
hsa05204	Chemical carcinogenesis	75	0.269456	0.929323	0.661339	0.725339	0.250762	11039
hsa01200	Carbon metabolism	111	0.257503	0.917505	0.736264	0.803197	0.277679	10294
hsa00240	Pyrimidine metabolism	96	0.250446	0.884121	0.806194	0.870177	0.300835	7238
hsa04721	Synaptic vesicle cycle	63	0.256671	0.875733	0.773227	0.839033	0.290068	9514
hsa04740	Olfactory transduction	405	0.227946	0.864274	0.97003	1	0.345717	12429
hsa00980	Metabolism of xenobiotics by cytochrome P450	70	0.243412	0.836142	0.851149	0.913865	0.315939	10601
hsa03018	RNA degradation	73	0.237889	0.819747	0.884116	0.939373	0.324757	5807
hsa01230	Biosynthesis of amino acids	69	0.238744	0.819268	0.881119	0.939373	0.324757	9841
hsa04146	Peroxisome	82	0.233242	0.811724	0.915085	0.96724	0.334392	8535
hsa04110	Cell cycle	118	0.222097	0.794471	0.958042	1	0.345717	8016
hsa03013	RNA transport	158	0.214212	0.779449	0.983017	1	0.345717	8574
hsa03008	Ribosome biogenesis in eukaryotes	70	0.206797	0.710364	0.978022	1	0.345717	8851
hsa03040	Spliceosome	115	0.19035	0.680129	0.996004	1	0.345717	6105
hsa05034	Alcoholism	174	0.162235	0.593552	1	1	0.345717	5199
hsa00480	Glutathione metabolism	55	0.171294	0.575255	0.996004	1	0.345717	11547
hsa05016	Huntington disease	174	0.139134	0.509035	1	1	0.345717	3560
hsa05012	Parkinson disease	115	0.130932	0.467826	1	1	0.345717	5199
hsa00190	Oxidative phosphorylation	104	0.100292	0.35604	1	1	0.345717	15817
hsa03010	Ribosome	131	-0.417725	NA	1	1	0.345717	8258

## Sheet: B.lowestSurv group
ID	Description	setSize	enrichmentScore	NES	pvalue	p.adjust	qvalues	rank
hsa03010	Ribosome	131	0.630368	2.27333	0.000999001	0.0203796	0.0195594	4773
hsa00190	Oxidative phosphorylation	104	0.564116	2.00106	0.000999001	0.0203796	0.0195594	2956
hsa05012	Parkinson disease	115	0.546874	1.95344	0.000999001	0.0203796	0.0195594	5074
hsa04932	Non-alcoholic fatty liver disease (NAFLD)	143	0.497756	1.80496	0.000999001	0.0203796	0.0195594	2956
hsa05016	Huntington disease	174	0.48002	1.76129	0.000999001	0.0203796	0.0195594	5074
hsa05010	Alzheimer disease	152	0.473648	1.72396	0.000999001	0.0203796	0.0195594	2956
hsa03040	Spliceosome	115	0.480376	1.71591	0.000999001	0.0203796	0.0195594	5224
hsa04714	Thermogenesis	189	0.457785	1.6887	0.000999001	0.0203796	0.0195594	5074
hsa04740	Olfactory transduction	405	0.407023	1.54907	0.000999001	0.0203796	0.0195594	7887
hsa05322	Systemic lupus erythematosus	123	0.407897	1.4665	0.000999001	0.0203796	0.0195594	7400
hsa03008	Ribosome biogenesis in eukaryotes	70	0.423046	1.46157	0.002997	0.0509491	0.0488985	5705
hsa05034	Alcoholism	174	0.353427	1.2968	0.002997	0.0509491	0.0488985	7400
hsa00240	Pyrimidine metabolism	96	0.404817	1.43093	0.003996	0.0627065	0.0601827	5362
hsa03015	mRNA surveillance pathway	87	0.384497	1.35154	0.00699301	0.101898	0.0977969	4522
hsa03013	RNA transport	158	0.348991	1.27395	0.00899101	0.122278	0.117356	7848
hsa03018	RNA degradation	73	0.38936	1.34981	0.010989	0.14011	0.134471	5247
hsa04260	Cardiac muscle contraction	74	0.376217	1.30561	0.024975	0.2997	0.287638	3421
hsa04623	Cytosolic DNA-sensing pathway	61	0.376384	1.28767	0.045954	0.520813	0.499851	6867
hsa00480	Glutathione metabolism	55	0.366595	1.23852	0.0849151	0.91172	0.875025	8783
hsa05166	Human T-cell leukemia virus 1 infection	217	0.302471	1.12437	0.0979021	0.998601	0.95841	5434
hsa01230	Biosynthesis of amino acids	69	0.345154	1.19097	0.115884	1	0.959752	4808
hsa05203	Viral carcinogenesis	198	0.302264	1.11851	0.116883	1	0.959752	6174
hsa00230	Purine metabolism	158	0.306856	1.12014	0.131868	1	0.959752	5958
hsa04217	Necroptosis	155	0.304894	1.11131	0.154845	1	0.959752	6914
hsa04723	Retrograde endocannabinoid signaling	140	0.30788	1.1144	0.164835	1	0.959752	1919
hsa04150	mTOR signaling pathway	143	0.30349	1.10051	0.194805	1	0.959752	4709
hsa05225	Hepatocellular carcinoma	166	0.295796	1.08189	0.20979	1	0.959752	5420
hsa04110	Cell cycle	118	0.304407	1.09036	0.233766	1	0.959752	8519
hsa04146	Peroxisome	82	0.315548	1.10442	0.23976	1	0.959752	6954
hsa04120	Ubiquitin mediated proteolysis	133	0.287111	1.03656	0.378621	1	0.959752	5237
hsa05131	Shigellosis	63	0.292384	1.00209	0.482517	1	0.959752	5965
hsa00983	Drug metabolism - other enzymes	76	0.287608	0.999409	0.494505	1	0.959752	10549
hsa05218	Melanoma	72	0.28536	0.987652	0.521479	1	0.959752	8144
hsa01200	Carbon metabolism	111	0.277381	0.989269	0.522478	1	0.959752	8744
hsa04137	Mitophagy - animal	61	0.283008	0.968214	0.551449	1	0.959752	5495
hsa00980	Metabolism of xenobiotics by cytochrome P450	70	0.281014	0.970863	0.557443	1	0.959752	10566
hsa01524	Platinum drug resistance	72	0.28037	0.970383	0.561439	1	0.959752	10114
hsa05213	Endometrial cancer	58	0.279069	0.949694	0.604396	1	0.959752	5420
hsa04721	Synaptic vesicle cycle	63	0.275893	0.945572	0.611389	1	0.959752	8791
hsa04914	Progesterone-mediated oocyte maturation	94	0.267926	0.945738	0.626374	1	0.959752	5411
hsa05223	Non-small cell lung cancer	66	0.272486	0.938205	0.628372	1	0.959752	2586
hsa04370	VEGF signaling pathway	58	0.270819	0.921618	0.666334	1	0.959752	2382
hsa04550	Signaling pathways regulating pluripotency of stem cells	137	0.259724	0.939679	0.685315	1	0.959752	10411
hsa04211	Longevity regulating pathway	87	0.262734	0.923533	0.689311	1	0.959752	5420
hsa05212	Pancreatic cancer	75	0.262962	0.913565	0.701299	1	0.959752	5699
hsa04141	Protein processing in endoplasmic reticulum	159	0.256894	0.938322	0.704296	1	0.959752	3982
hsa04115	p53 signaling pathway	69	0.263725	0.909993	0.707293	1	0.959752	5824
hsa05230	Central carbon metabolism in cancer	63	0.26253	0.899773	0.719281	1	0.959752	8533
hsa05211	Renal cell carcinoma	65	0.260607	0.895748	0.725275	1	0.959752	2623
hsa05204	Chemical carcinogenesis	75	0.257649	0.895104	0.738262	1	0.959752	10566
hsa04066	HIF-1 signaling pathway	97	0.253894	0.897394	0.755245	1	0.959752	5006
hsa04114	Oocyte meiosis	119	0.249452	0.893977	0.802198	1	0.959752	5265
hsa00140	Steroid hormone biosynthesis	57	0.252596	0.857931	0.81019	1	0.959752	12382
hsa05217	Basal cell carcinoma	63	0.249657	0.855655	0.819181	1	0.959752	11377
hsa05418	Fluid shear stress and atherosclerosis	136	0.248871	0.900003	0.82018	1	0.959752	10701
hsa05221	Acute myeloid leukemia	66	0.248297	0.85492	0.822178	1	0.959752	5699
hsa05165	Human papillomavirus infection	336	0.245081	0.926913	0.823177	1	0.959752	5006
hsa04742	Taste transduction	81	0.242319	0.845864	0.855145	1	0.959752	10898
hsa00830	Retinol metabolism	63	0.241718	0.828444	0.863137	1	0.959752	11580
hsa05210	Colorectal cancer	86	0.238394	0.837122	0.87013	1	0.959752	2586
hsa05220	Chronic myeloid leukemia	76	0.238158	0.827574	0.874126	1	0.959752	8144
hsa04978	Mineral absorption	50	0.240556	0.805874	0.878122	1	0.959752	10092
hsa04622	RIG-I-like receptor signaling pathway	68	0.236266	0.814993	0.88012	1	0.959752	6922
hsa05226	Gastric cancer	149	0.239395	0.870473	0.883117	1	0.959752	8283
hsa00564	Glycerophospholipid metabolism	86	0.235604	0.827324	0.89011	1	0.959752	9860
hsa00010	Glycolysis / Gluconeogenesis	66	0.234972	0.809041	0.891109	1	0.959752	11503
hsa00982	Drug metabolism - cytochrome P450	66	0.233348	0.803447	0.896104	1	0.959752	10566
hsa00561	Glycerolipid metabolism	53	0.237241	0.799633	0.904096	1	0.959752	8852
hsa05014	Amyotrophic lateral sclerosis (ALS)	51	0.229157	0.770034	0.918082	1	0.959752	5777
hsa04210	Apoptosis	133	0.233857	0.844297	0.923077	1	0.959752	5824
hsa05130	Pathogenic Escherichia coli infection	53	0.223014	0.751681	0.937063	1	0.959752	11431
hsa05161	Hepatitis B	142	0.227893	0.826255	0.943057	1	0.959752	7398
hsa04664	Fc epsilon RI signaling pathway	66	0.219351	0.755253	0.945055	1	0.959752	2382
hsa00590	Arachidonic acid metabolism	61	0.2181	0.746152	0.947053	1	0.959752	12528
hsa04922	Glucagon signaling pathway	99	0.224355	0.793541	0.952048	1	0.959752	9976
hsa04144	Endocytosis	228	0.226961	0.846936	0.955045	1	0.959752	7562
hsa05202	Transcriptional misregulation in cancer	178	0.223982	0.822841	0.957043	1	0.959752	5533
hsa04218	Cellular senescence	155	0.223266	0.813788	0.959041	1	0.959752	10069
hsa04310	Wnt signaling pathway	147	0.218083	0.791909	0.967033	1	0.959752	5724
hsa04910	Insulin signaling pathway	137	0.217261	0.786046	0.971029	1	0.959752	11011
hsa04213	Longevity regulating pathway - multiple species	62	0.207791	0.711368	0.971029	1	0.959752	9574
hsa04152	AMPK signaling pathway	120	0.216383	0.776401	0.976024	1	0.959752	2858
hsa05224	Breast cancer	147	0.213236	0.774306	0.978022	1	0.959752	5788
hsa04917	Prolactin signaling pathway	70	0.198994	0.687497	0.984016	1	0.959752	11264
hsa04530	Tight junction	166	0.211211	0.772515	0.985015	1	0.959752	10404
hsa04662	B cell receptor signaling pathway	70	0.196225	0.677928	0.987013	1	0.959752	3123
hsa04919	Thyroid hormone signaling pathway	116	0.20609	0.736594	0.989011	1	0.959752	10298
hsa05222	Small cell lung cancer	93	0.20573	0.72567	0.99001	1	0.959752	2586
hsa05168	Herpes simplex infection	169	0.20568	0.752836	0.992008	1	0.959752	6867
hsa04140	Autophagy - animal	118	0.199018	0.712867	0.992008	1	0.959752	6029
hsa05231	Choline metabolism in cancer	95	0.197377	0.69711	0.992008	1	0.959752	10227
hsa05160	Hepatitis C	154	0.199827	0.728096	0.993007	1	0.959752	8259
hsa05215	Prostate cancer	97	0.197586	0.698374	0.993007	1	0.959752	5699
hsa01522	Endocrine resistance	94	0.196663	0.694191	0.993007	1	0.959752	5788
hsa04012	ErbB signaling pathway	83	0.192046	0.672863	0.994006	1	0.959752	5411
hsa04915	Estrogen signaling pathway	135	0.191952	0.69403	0.997003	1	0.959752	11424
hsa04920	Adipocytokine signaling pathway	69	0.188496	0.650413	0.998002	1	0.959752	9731
hsa03320	PPAR signaling pathway	74	0.185318	0.643124	0.998002	1	0.959752	11740
hsa05214	Glioma	71	0.185222	0.640386	0.998002	1	0.959752	10017
hsa04931	Insulin resistance	105	0.178268	0.633189	0.998002	1	0.959752	10017
hsa04350	TGF-beta signaling pathway	84	0.165962	0.581885	0.998002	1	0.959752	11140
hsa05169	Epstein-Barr virus infection	197	0.197835	0.731893	0.999001	1	0.959752	7398
hsa04390	Hippo signaling pathway	149	0.191797	0.697401	0.999001	1	0.959752	11361
hsa04934	Cushing syndrome	152	0.184612	0.671939	0.999001	1	0.959752	10190
hsa04142	Lysosome	121	0.177249	0.636058	0.999001	1	0.959752	9874
hsa04916	Melanogenesis	101	0.177608	0.628791	0.999001	1	0.959752	9634
hsa01521	EGFR tyrosine kinase inhibitor resistance	79	0.180327	0.628394	0.999001	1	0.959752	5411
hsa04620	Toll-like receptor signaling pathway	102	0.169223	0.599536	0.999001	1	0.959752	6867
hsa04911	Insulin secretion	85	0.169034	0.593297	0.999001	1	0.959752	9095
hsa04660	T cell receptor signaling pathway	99	0.163708	0.579033	0.999001	1	0.959752	1554
hsa04727	GABAergic synapse	88	0.160837	0.566059	0.999001	1	0.959752	13707
hsa04972	Pancreatic secretion	95	0.157866	0.557563	0.999001	1	0.959752	11711
hsa04912	GnRH signaling pathway	92	0.15641	0.550973	0.999001	1	0.959752	9731
hsa04070	Phosphatidylinositol signaling system	97	0.150899	0.533355	0.999001	1	0.959752	10475
hsa04750	Inflammatory mediator regulation of TRP channels	93	0.150648	0.531378	0.999001	1	0.959752	10017
hsa05032	Morphine addiction	89	0.147882	0.520664	0.999001	1	0.959752	8253
hsa05163	Human cytomegalovirus infection	222	0.193259	0.719732	1	1	0.959752	8213
hsa05170	Human immunodeficiency virus 1 infection	205	0.182332	0.675737	1	1	0.959752	9773
hsa04080	Neuroactive ligand-receptor interaction	274	0.178882	0.672212	1	1	0.959752	10271
hsa04151	PI3K-Akt signaling pathway	350	0.171445	0.649438	1	1	0.959752	7779
hsa04728	Dopaminergic synapse	131	0.178324	0.643101	1	1	0.959752	4993
hsa05164	Influenza A	165	0.174774	0.639174	1	1	0.959752	9783
hsa04270	Vascular smooth muscle contraction	118	0.174693	0.625737	1	1	0.959752	9846
hsa04014	Ras signaling pathway	226	0.165744	0.618216	1	1	0.959752	11682
hsa05031	Amphetamine addiction	68	0.175025	0.603745	1	1	0.959752	9738
hsa04810	Regulation of actin cytoskeleton	208	0.1588	0.589105	1	1	0.959752	8163
hsa04921	Oxytocin signaling pathway	149	0.161398	0.586863	1	1	0.959752	9300
hsa05162	Measles	129	0.162151	0.584711	1	1	0.959752	7398
hsa04927	Cortisol synthesis and secretion	64	0.168886	0.579565	1	1	0.959752	12643
hsa04360	Axon guidance	173	0.157906	0.579209	1	1	0.959752	11433
hsa04926	Relaxin signaling pathway	129	0.16055	0.578938	1	1	0.959752	5850
hsa05100	Bacterial invasion of epithelial cells	73	0.164188	0.569197	1	1	0.959752	11644
hsa04722	Neurotrophin signaling pathway	118	0.158812	0.568851	1	1	0.959752	6009
hsa04010	MAPK signaling pathway	290	0.149597	0.563268	1	1	0.959752	9325
hsa04071	Sphingolipid signaling pathway	112	0.1563	0.557651	1	1	0.959752	2794
hsa04976	Bile secretion	68	0.159035	0.548585	1	1	0.959752	14686
hsa05167	Kaposi sarcoma-associated herpesvirus infection	183	0.148218	0.545643	1	1	0.959752	8153
hsa04015	Rap1 signaling pathway	203	0.146369	0.542242	1	1	0.959752	10298
hsa04726	Serotonergic synapse	111	0.150921	0.538253	1	1	0.959752	13589
hsa00562	Inositol phosphate metabolism	74	0.153068	0.531206	1	1	0.959752	10734
hsa04022	cGMP-PKG signaling pathway	160	0.14436	0.527311	1	1	0.959752	5113
hsa05120	Epithelial cell signaling in Helicobacter pylori infection	67	0.150656	0.519448	1	1	0.959752	10830
hsa04145	Phagosome	145	0.140142	0.508444	1	1	0.959752	5426
hsa04666	Fc gamma R-mediated phagocytosis	86	0.144174	0.506267	1	1	0.959752	12587
hsa04540	Gap junction	84	0.143208	0.502109	1	1	0.959752	9185
hsa04974	Protein digestion and absorption	88	0.142656	0.502074	1	1	0.959752	14359
hsa04724	Glutamatergic synapse	111	0.13952	0.497592	1	1	0.959752	13656
hsa04261	Adrenergic signaling in cardiomyocytes	144	0.137086	0.497215	1	1	0.959752	14809
hsa04918	Thyroid hormone synthesis	74	0.143235	0.497079	1	1	0.959752	12174
hsa05410	Hypertrophic cardiomyopathy (HCM)	83	0.14112	0.494435	1	1	0.959752	12965
hsa04720	Long-term potentiation	67	0.142321	0.490709	1	1	0.959752	9738
hsa04923	Regulation of lipolysis in adipocytes	54	0.144561	0.487862	1	1	0.959752	13608
hsa05412	Arrhythmogenic right ventricular cardiomyopathy (ARVC)	72	0.140764	0.487196	1	1	0.959752	13021
hsa04970	Salivary secretion	86	0.137716	0.483591	1	1	0.959752	14690
hsa04971	Gastric acid secretion	75	0.138899	0.482553	1	1	0.959752	9121
hsa05132	Salmonella infection	83	0.137081	0.480284	1	1	0.959752	5925
hsa04925	Aldosterone synthesis and secretion	96	0.134472	0.475328	1	1	0.959752	12489
hsa04024	cAMP signaling pathway	195	0.128293	0.474309	1	1	0.959752	11696
hsa04068	FoxO signaling pathway	129	0.131043	0.472536	1	1	0.959752	5411
hsa05205	Proteoglycans in cancer	196	0.127681	0.472146	1	1	0.959752	10301
hsa05414	Dilated cardiomyopathy (DCM)	89	0.132183	0.465394	1	1	0.959752	12965
hsa04928	Parathyroid hormone synthesis, secretion and action	106	0.129604	0.460599	1	1	0.959752	9816
hsa04621	NOD-like receptor signaling pathway	164	0.125805	0.460041	1	1	0.959752	6922
hsa04371	Apelin signaling pathway	135	0.125729	0.454593	1	1	0.959752	12732
hsa04725	Cholinergic synapse	112	0.126815	0.452455	1	1	0.959752	5066
hsa05323	Rheumatoid arthritis	85	0.128724	0.451812	1	1	0.959752	4687
hsa04020	Calcium signaling pathway	181	0.1225	0.45049	1	1	0.959752	12738
hsa04072	Phospholipase D signaling pathway	140	0.123763	0.447974	1	1	0.959752	12591
hsa04933	AGE-RAGE signaling pathway in diabetic complications	97	0.125377	0.443148	1	1	0.959752	2606
hsa05134	Legionellosis	54	0.130263	0.43961	1	1	0.959752	7151
hsa04520	Adherens junction	66	0.127468	0.438889	1	1	0.959752	13737
hsa04510	Focal adhesion	194	0.118639	0.4386	1	1	0.959752	12890
hsa05206	MicroRNAs in cancer	149	0.119783	0.435548	1	1	0.959752	5420
hsa04512	ECM-receptor interaction	80	0.123465	0.430756	1	1	0.959752	12816
hsa04670	Leukocyte transendothelial migration	109	0.120646	0.430051	1	1	0.959752	10933
hsa04730	Long-term depression	56	0.117493	0.398462	1	1	0.959752	14335
hsa04713	Circadian entrainment	94	0.112133	0.395814	1	1	0.959752	14502
hsa04657	IL-17 signaling pathway	89	0.110924	0.390544	1	1	0.959752	14219
hsa04060	Cytokine-cytokine receptor interaction	281	0.0969781	0.364482	1	1	0.959752	15802
hsa04630	JAK-STAT signaling pathway	158	0.0907392	0.331232	1	1	0.959752	12317
hsa04668	TNF signaling pathway	110	0.0890026	0.317333	1	1	0.959752	5955
hsa05152	Tuberculosis	176	0.0788487	0.289557	1	1	0.959752	9828
hsa04062	Chemokine signaling pathway	185	0.0730907	0.269196	1	1	0.959752	15141
hsa04611	Platelet activation	118	0.0703381	0.251946	1	1	0.959752	13593
hsa04064	NF-kappa B signaling pathway	90	-0.132494	NA	1	1	0.959752	13763
hsa04380	Osteoclast differentiation	127	-0.0986872	NA	1	1	0.959752	8487
hsa04514	Cell adhesion molecules (CAMs)	137	-0.118224	NA	1	1	0.959752	10781
hsa04610	Complement and coagulation cascades	78	-0.208061	NA	1	1	0.959752	13422
hsa04612	Antigen processing and presentation	68	-0.134839	NA	1	1	0.959752	2962
hsa04625	C-type lectin receptor signaling pathway	104	-0.110571	NA	1	1	0.959752	10316
hsa04640	Hematopoietic cell lineage	93	-0.274539	NA	1	1	0.959752	3737
hsa04650	Natural killer cell mediated cytotoxicity	123	-0.116798	NA	1	1	0.959752	12701
hsa04658	Th1 and Th2 cell differentiation	90	-0.229911	NA	1	1	0.959752	8530
hsa04659	Th17 cell differentiation	105	-0.180266	NA	1	1	0.959752	9021
hsa04924	Renin secretion	63	-0.180339	NA	1	1	0.959752	10895
hsa05133	Pertussis	74	-0.227751	NA	1	1	0.959752	8706
hsa05140	Leishmaniasis	71	-0.169215	NA	1	1	0.959752	3475
hsa05142	Chagas disease (American trypanosomiasis)	101	-0.0875462	NA	1	1	0.959752	8695
hsa05145	Toxoplasmosis	111	-0.0706595	NA	1	1	0.959752	15404
hsa05146	Amoebiasis	93	-0.122954	NA	1	1	0.959752	9906
hsa05150	Staphylococcus aureus infection	52	-0.343336	NA	1	1	0.959752	5569
hsa05320	Autoimmune thyroid disease	50	-0.211578	NA	1	1	0.959752	13943
hsa05321	Inflammatory bowel disease (IBD)	63	-0.389373	NA	1	1	0.959752	8706
hsa05416	Viral myocarditis	56	-0.200435	NA	1	1	0.959752	7907
