# Supplementary material for: Knockout of immunotherapy prognostic marker genes eliminates the effect of the anti-PD-1 treatment
Source: NPJ Precis Oncol. 2021 May 7;5:37. doi: 10.1038/s41698-021-00175-2 (PMC8105367; doi:10.1038/s41698-021-00175-2)
Supplement: Supplementary file 7 — Supplementary Data 6 [file 41698_2021_175_MOESM7_ESM.xlsx]

## Sheet: 7SNPs
mark	chr	loc	GWAS_p	q.value	permu_cutoff	gene	genotype_exp_pearson_coefficient	pearson_p	person_permutation	dbSNP_ID
SNP_A-8398306	10	73408218	0.000106258	0.324086	0	PPP3CB	-0.207181	0.0406642	0.048
SNP_A-8479173	3	4588300	0.00399921	0.672508	0.001	ITPR1	-0.218255	0.0308511	0.032
SNP_A-1878752	3	4713504	0.0142875	0.974748	0.015	ITPR1	0.303157	0.0024106	0.002	rs901856
SNP_A-8376338	3	4720224	0.0105877	0.872771	0.008	ITPR1	-0.22646	0.0249423	0.029
SNP_A-8634231	4	25296039	0.0342889	0.997258	0.019	PI4K2B	-0.228016	0.0239387	0.027
SNP_A-8477190	4	25310043	0.00667302	0.782796	0.008	PI4K2B	-0.270837	0.00698913	0.007
SNP_A-4271150	X	150791868	0.0105592	0.872771	0.008	MTMR1	-0.270638	0.00703257	0.003	rs5924979

## Sheet: all_122SNPs
mark	chr	loc	GWAS_p	q.value	permu_cutoff	gene	genotype_exp_pearson_coefficient	pearson_p	person_permutation
SNP_A-2182311	1	206753775	0.0463151	0.997258	0.048	IL10	0.0155835	0.878951	0.873
SNP_A-4271032	1	207470415	0.0456873	0.997258	0.036	CR2	-0.071987	0.48118	0.501
SNP_A-8290044	1	207483576	0.017534	0.992256	0.013	CR2	-0.0822461	0.420754	0.414
SNP_A-8399992	1	247371918	0.0335325	0.997258	0.046	NLRP3	0.0350152	0.732132	0.737
SNP_A-4232096	10	6389605	0.00362999	0.672508	0.003	PRKCQ	0.0309377	0.762339	0.744
SNP_A-8551761	10	6389672	0.0103887	0.872771	0.009	PRKCQ	0.0107501	0.91633	0.926
SNP_A-8632625	10	6390107	0.00521898	0.692083	0.003	PRKCQ	0.0443478	0.664578	0.673
SNP_A-8417347	10	6419765	0.0150666	0.992256	0.011	PRKCQ	0.11164	0.273768	0.271
SNP_A-8362956	10	6427520	0.00276848	0.672508	0.003	PRKCQ	0.126706	0.213776	0.216
SNP_A-8547189	10	6429851	0.00463038	0.672508	0.005	PRKCQ	-0.108775	0.286347	0.27
SNP_A-8656782	10	6434667	0.0443439	0.997258	0.049	PRKCQ	0.0142098	0.889552	0.887
SNP_A-2105391	10	6435119	0.040076	0.997258	0.035	PRKCQ	0.165296	0.10383	0.105
SNP_A-8635664	10	6481227	0.035712	0.997258	0.038	PRKCQ	-0.0931325	0.361706	0.382
SNP_A-1993467	10	6497422	0.0265201	0.997258	0.02	PRKCQ	-0.00259	0.979807	0.973
SNP_A-1993472	10	6503894	0.0498907	0.997258	0.039	PRKCQ	0.035212	0.730684	0.758
SNP_A-1944680	10	6525953	0.0213935	0.997258	0.015	PRKCQ	0.0306858	0.764217	0.769
SNP_A-8475266	10	6576493	0.0382792	0.997258	0.042	PRKCQ	0.194433	0.0550551	0.049
SNP_A-1938720	10	6611326	0.0143398	0.974748	0.017	PRKCQ	0.0307224	0.763945	0.784
SNP_A-2167849	10	73406599	0.00168535	0.672508	0.001	PPP3CB	-0.0957803	0.348157	0.367
SNP_A-8331515	10	73406636	0.00291462	0.672508	0.001	PPP3CB	-0.160234	0.115005	0.109
SNP_A-8398306	10	73408218	0.000106258	0.324086	0	PPP3CB	-0.207181	0.0406642	0.048
SNP_A-8307129	10	73414577	0.0343637	0.997258	0.031	PPP3CB	-0.142449	0.161745	0.175
SNP_A-8364174	10	73428692	0.0425442	0.997258	0.041	PPP3CB	0.0901852	0.377164	0.363
SNP_A-1904477	10	73428758	0.0182031	0.992256	0.019	PPP3CB	-0.0163122	0.873337	0.878
SNP_A-4260704	10	73431570	0.00613448	0.77959	0.005	PPP3CB	-0.130062	0.201795	0.206
SNP_A-2061140	10	73443045	0.00311228	0.672508	0.003	PPP3CB	0.155077	0.127328	0.118
SNP_A-8287765	10	96707202	0.0276547	0.997258	0.015	PIK3AP1	0.170039	0.0941473	0.11
SNP_A-4198466	10	97671022	0.00224344	0.672508	0	PI4K2A	-0.068847	0.500562	0.502
SNP_A-8317238	10	97682304	0.0143815	0.974748	0.01	PI4K2A	-0.086639	0.396285	0.402
SNP_A-8447218	10	97712119	0.0185438	0.992256	0.021	PI4K2A	-0.0679933	0.505901	0.526
SNP_A-4268243	10	97717072	0.021582	0.997258	0.015	PI4K2A	0.030751	0.763732	0.776
SNP_A-2235832	10	100147097	0.0229888	0.997258	0.02	CHUK	0.0948441	0.352911	0.336
SNP_A-8366714	10	100148542	0.0181139	0.992256	0.014	CHUK	0.0442213	0.665477	0.657
SNP_A-8538590	10	100155793	0.028065	0.997258	0.026	CHUK	0.248585	0.0135806	0.012
SNP_A-8420100	10	100167396	0.0476603	0.997258	0.027	CHUK	-0.0671182	0.511404	0.526
SNP_A-8596689	10	100242039	0.0438306	0.997258	0.048	CHUK	-0.0444414	0.663913	0.698
SNP_A-8288988	10	100278092	0.037959	0.997258	0.035	CHUK	-0.261153	0.00939447	0.014
SNP_A-2066643	10	119701909	0.0176307	0.992256	0.013	INPP5F	-0.0754517	0.460269	0.456
SNP_A-8489515	10	119807260	0.0384927	0.997258	0.023	INPP5F	0.171981	0.090395	0.094
SNP_A-2115521	10	119816785	0.0182588	0.992256	0.005	INPP5F	0.161058	0.113125	0.102
SNP_A-4198731	10	119829043	0.00490051	0.679389	0.002	INPP5F	0.0904235	0.375899	0.386
SNP_A-2280731	11	120405437	0.0225777	0.997258	0.025	ARHGEF12	0.0343186	0.737266	0.735
SNP_A-2020976	11	120503637	0.0344652	0.997258	0.03	ARHGEF12	0.068234	0.504393	0.476
SNP_A-8378728	11	120505345	0.0304098	0.997258	0.022	ARHGEF12	-0.0594131	0.561155	0.568
SNP_A-8555263	12	25158193	0.0190635	0.997258	0.017	KRAS	-0.0663894	0.516011	0.527
SNP_A-2104516	12	25162703	0.0312674	0.997258	0.029	KRAS	-0.065312	0.52286	0.523
SNP_A-8366885	12	26545818	0.00863744	0.872771	0.014	ITPR2	-0.058042	0.570244	0.569
SNP_A-8316402	12	26721930	0.0225297	0.997258	0.018	ITPR2	-0.049081	0.631276	0.624
SNP_A-2231319	13	25336128	0.0128452	0.974748	0.01	MTMR6	-0.0242455	0.812677	0.831
SNP_A-8380569	13	42140340	0.0301416	0.997258	0.026	DGKH	-0.0998597	0.327914	0.334
SNP_A-8535827	13	42293966	0.0476444	0.997258	0.045	DGKH	0.169882	0.0944567	0.095
SNP_A-8548067	13	42298633	0.00839128	0.872771	0.003	DGKH	0.103214	0.311845	0.313
SNP_A-2070924	16	23864724	0.0303	0.997258	0.038	PRKCB	-0.076291	0.45528	0.437
SNP_A-8369294	16	23909985	0.00783481	0.853434	0.004	PRKCB	0.0774226	0.448601	0.456
SNP_A-2079303	16	24086861	0.037959	0.997258	0.036	PRKCB	-0.0306834	0.764235	0.764
SNP_A-4296339	16	81690812	0.000486607	0.672508	0.001	PLCG2	-0.035155	0.731103	0.702
SNP_A-4236421	16	81694850	0.0260446	0.997258	0.028	PLCG2	0.0396143	0.698547	0.679
SNP_A-8464929	16	81699207	0.00316449	0.672508	0.006	PLCG2	0.00778362	0.939366	0.944
SNP_A-8569278	16	81735012	0.00398315	0.672508	0.006	PLCG2	-0.0190075	0.852627	0.861
SNP_A-8468721	17	66600045	0.010096	0.872771	0.006	PRKCA	-0.0208269	0.838703	0.832
SNP_A-4275546	17	66663125	0.0478209	0.997258	0.035	PRKCA	0.138321	0.174376	0.171
SNP_A-2112946	17	66812495	0.0384177	0.997258	0.04	PRKCA	0.157733	0.12086	0.115
SNP_A-2243230	2	208236850	0.016213	0.992256	0.014	PIKFYVE	0.0433704	0.67154	0.665
SNP_A-2279266	2	208309509	0.0307214	0.997258	0.034	PIKFYVE	-0.0601198	0.556497	0.565
SNP_A-8483760	2	208345140	0.00988522	0.872771	0.01	PIKFYVE	0.0934881	0.359867	0.356
SNP_A-8590102	20	51392774	0.0333374	0.997258	0.042	NFATC2	-0.115591	0.257042	0.297
SNP_A-2088060	20	51498186	0.0130868	0.974748	0.009	NFATC2	-0.0185641	0.856028	0.862
SNP_A-8538845	20	51498625	0.0289154	0.997258	0.02	NFATC2	0.0230067	0.822086	0.835
SNP_A-8593852	20	51506134	0.0499042	0.997258	0.039	NFATC2	-0.0155018	0.879582	0.895
SNP_A-2017961	21	32667896	0.0336921	0.997258	0.027	SYNJ1	0.191621	0.0587356	0.061
SNP_A-8340908	21	32716868	0.0117528	0.943315	0.017	SYNJ1	-0.109808	0.281767	0.288
SNP_A-8311336	22	20817808	0.0462764	0.997258	0.037	PI4KA	0.0158831	0.876643	0.872
SNP_A-2119943	3	4571671	0.0437863	0.997258	0.034	ITPR1	-0.132747	0.192561	0.205
SNP_A-1971472	3	4578306	0.0436219	0.997258	0.037	ITPR1	0.112793	0.268814	0.277
SNP_A-8479173	3	4588300	0.00399921	0.672508	0.001	ITPR1	-0.218255	0.0308511	0.032
SNP_A-2113570	3	4713162	0.00656094	0.782796	0.009	ITPR1	0.13404	0.188225	0.185
SNP_A-1878752	3	4713504	0.0142875	0.974748	0.015	ITPR1	0.303157	0.0024106	0.002
SNP_A-8376338	3	4720224	0.0105877	0.872771	0.008	ITPR1	-0.22646	0.0249423	0.029
SNP_A-8466886	3	4789051	0.0474882	0.997258	0.048	ITPR1	-0.0762747	0.455377	0.451
SNP_A-1971485	3	4880671	0.0289406	0.997258	0.031	ITPR1	-0.140132	0.168748	0.169
SNP_A-8618418	3	4884817	0.00705639	0.797111	0.001	ITPR1	0.174964	0.0848611	0.09
SNP_A-4192986	3	4885180	0.0174831	0.992256	0.016	ITPR1	-0.188677	0.0628021	0.068
SNP_A-4269286	3	4886347	0.0371298	0.997258	0.033	ITPR1	0.13471	0.186005	0.194
SNP_A-8618419	3	4886875	0.0172498	0.992256	0.008	ITPR1	0.167835	0.0985548	0.09
SNP_A-4263306	3	4886986	0.0388387	0.997258	0.027	ITPR1	-0.154823	0.127958	0.121
SNP_A-2103008	3	119816986	0.019485	0.997258	0.013	GSK3B	0.0641452	0.530328	0.525
SNP_A-8376462	3	119822335	0.040076	0.997258	0.032	GSK3B	-0.0655831	0.521133	0.508
SNP_A-1864328	3	119824037	0.0154296	0.992256	0.014	GSK3B	-0.0340895	0.738956	0.732
SNP_A-1868054	3	119829243	0.0199526	0.997258	0.014	GSK3B	0.0477517	0.640558	0.642
SNP_A-2214048	3	119832621	0.0238059	0.997258	0.02	GSK3B	0.0313612	0.759184	0.766
SNP_A-1949101	3	120003144	0.0316659	0.997258	0.023	GSK3B	0.0153036	0.88111	0.88
SNP_A-8624316	3	196701941	0.0245625	0.997258	0.025	PAK2	0.0905489	0.375235	0.374
SNP_A-4274993	4	25282410	0.00376079	0.672508	0.002	PI4K2B	0.136446	0.180347	0.183
SNP_A-8634231	4	25296039	0.0342889	0.997258	0.019	PI4K2B	-0.228016	0.0239387	0.027
SNP_A-8301934	4	25308343	0.0138007	0.974748	0.012	PI4K2B	0.103284	0.311513	0.31
SNP_A-8477190	4	25310043	0.00667302	0.782796	0.008	PI4K2B	-0.270837	0.00698913	0.007
SNP_A-8418464	4	25311424	0.00307315	0.672508	0.001	PI4K2B	0.129888	0.202404	0.222
SNP_A-8708153	4	25313136	0.0305201	0.997258	0.029	PI4K2B	-0.106799	0.295244	0.3
SNP_A-8555793	5	103073470	0.0228583	0.997258	0.021	PPIP5K2	-0.0158557	0.876854	0.876
SNP_A-4241486	5	103105885	0.0334585	0.997258	0.029	PPIP5K2	-0.0158219	0.877114	0.9
SNP_A-2078877	5	103116239	0.0100649	0.872771	0.008	PPIP5K2	-0.0645677	0.527618	0.552
SNP_A-4249931	5	103119105	0.00238996	0.672508	0.005	PPIP5K2	-0.024122	0.813614	0.813
SNP_A-2127119	5	103119147	0.00440685	0.672508	0.005	PPIP5K2	-0.0451061	0.659197	0.668
SNP_A-2276981	5	103119334	0.00264868	0.672508	0.004	PPIP5K2	-0.0122648	0.904593	0.911
SNP_A-1894741	5	103136481	0.0315547	0.997258	0.033	PPIP5K2	0.091339	0.371065	0.359
SNP_A-1938947	5	103137013	0.0251431	0.997258	0.029	PPIP5K2	0.0795572	0.436152	0.431
SNP_A-8673812	5	103139594	0.00450869	0.672508	0.005	PPIP5K2	0.0922464	0.366311	0.406
SNP_A-4203855	5	103154708	0.00146271	0.672508	0.002	PPIP5K2	0.0858823	0.400439	0.383
SNP_A-8349330	5	103160351	0.0181617	0.992256	0.016	PPIP5K2	-0.0421393	0.680348	0.687
SNP_A-1959300	5	103164240	0.0311835	0.997258	0.024	PPIP5K2	0.0380337	0.710028	0.71
SNP_A-8328112	5	103172626	0.0132722	0.974748	0.02	PPIP5K2	0.0840653	0.410517	0.396
SNP_A-8686116	5	103226229	0.0312238	0.997258	0.038	PPIP5K2	-0.0548911	0.591387	0.622
SNP_A-8473511	5	159314858	0.0382792	0.997258	0.034	IL12B	0.0591569	0.562848	0.547
SNP_A-4216340	5	180189920	0.0383416	0.997258	0.047	MAPK9	0.12794	0.209311	0.191
SNP_A-8639994	5	180255963	0.000928291	0.672508	0	MAPK9	0.0377085	0.712399	0.712
SNP_A-1877542	5	180274402	0.0414818	0.997258	0.038	MAPK9	-0.0557191	0.585797	0.586
SNP_A-8389484	5	180281250	0.0257332	0.997258	0.025	MAPK9	0.0654919	0.521714	0.528
SNP_A-8650529	6	31533606	0.00999352	0.872771	0.011	TNF	-0.0851189	0.404655	0.403
SNP_A-2313167	6	31542308	0.0210701	0.997258	0.026	TNF	-0.00929487	0.927623	0.924
SNP_A-8301317	6	31564728	0.0013156	0.672508	0.001	TNF	0.0167554	0.869925	0.849
SNP_A-4271150	X	150791868	0.0105592	0.872771	0.008	MTMR1	-0.270638	0.00703257	0.003
SNP_A-8656962	X	150792138	0.0451594	0.997258	0.04	MTMR1	0.141542	0.164461	0.166
